# Supplementary material for: SWIFT-Review: a text-mining workbench for systematic review
Source: Syst Rev. 2016 May 23;5:87. doi: 10.1186/s13643-016-0263-z (PMC4877757; doi:10.1186/s13643-016-0263-z)
Supplement: Additional file 1: — OHAT datasets. (XLSX 4022 kb) [file 13643_2016_263_MOESM1_ESM.xlsx]

## Sheet: BPA
PMID	Status
25174419	Excluded
24648961	Excluded
24553011	Excluded
24262414	Excluded
24225091	Excluded
24191605	Excluded
24191495	Excluded
24188190	Excluded
24187577	Excluded
24179429	Excluded
24133740	Excluded
24120001	Excluded
24094022	Excluded
24083327	Excluded
24056428	Excluded
24053363	Excluded
24037150	Excluded
24024361	Excluded
24003693	Excluded
23997953	Excluded
23986791	Excluded
23984391	Excluded
23951766	Excluded
23947051	Excluded
23947039	Excluded
23925184	Excluded
23925178	Excluded
23922885	Excluded
23915859	Excluded
23901269	Excluded
23886186	Excluded
23876951	Excluded
23862761	Excluded
23857651	Excluded
23853391	Excluded
23852239	Excluded
23852234	Excluded
23849614	Excluded
23849613	Excluded
23849610	Excluded
23837171	Excluded
23833588	Excluded
23828257	Excluded
23827588	Excluded
23824010	Excluded
23821587	Excluded
23819927	Excluded
23817036	Excluded
23815874	Excluded
23811764	Excluded
23808741	Included
23797111	Excluded
23796010	Included
23794694	Excluded
23789094	Excluded
23788033	Excluded
23785998	Excluded
23785654	Excluded
23784837	Excluded
23776476	Included
23771076	Excluded
23771068	Excluded
23768907	Excluded
23767374	Excluded
23764278	Excluded
23763161	Excluded
23762054	Excluded
23761822	Excluded
23752602	Excluded
23746042	Excluded
23744965	Excluded
23739855	Excluded
23737772	Excluded
23734545	Excluded
23732105	Excluded
23727873	Excluded
23726080	Excluded
23723168	Excluded
23719926	Excluded
23719110	Excluded
23719016	Excluded
23719001	Excluded
23718996	Excluded
23716699	Excluded
23715930	Excluded
23715408	Excluded
23713633	Excluded
23710608	Excluded
23710174	Included
23708576	Excluded
23704952	Excluded
23702822	Excluded
23701969	Excluded
23700578	Excluded
23699389	Excluded
23696197	Excluded
23690357	Excluded
23687111	Excluded
23686345	Excluded
23684780	Excluded
23684283	Excluded
23684282	Excluded
23683892	Excluded
23683400	Excluded
23682706	Excluded
23682506	Excluded
23681588	Excluded
23675539	Excluded
23675523	Excluded
23673206	Excluded
23672405	Excluded
23668147	Excluded
23666004	Excluded
23653311	Excluded
23649577	Excluded
23649068	Excluded
23649049	Excluded
23645310	Excluded
23643898	Excluded
23639396	Excluded
23635887	Excluded
23631959	Excluded
23631958	Excluded
23631553	Excluded
23629000	Excluded
23622965	Excluded
23619965	Excluded
23614805	Excluded
23612528	Excluded
23611799	Excluded
23608759	Excluded
23607346	Excluded
23601583	Excluded
23601542	Excluded
23600646	Excluded
23590732	Included
23598214	Excluded
23598127	Excluded
23597882	Excluded
23597227	Excluded
23596724	Excluded
23596702	Excluded
23596178	Excluded
23595239	Excluded
23593631	Excluded
23593263	Excluded
23593014	Excluded
23590724	Excluded
23579898	Excluded
23579886	Excluded
23579844	Excluded
23579005	Excluded
23575985	Excluded
23540625	Excluded
23571098	Excluded
23570857	Excluded
23570627	Excluded
23568595	Excluded
23567477	Excluded
23567242	Excluded
23566954	Excluded
23565868	Excluded
23565684	Excluded
23562958	Excluded
23562765	Excluded
23562684	Excluded
23562095	Excluded
23560256	Excluded
23560255	Excluded
23559115	Excluded
23558351	Included
23557687	Excluded
23555872	Excluded
23554804	Excluded
23554558	Excluded
23552244	Excluded
23550333	Excluded
23550019	Excluded
23549642	Excluded
23548758	Excluded
23545179	Excluded
23542682	Excluded
23542484	Excluded
23540812	Excluded
23538766	Excluded
23538757	Excluded
23538754	Excluded
23535407	Excluded
23530988	Excluded
23530365	Excluded
23528252	Excluded
23526776	Excluded
23525218	Excluded
23523742	Excluded
23522370	Excluded
23517477	Excluded
23515885	Excluded
23512350	Excluded
23512349	Excluded
23512188	Excluded
23510680	Excluded
23509204	Excluded
23508144	Excluded
23507687	Excluded
23507363	Excluded
23506159	Excluded
23500335	Excluded
23499568	Excluded
23499222	Excluded
23496298	Excluded
23493373	Included
23490186	Excluded
23488169	Excluded
23485241	Excluded
23484179	Excluded
23479582	Excluded
23479059	Excluded
23474262	Excluded
23473432	Excluded
23471677	Excluded
23470777	Excluded
23470418	Excluded
23470081	Excluded
23469879	Excluded
23469612	Excluded
23466734	Excluded
23459363	Excluded
23458838	Excluded
23458715	Excluded
23457122	Excluded
23455869	Excluded
23455316	Excluded
23454450	Excluded
23454331	Excluded
23452902	Excluded
23451610	Excluded
23448553	Excluded
23445219	Excluded
23444159	Excluded
23443572	Excluded
23443238	Excluded
23441799	Excluded
23441348	Excluded
23441338	Excluded
23440186	Excluded
23438419	Excluded
23437671	Excluded
23158516	Excluded
23436167	Excluded
23435201	Excluded
23431875	Excluded
23430180	Excluded
23429963	Excluded
23429042	Excluded
23425943	Included
23422246	Excluded
23420909	Excluded
23418146	Excluded
23418121	Excluded
23418087	Included
23416456	Included
23411085	Excluded
23405234	Excluded
23405200	Excluded
23404680	Excluded
23404131	Excluded
23403099	Excluded
23402883	Excluded
23401314	Excluded
23401061	Excluded
23399309	Included
23399302	Excluded
23365399	Included
23395727	Excluded
23395527	Excluded
23391485	Excluded
23391034	Excluded
23389813	Excluded
23385288	Excluded
23384967	Excluded
23384675	Excluded
23384648	Excluded
23383489	Excluded
23383486	Excluded
23379165	Excluded
23376516	Excluded
23376180	Excluded
23376177	Excluded
23373633	Excluded
23372685	Excluded
23367522	Included
23360430	Excluded
23360011	Excluded
23359518	Excluded
23359474	Included
23354574	Excluded
23351685	Excluded
23348055	Excluded
23347089	Excluded
23346234	Excluded
23345456	Included
23345255	Excluded
23343005	Excluded
23341327	Excluded
23339879	Excluded
23338259	Excluded
23337607	Excluded
23337242	Excluded
23337043	Excluded
23334298	Excluded
23329240	Excluded
23328667	Excluded
23327231	Excluded
23326527	Excluded
23326419	Excluded
23323677	Excluded
23323428	Excluded
23322415	Excluded
23321228	Excluded
23320909	Excluded
23318710	Excluded
23314706	Excluded
23313828	Excluded
23313338	Excluded
23312693	Excluded
23312333	Excluded
23312110	Excluded
23306877	Excluded
23306226	Excluded
23305856	Excluded
23302717	Excluded
23302433	Excluded
23299971	Excluded
23299595	Included
23299594	Included
23295068	Excluded
23294617	Excluded
23292826	Excluded
23292228	Excluded
23289613	Excluded
23287389	Excluded
23285681	Excluded
23285176	Excluded
23284716	Excluded
23281264	Excluded
23276460	Excluded
23274518	Excluded
23273738	Excluded
23273365	Excluded
24624378	Excluded
23267115	Included
23265991	Excluded
23264398	Included
23264188	Excluded
23262418	Excluded
23262391	Excluded
23262324	Excluded
23261975	Excluded
23257482	Excluded
23256206	Excluded
23256202	Excluded
23251154	Excluded
23250170	Excluded
23250166	Excluded
23246956	Excluded
23245299	Excluded
23241820	Excluded
23240141	Excluded
23239411	Excluded
23238275	Excluded
23232617	Excluded
23229410	Excluded
23228265	Excluded
23227235	Excluded
23227178	Excluded
23222850	Included
23222814	Excluded
23222017	Excluded
23220754	Excluded
23219696	Excluded
23219663	Excluded
23218190	Excluded
23217469	Excluded
23215552	Excluded
23215546	Excluded
23215053	Excluded
23213705	Excluded
23211906	Excluded
23211298	Excluded
23210916	Excluded
23208979	Excluded
23207495	Excluded
23207212	Excluded
23206246	Excluded
23204083	Excluded
23198967	Excluded
23197648	Excluded
23195039	Included
23193990	Excluded
23189660	Excluded
23187892	Excluded
23186572	Excluded
23185968	Excluded
23184660	Excluded
23177978	Excluded
23174456	Excluded
23174415	Excluded
23172695	Excluded
23167481	Excluded
23167045	Excluded
23160963	Excluded
23160748	Excluded
23160672	Excluded
23160314	Included
23158360	Excluded
23158342	Excluded
23158283	Excluded
23156640	Excluded
23153776	Excluded
23151697	Excluded
23151695	Excluded
23151691	Excluded
23151244	Excluded
23150491	Excluded
23147575	Included
23146694	Excluded
23145999	Excluded
23145811	Excluded
23142792	Included
23142789	Excluded
23142537	Excluded
23141357	Excluded
23141326	Excluded
23138741	Excluded
23137995	Excluded
23135755	Excluded
23127621	Excluded
23124194	Excluded
23123408	Included
23123119	Excluded
23123085	Excluded
23121986	Excluded
23113670	Excluded
24524038	Excluded
23109571	Excluded
23109293	Excluded
23107317	Excluded
23107240	Excluded
23102149	Excluded
23100273	Excluded
23099381	Excluded
23097074	Excluded
23094601	Excluded
23092146	Excluded
23090578	Included
23090385	Excluded
23089389	Excluded
23086631	Excluded
23086088	Excluded
23084066	Excluded
23083514	Excluded
23083070	Included
23082391	Excluded
23082387	Excluded
23082386	Excluded
23082312	Excluded
23081682	Excluded
23080216	Excluded
23079509	Excluded
23079281	Excluded
23069880	Excluded
23064854	Excluded
23064670	Excluded
23063817	Excluded
23062789	Excluded
23062560	Excluded
23060470	Excluded
23059413	Excluded
23059059	Excluded
23057314	Included
23056236	Excluded
23056216	Excluded
23055538	Included
23054786	Excluded
23052487	Excluded
23052180	Excluded
23051835	Excluded
23047691	Excluded
23047037	Excluded
23044841	Excluded
23044389	Excluded
23044387	Excluded
23044197	Excluded
23042125	Excluded
23041373	Excluded
23041044	Excluded
23040992	Excluded
23037998	Excluded
23037853	Excluded
23037843	Excluded
23037838	Excluded
23037835	Excluded
23037832	Excluded
23037695	Excluded
23036893	Excluded
23036863	Excluded
23032231	Excluded
23032211	Excluded
23029677	Excluded
23027564	Excluded
23026348	Excluded
23025715	Excluded
23024759	Excluded
23024108	Included
23022238	Excluded
23022116	Excluded
23022104	Excluded
23020513	Excluded
23019829	Excluded
23019147	Excluded
23018083	Excluded
23017823	Excluded
23017094	Excluded
23014629	Excluded
23012422	Excluded
23000471	Excluded
22998141	Excluded
22996013	Excluded
22995997	Excluded
22991565	Included
22990270	Included
22989705	Excluded
22989423	Excluded
22985591	Excluded
22985354	Excluded
22981971	Excluded
22981830	Included
22981654	Excluded
22979869	Excluded
22975307	Excluded
22972857	Included
22972478	Excluded
22970591	Excluded
22969259	Excluded
22967651	Excluded
22967537	Excluded
22967341	Excluded
22967065	Excluded
22963510	Excluded
22962873	Excluded
22961055	Excluded
22959010	Excluded
22957848	Excluded
22957036	Excluded
22955005	Excluded
22954368	Excluded
22953859	Excluded
22951085	Excluded
22949852	Excluded
22949252	Excluded
22947482	Excluded
22946080	Excluded
22945703	Excluded
22941308	Excluded
22940188	Excluded
22940127	Excluded
22939937	Excluded
22938446	Excluded
22936490	Excluded
22935862	Excluded
22935422	Excluded
22934990	Excluded
22927406	Excluded
22921714	Excluded
22921147	Excluded
22920667	Excluded
22918000	Excluded
22917991	Excluded
22916252	Excluded
22913044	Excluded
22912978	Excluded
22906860	Excluded
22906715	Excluded
22899268	Excluded
22892880	Excluded
22892751	Excluded
22892740	Excluded
22889920	Excluded
22889897	Excluded
22888396	Excluded
22887158	Excluded
22886489	Excluded
22885664	Excluded
22884473	Excluded
22875908	Excluded
22871851	Excluded
22871016	Excluded
22868905	Excluded
22865792	Excluded
22864226	Excluded
22864218	Excluded
22862916	Excluded
22858703	Excluded
22858399	Excluded
22856682	Excluded
22856311	Excluded
22852093	Included
22851732	Excluded
22850325	Excluded
22848561	Excluded
22847829	Excluded
22847724	Excluded
22846760	Excluded
22846149	Excluded
22827346	Excluded
25102149	Excluded
22842244	Excluded
22842222	Excluded
22840579	Excluded
22832088	Excluded
22831882	Excluded
22830537	Excluded
22828881	Excluded
22828305	Excluded
22821851	Excluded
22821324	Excluded
22821279	Excluded
22820681	Excluded
22819857	Excluded
22818177	Excluded
22817950	Excluded
22816499	Excluded
22812912	Excluded
22805988	Excluded
22805002	Included
22802599	Excluded
22800466	Excluded
22798242	Excluded
22797083	Excluded
22796587	Excluded
22796038	Excluded
22795704	Excluded
22794930	Excluded
22794796	Excluded
22794222	Excluded
22784190	Excluded
22782054	Excluded
22779283	Excluded
22771348	Excluded
22770484	Excluded
22766866	Excluded
22763116	Included
22760502	Excluded
22760093	Excluded
22752971	Excluded
22752814	Excluded
22749589	Excluded
22748992	Excluded
22747968	Excluded
22743989	Excluded
22743641	Excluded
22743301	Excluded
22739065	Excluded
22738977	Excluded
22735500	Excluded
22734254	Excluded
22733556	Excluded
22732146	Excluded
22730197	Excluded
22726425	Excluded
22726273	Excluded
22724113	Excluded
22722058	Excluded
22718145	Excluded
22717255	Excluded
22714401	Excluded
22712276	Excluded
22710023	Excluded
22709337	Excluded
22707478	Excluded
22706016	Excluded
22704536	Excluded
22699882	Excluded
22695474	Excluded
22692793	Excluded
22692364	Excluded
22692143	Excluded
22691080	Excluded
22690712	Excluded
22690096	Excluded
22689264	Excluded
22688978	Excluded
22688684	Excluded
22687996	Excluded
22687993	Excluded
22687924	Excluded
22686302	Excluded
22682950	Excluded
22682542	Excluded
22677085	Excluded
22675672	Excluded
22675563	Excluded
22673809	Excluded
22673540	Excluded
22673404	Excluded
22673217	Excluded
22670256	Excluded
22669498	Excluded
22667100	Excluded
22666836	Excluded
22664565	Excluded
22663197	Excluded
22663196	Excluded
22662114	Included
22659338	Excluded
22659293	Included
22659100	Included
22659036	Excluded
22655395	Excluded
22653010	Excluded
22649449	Excluded
22649256	Excluded
22648348	Excluded
22646661	Excluded
22645278	Excluded
22642065	Excluded
22633858	Excluded
22629496	Excluded
22624752	Excluded
22623476	Excluded
22621163	Excluded
22620267	Excluded
22619093	Excluded
22617719	Excluded
22616926	Excluded
22616925	Excluded
22609975	Excluded
22608958	Excluded
22608460	Excluded
22594271	Excluded
22592663	Excluded
22591511	Excluded
22589165	Excluded
22589114	Excluded
22589103	Excluded
22588684	Excluded
22580014	Excluded
22579101	Excluded
22578698	Excluded
22578662	Excluded
22576693	Excluded
22576325	Excluded
22575175	Excluded
22574217	Excluded
22572997	Excluded
22571829	Excluded
22571528	Excluded
22571523	Excluded
22569790	Excluded
22566636	Excluded
22564983	Excluded
22564371	Excluded
22562051	Excluded
22561550	Excluded
22560491	Excluded
22558686	Excluded
22552965	Excluded
22552776	Excluded
22552626	Excluded
22552591	Excluded
22552495	Excluded
22546201	Excluded
22543054	Excluded
22542737	Excluded
22540520	Excluded
22538552	Excluded
22537891	Excluded
22532953	Excluded
22531813	Excluded
22531466	Excluded
22527848	Excluded
22526662	Excluded
22526648	Excluded
22526026	Included
22521705	Excluded
22521467	Excluded
22519095	Excluded
22518388	Excluded
22518385	Excluded
22518384	Excluded
22517989	Excluded
22516914	Excluded
22516041	Excluded
22515966	Included
22515881	Excluded
22512858	Excluded
22509800	Excluded
22507915	Excluded
22507902	Excluded
22507746	Excluded
22504913	Excluded
22504055	Excluded
22500815	Excluded
22497783	Excluded
22496838	Excluded
22494775	Excluded
22493353	Excluded
22489688	Excluded
22484940	Excluded
22484897	Excluded
22484893	Excluded
22484414	Excluded
22484357	Excluded
22481365	Excluded
22476698	Excluded
22475149	Excluded
22472477	Excluded
22472083	Excluded
22470929	Included
22470480	Excluded
22468308	Excluded
22467340	Excluded
22467034	Excluded
22466019	Excluded
22465876	Excluded
22465602	Excluded
22464533	Excluded
22464146	Excluded
22460187	Excluded
22459496	Excluded
22458970	Excluded
22452822	Excluded
22452217	Excluded
22451401	Excluded
22451066	Excluded
22449505	Excluded
22447559	Excluded
22447050	Excluded
22446810	Excluded
22445847	Excluded
22445789	Excluded
22441828	Excluded
22438038	Excluded
22437683	Excluded
22435736	Excluded
22435627	Excluded
22433028	Excluded
22433010	Excluded
22432973	Excluded
22432178	Excluded
22429997	Excluded
22429926	Excluded
22428757	Excluded
22428152	Excluded
22426297	Excluded
22423989	Excluded
22421980	Excluded
22421800	Excluded
22421799	Excluded
22421452	Excluded
22420473	Excluded
22419778	Excluded
22417991	Excluded
22417675	Excluded
22415028	Excluded
22414680	Excluded
22414519	Excluded
22411263	Excluded
22410438	Excluded
22410401	Excluded
22407000	Excluded
22406039	Excluded
22403704	Excluded
22402483	Excluded
22402269	Excluded
22398408	Excluded
22398195	Excluded
22394520	Excluded
22390632	Excluded
22389676	Excluded
22386458	Excluded
22384422	Excluded
22383064	Excluded
22382401	Excluded
22381703	Excluded
22381621	Excluded
22372998	Included
22372636	Excluded
22372270	Excluded
22371062	Excluded
22370564	Excluded
22370244	Excluded
22369562	Excluded
22368957	Excluded
22365123	Excluded
22364666	Excluded
22363351	Excluded
22360935	Excluded
22354940	Excluded
22353411	Excluded
22353408	Excluded
22353195	Excluded
22351617	Excluded
22349946	Excluded
22349186	Excluded
22347437	Excluded
22343039	Included
22339985	Excluded
22335305	Excluded
22335299	Excluded
22334053	Excluded
22333730	Excluded
22332111	Excluded
22331828	Excluded
22331819	Excluded
22330311	Excluded
22327963	Excluded
22327778	Excluded
22327052	Excluded
22319751	Excluded
22319658	Excluded
22317794	Excluded
22313994	Excluded
22313922	Excluded
22313149	Excluded
22311550	Excluded
22307313	Excluded
22307151	Excluded
22305716	Excluded
22305120	Excluded
22302688	Excluded
22300604	Included
22298789	Excluded
22296744	Included
22296624	Excluded
22289256	Excluded
22288926	Excluded
22287811	Excluded
22286125	Excluded
22285353	Excluded
22284489	Excluded
22284486	Excluded
22284479	Excluded
22283623	Excluded
22282760	Excluded
22282754	Excluded
22282752	Excluded
22281776	Excluded
22281313	Excluded
22279867	Excluded
22277880	Excluded
22277608	Excluded
22277602	Excluded
22277249	Excluded
22276649	Excluded
22269237	Excluded
22269197	Excluded
22269139	Excluded
22269103	Excluded
22268514	Excluded
22267833	Excluded
22267036	Excluded
22265988	Excluded
22265467	Excluded
22263531	Excluded
22262702	Excluded
22260225	Excluded
22259019	Excluded
22258036	Excluded
22257879	Excluded
22257226	Excluded
22253637	Excluded
22250350	Excluded
22249005	Included
22245847	Excluded
22245107	Excluded
22245059	Excluded
22243929	Excluded
22242562	Excluded
22240271	Excluded
22240090	Excluded
22239237	Excluded
22232634	Excluded
22230296	Excluded
22230107	Excluded
22229564	Excluded
22227557	Excluded
22227360	Excluded
22227104	Excluded
22218107	Excluded
22214814	Excluded
22214767	Excluded
22213479	Excluded
22213445	Excluded
22209372	Excluded
24600283	Excluded
23519257	Excluded
23513453	Excluded
22207164	Excluded
22203416	Excluded
22202472	Excluded
22201988	Excluded
22201216	Excluded
22200888	Excluded
22197818	Included
22197706	Excluded
22197331	Excluded
22197311	Excluded
22197256	Excluded
22196879	Excluded
22196875	Excluded
22196087	Excluded
22194820	Excluded
22189640	Excluded
22188971	Excluded
22187349	Excluded
22186856	Excluded
22186687	Excluded
22179650	Excluded
22176744	Excluded
22173411	Excluded
22173104	Excluded
22172995	Excluded
22172559	Excluded
22167928	Excluded
22166976	Excluded
22165461	Excluded
22164683	Excluded
22162446	Excluded
22162441	Excluded
22157496	Excluded
22156663	Excluded
22155037	Excluded
22154984	Excluded
22152791	Excluded
22148634	Excluded
22146138	Excluded
22143693	Excluded
22142692	Excluded
22141365	Excluded
22138857	Excluded
22138173	Excluded
22137937	Excluded
22137852	Excluded
22136949	Excluded
22136587	Excluded
22133942	Excluded
22133612	Excluded
22132214	Excluded
22131059	Excluded
22125951	Excluded
22121209	Excluded
22120823	Excluded
22120136	Excluded
22118906	Excluded
22116734	Excluded
22112773	Excluded
22110104	Excluded
22109888	Excluded
22108044	Excluded
22105134	Excluded
22104213	Excluded
22102106	Excluded
22101236	Excluded
22101008	Excluded
22100222	Excluded
22100103	Excluded
22100034	Excluded
22099902	Excluded
22099901	Excluded
22099056	Excluded
22094322	Excluded
22093917	Excluded
22090277	Included
22089436	Included
22088916	Excluded
22088132	Excluded
22082482	Included
22078252	Excluded
22072630	Excluded
22068501	Excluded
22058401	Excluded
22056733	Excluded
22054355	Excluded
22054083	Excluded
22050967	Included
22050421	Excluded
22049773	Excluded
22047638	Excluded
22047186	Excluded
22046388	Excluded
22045849	Excluded
22045264	Excluded
22043764	Excluded
22043472	Excluded
22043471	Excluded
22041933	Excluded
22041113	Excluded
22039149	Excluded
22036266	Excluded
22035983	Excluded
22035942	Excluded
22027783	Excluded
22025995	Excluded
22025598	Excluded
22023862	Excluded
22023307	Excluded
22021999	Excluded
22020768	Excluded
22019910	Excluded
22019333	Excluded
22016917	Excluded
22016915	Excluded
22015335	Excluded
22007679	Excluded
22006313	Excluded
22004261	Excluded
22001329	Excluded
22001066	Excluded
21995296	Excluded
21991982	Excluded
21988766	Excluded
21988286	Excluded
21987463	Excluded
21983029	Excluded
21980463	Excluded
21980460	Excluded
21976707	Excluded
21973108	Excluded
21971573	Excluded
21971502	Excluded
21970183	Excluded
21970169	Excluded
21968335	Excluded
21960682	Excluded
21959654	Excluded
21959526	Excluded
21956417	Excluded
21955883	Excluded
21955518	Excluded
21955351	Excluded
21955157	Excluded
21953986	Excluded
21951919	Excluded
21951271	Excluded
21951193	Included
21948801	Excluded
21946496	Excluded
21946481	Excluded
21946477	Excluded
21946248	Excluded
21945941	Excluded
21944693	Excluded
21942240	Excluded
21942237	Excluded
21942235	Excluded
21942234	Excluded
21939731	Excluded
21939283	Excluded
21937955	Excluded
21937098	Excluded
21935516	Excluded
21932408	Included
21930858	Excluded
21930854	Excluded
21930838	Excluded
21925722	Excluded
21925656	Excluded
21925253	Excluded
21922642	Excluded
21920594	Excluded
21920375	Excluded
21913863	Excluded
21911953	Excluded
21909620	Excluded
21907787	Excluded
21904798	Excluded
21903720	Excluded
21903565	Excluded
21899826	Included
21898797	Excluded
21897011	Excluded
21896058	Excluded
21896057	Excluded
21894502	Excluded
21893696	Excluded
21890461	Excluded
21889154	Excluded
21888958	Excluded
21885380	Excluded
21885335	Excluded
21884766	Excluded
21882230	Excluded
21875366	Excluded
21874936	Excluded
21874931	Excluded
21872080	Excluded
21872057	Excluded
21872026	Excluded
21871961	Excluded
21871873	Excluded
21868402	Excluded
21866273	Excluded
21865780	Excluded
21864127	Excluded
21862696	Excluded
21861032	Excluded
21859127	Excluded
21856367	Excluded
21854843	Excluded
21851256	Excluded
21850400	Excluded
21849205	Excluded
21847972	Excluded
21846556	Excluded
21844907	Excluded
21843814	Excluded
21843673	Excluded
21843228	Excluded
21843027	Excluded
21840368	Excluded
21839836	Included
21837625	Excluded
21834710	Excluded
21831745	Included
21829099	Excluded
21827855	Excluded
21827818	Excluded
21826169	Excluded
21824622	Excluded
21820460	Excluded
21816460	Excluded
21813462	Included
21813366	Excluded
21813122	Excluded
21809831	Excluded
21807227	Excluded
21806755	Excluded
21805498	Excluded
21804456	Excluded
21804062	Excluded
21803262	Excluded
21795248	Excluded
21794921	Excluded
21793686	Excluded
21790316	Excluded
21790084	Excluded
21787673	Excluded
21787652	Excluded
21786754	Excluded
21786314	Excluded
21783239	Excluded
21780980	Excluded
21780731	Excluded
21780591	Excluded
21778602	Excluded
21778601	Excluded
21777101	Excluded
21777099	Excluded
21774976	Excluded
21773735	Excluded
21771643	Excluded
21771181	Excluded
21770746	Excluded
21770116	Excluded
21769449	Excluded
21767848	Excluded
21766478	Excluded
21763338	Excluded
21761357	Excluded
21749963	Excluded
21744851	Excluded
21744235	Excluded
21741673	Excluded
21740243	Excluded
21740240	Excluded
21738093	Excluded
21737193	Excluded
21736952	Excluded
21734972	Excluded
21734971	Excluded
21732633	Excluded
21730127	Excluded
21729753	Excluded
21726293	Excluded
21726149	Excluded
21722727	Excluded
21722641	Included
21721901	Excluded
21720736	Excluded
21719808	Excluded
21719806	Excluded
21719384	Excluded
21719036	Excluded
21716986	Excluded
21714983	Excluded
21714622	Excluded
21714248	Excluded
21710871	Excluded
21710527	Excluded
21709224	Excluded
21708384	Excluded
21707265	Excluded
21705745	Excluded
21705716	Excluded
21704699	Included
21703660	Excluded
21703073	Excluded
21702678	Excluded
21702074	Excluded
21700340	Excluded
21700311	Excluded
21698990	Excluded
21698799	Excluded
21695901	Excluded
21695842	Excluded
21687816	Excluded
21686187	Excluded
21684541	Excluded
21684237	Excluded
21678910	Excluded
21678674	Excluded
21678019	Excluded
21676388	Included
21668279	Excluded
21667348	Excluded
21664964	Excluded
21664675	Excluded
21664640	Excluded
21656274	Excluded
21656223	Excluded
21649826	Excluded
21645950	Excluded
21645730	Excluded
21642047	Excluded
21636974	Excluded
21636739	Excluded
21636669	Excluded
21635186	Excluded
21632026	Excluded
21625748	Excluded
21625736	Excluded
21624331	Excluded
21623504	Excluded
21622942	Excluded
21621606	Excluded
21621210	Excluded
21620926	Excluded
21620573	Excluded
21619731	Excluded
21618468	Excluded
21613039	Excluded
21613037	Excluded
21612268	Excluded
21609724	Excluded
21605673	Included
21598963	Excluded
21598080	Excluded
21597217	Excluded
21597214	Excluded
21597213	Excluded
21597212	Excluded
21597208	Excluded
21597193	Excluded
21596439	Excluded
21594232	Excluded
21594227	Excluded
21594226	Excluded
21594225	Excluded
21592549	Excluded
21586551	Included
21576960	Excluded
21574817	Excluded
21571050	Excluded
21570416	Excluded
21570349	Excluded
21564318	Excluded
21561829	Included
21560307	Excluded
21550628	Excluded
21546285	Excluded
21544920	Excluded
21540282	Excluded
21537644	Excluded
21536718	Excluded
21536273	Excluded
21532259	Excluded
21526794	Excluded
21526461	Excluded
21525676	Excluded
21524981	Excluded
21524789	Excluded
21524172	Excluded
21521911	Excluded
21521007	Excluded
21519554	Excluded
21517048	Excluded
21517007	Excluded
21516989	Excluded
21516294	Excluded
21516277	Excluded
21514956	Excluded
21514655	Excluded
21514383	Excluded
21513798	Excluded
21510999	Excluded
21509467	Excluded
21506272	Excluded
21504845	Excluded
21504140	Excluded
21501862	Excluded
21500292	Excluded
21499538	Excluded
21496670	Excluded
21494575	Excluded
21492861	Excluded
21489061	Excluded
21488731	Excluded
21488128	Excluded
21485081	Excluded
21482271	Excluded
21479784	Excluded
21479565	Excluded
21477905	Excluded
21477852	Excluded
21477039	Excluded
21476355	Excluded
21476337	Excluded
21473848	Excluded
21471939	Excluded
21468703	Excluded
21467970	Included
21466912	Excluded
21466291	Excluded
21465746	Excluded
21463964	Excluded
21463938	Excluded
21463380	Excluded
21459706	Excluded
21458019	Excluded
21457835	Excluded
21457182	Included
21456539	Excluded
21456203	Excluded
21455100	Excluded
21453961	Excluded
21453950	Excluded
21453745	Excluded
21451949	Excluded
21450549	Excluded
21448315	Excluded
21447780	Excluded
21446465	Excluded
21444108	Excluded
21440838	Excluded
21440302	Excluded
21440056	Included
21440025	Excluded
21438738	Included
21437465	Excluded
21435941	Excluded
21428397	Excluded
21427057	Excluded
21426858	Excluded
21426271	Excluded
21424011	Excluded
21422670	Excluded
21421659	Excluded
21420711	Excluded
21418819	Excluded
21418410	Excluded
21415097	Excluded
21413891	Excluded
21406337	Excluded
21404072	Excluded
21402441	Excluded
21402134	Excluded
21400322	Excluded
21397907	Excluded
21397076	Excluded
21395251	Included
21394123	Excluded
21392814	Excluded
21391504	Excluded
21390396	Excluded
21388670	Excluded
21385957	Excluded
21384849	Excluded
21381775	Excluded
21381429	Excluded
21371746	Excluded
21370839	Excluded
21367689	Excluded
21365459	Excluded
21359489	Excluded
21359451	Excluded
21359446	Excluded
21356407	Excluded
21354701	Excluded
21353256	Excluded
24278551	Excluded
21351110	Excluded
21350865	Excluded
21343266	Excluded
21338762	Excluded
21337609	Excluded
21333735	Excluded
21333297	Excluded
21330721	Excluded
21329829	Excluded
21325147	Excluded
21324536	Excluded
21323322	Excluded
21317264	Excluded
21315426	Excluded
21312194	Excluded
21308290	Excluded
21306158	Excluded
21303948	Excluded
21300247	Excluded
21298782	Excluded
21295783	Excluded
21295326	Excluded
21293273	Excluded
21292732	Excluded
21287149	Excluded
21285323	Excluded
21277958	Excluded
21277317	Excluded
21277127	Excluded
21273127	Excluded
21269659	Excluded
21269433	Excluded
21266373	Excluded
21263448	Excluded
21262931	Excluded
21256730	Excluded
21256504	Excluded
21256200	Excluded
21251308	Excluded
21250820	Excluded
21247614	Excluded
21246067	Excluded
21246064	Excluded
21246063	Excluded
21244624	Excluded
21244073	Excluded
21243545	Excluded
21243381	Excluded
21241765	Excluded
21241682	Excluded
21240700	Excluded
21237483	Excluded
21235194	Excluded
21228622	Excluded
21228118	Excluded
21227907	Excluded
21221962	Excluded
21216442	Excluded
21216354	Excluded
21216345	Excluded
21216193	Excluded
21215788	Excluded
21206163	Excluded
21205581	Excluded
21203735	Excluded
21203702	Excluded
21197725	Excluded
21196344	Excluded
21196144	Excluded
21195123	Excluded
21194743	Excluded
21194226	Excluded
21193545	Included
23386883	Excluded
22654793	Excluded
22435301	Excluded
21190709	Excluded
21190014	Excluded
21189764	Excluded
21187613	Excluded
21186066	Excluded
21185583	Excluded
21185296	Excluded
21182934	Excluded
21182865	Excluded
21180802	Excluded
21180800	Excluded
21180005	Excluded
21180004	Excluded
21180001	Excluded
21180000	Excluded
21179999	Excluded
21179997	Excluded
21176946	Excluded
21171283	Excluded
21168907	Excluded
21168563	Excluded
21168548	Excluded
21168371	Excluded
21168171	Excluded
21167975	Excluded
21164549	Excluded
21163906	Excluded
21163467	Excluded
21162348	Excluded
21161085	Excluded
21157051	Excluded
21152324	Excluded
21147601	Excluded
21147528	Excluded
21143743	Excluded
21142086	Excluded
21141921	Excluded
21141134	Excluded
21136531	Excluded
21135024	Excluded
21131017	Excluded
21130487	Excluded
21130333	Excluded
21126938	Excluded
21126749	Excluded
21125313	Excluded
21123812	Excluded
21122836	Excluded
21115192	Excluded
24278536	Excluded
21113705	Excluded
21112619	Excluded
21112483	Excluded
21111719	Excluded
21111493	Excluded
21110566	Excluded
21104286	Excluded
21099159	Excluded
21099154	Excluded
21099146	Excluded
21099061	Excluded
21099035	Excluded
21094199	Excluded
21093390	Excluded
21088401	Excluded
21085807	Excluded
21085798	Excluded
21085507	Excluded
21082818	Excluded
21080749	Excluded
21076206	Excluded
21075443	Excluded
21075131	Excluded
21073950	Included
21072998	Excluded
21072804	Excluded
21071032	Excluded
21070843	Excluded
21069247	Excluded
21067826	Excluded
21067803	Excluded
21062710	Excluded
21062687	Excluded
21059909	Excluded
21058032	Excluded
21055603	Excluded
21055461	Excluded
21055025	Excluded
21050888	Excluded
21046090	Excluded
21046056	Excluded
21038926	Excluded
21035651	Excluded
21035517	Excluded
21035116	Excluded
21034807	Excluded
21030872	Excluded
21030062	Excluded
21029734	Excluded
21029331	Excluded
20980066	Excluded
20973429	Excluded
20971495	Excluded
20970783	Excluded
20970176	Excluded
20970168	Excluded
20970156	Excluded
20969915	Excluded
20967396	Excluded
20966755	Excluded
20965277	Excluded
20965275	Excluded
20965246	Excluded
20956811	Excluded
20955774	Excluded
20955754	Excluded
20955576	Excluded
20954083	Excluded
20953775	Excluded
20953767	Excluded
20953560	Excluded
20951796	Excluded
20951481	Excluded
20951420	Excluded
20951298	Excluded
20950447	Excluded
20950189	Excluded
20949927	Excluded
20945749	Excluded
20945744	Excluded
20945743	Excluded
20945742	Excluded
20945454	Excluded
20945241	Excluded
20943031	Excluded
20940363	Excluded
20940355	Excluded
20940353	Excluded
20936514	Excluded
20935044	Excluded
20934905	Excluded
20933324	Excluded
20933253	Excluded
20933065	Excluded
20933039	Excluded
20927415	Excluded
20926581	Excluded
20926336	Excluded
20925346	Excluded
20924222	Excluded
20921394	Excluded
20887781	Excluded
20887516	Excluded
20884401	Excluded
23022805	Excluded
20878393	Excluded
20877976	Excluded
20876968	Excluded
20876036	Excluded
20875696	Excluded
20872634	Excluded
20870566	Excluded
20868731	Excluded
20864646	Excluded
20864387	Excluded
20864142	Excluded
20861558	Excluded
20858783	Excluded
20858508	Excluded
20857003	Excluded
20855240	Excluded
20854792	Excluded
20851445	Excluded
20850845	Excluded
20848004	Excluded
20844420	Excluded
20842078	Excluded
20839861	Excluded
20839458	Excluded
20837082	Excluded
20836126	Excluded
20835936	Excluded
20835571	Excluded
20832850	Excluded
20831585	Excluded
20831131	Excluded
20829151	Excluded
20826375	Excluded
20823621	Excluded
20823619	Excluded
20821492	Excluded
20821466	Excluded
20821433	Excluded
20820928	Excluded
20820458	Excluded
20819896	Excluded
20819400	Excluded
20819371	Excluded
20818522	Excluded
20816563	Excluded
20815788	Excluded
20813561	Excluded
20813173	Excluded
20812630	Excluded
20810351	Excluded
20810209	Excluded
20807545	Excluded
20806995	Excluded
20805142	Excluded
20802452	Excluded
20801375	Excluded
20797929	Excluded
20797791	Excluded
20797757	Excluded
20740536	Excluded
20740422	Excluded
20739697	Excluded
20739668	Excluded
20736320	Excluded
20732405	Excluded
20728951	Excluded
20725718	Excluded
20724070	Excluded
20719318	Excluded
20718212	Excluded
20718209	Excluded
20718207	Excluded
20717544	Excluded
20714891	Excluded
20714153	Excluded
20713297	Excluded
20712300	Excluded
20711811	Excluded
20709143	Excluded
20709136	Excluded
20704289	Excluded
20698265	Excluded
20696184	Excluded
20692691	Excluded
20692330	Excluded
20692186	Excluded
20692029	Excluded
20691692	Excluded
20691363	Excluded
20690416	Excluded
20690175	Excluded
20689419	Included
20688618	Included
20687395	Excluded
20686862	Excluded
20684593	Excluded
20678833	Excluded
20678512	Excluded
20677430	Excluded
20676916	Excluded
20675265	Excluded
20675262	Excluded
20673999	Excluded
20673609	Excluded
20672734	Excluded
20672732	Excluded
20671439	Excluded
20671070	Excluded
20669259	Included
20668359	Excluded
20663281	Excluded
20662918	Excluded
20662915	Excluded
20662884	Excluded
20660797	Excluded
20658488	Excluded
20658403	Excluded
20658039	Excluded
20657506	Excluded
20657094	Excluded
20656078	Excluded
20656017	Excluded
20655935	Excluded
20647052	Excluded
20646077	Excluded
20643179	Excluded
20641000	Excluded
20640354	Excluded
20638099	Excluded
20631588	Excluded
20630563	Excluded
20630283	Excluded
20623271	Excluded
20623268	Excluded
20621825	Excluded
20621807	Excluded
20621775	Excluded
20621667	Excluded
20617723	Excluded
20615446	Excluded
20610877	Excluded
20609505	Excluded
20609373	Excluded
20605712	Excluded
20605681	Excluded
20601118	Excluded
20600708	Excluded
20600215	Excluded
20600039	Excluded
20599497	Excluded
20599483	Excluded
20599465	Excluded
20599244	Excluded
20597507	Excluded
20594974	Excluded
20594952	Excluded
20593405	Excluded
20591764	Excluded
20589257	Excluded
22238710	Excluded
20580056	Excluded
20579722	Excluded
20579690	Excluded
20579427	Excluded
20579134	Excluded
20578870	Excluded
20578860	Excluded
20578659	Excluded
20575206	Excluded
20573408	Excluded
20568270	Excluded
20566471	Excluded
20561153	Excluded
20554303	Excluded
20553123	Excluded
20552393	Excluded
20549626	Excluded
20549624	Excluded
20545544	Excluded
20542892	Excluded
20541576	Excluded
20541124	Excluded
20537264	Excluded
20535935	Excluded
20534002	Excluded
20533636	Excluded
20533635	Excluded
20527759	Excluded
20524199	Excluded
20521568	Excluded
20521567	Excluded
20518927	Excluded
20517192	Excluded
20511291	Excluded
20510433	Excluded
20509646	Excluded
20509608	Excluded
20508389	Excluded
20507349	Excluded
20505776	Excluded
20505047	Excluded
20499119	Excluded
20499049	Excluded
20498677	Excluded
20498000	Excluded
20494855	Excluded
20494514	Excluded
20490463	Excluded
20489636	Excluded
20489243	Excluded
20489050	Excluded
20488778	Included
20488240	Excluded
20487045	Excluded
20487009	Excluded
20485920	Excluded
20484831	Excluded
20481742	Excluded
20470846	Excluded
20467862	Excluded
20467186	Included
20467048	Excluded
20464321	Excluded
20461327	Excluded
20459635	Excluded
20455075	Excluded
20452023	Excluded
20451789	Excluded
20451786	Excluded
20450952	Excluded
20450929	Excluded
20444668	Excluded
20444488	Excluded
20441124	Excluded
20438831	Excluded
20438752	Excluded
20437723	Excluded
20436506	Excluded
20435316	Excluded
20435109	Excluded
20434598	Excluded
20433561	Excluded
20432243	Excluded
20429549	Excluded
20427907	Excluded
20427257	Excluded
20426266	Excluded
20423128	Excluded
20422633	Excluded
20420067	Excluded
20420062	Excluded
20417706	Excluded
20415343	Excluded
20414313	Excluded
20414285	Excluded
20414265	Excluded
20413367	Excluded
20405487	Excluded
20403717	Excluded
20403423	Excluded
20403303	Excluded
20399890	Excluded
20399831	Excluded
20399245	Excluded
20394961	Excluded
20394939	Excluded
20394427	Excluded
[truncated: 5,701 more rows]

## Sheet: PFOS-PFOA
PMID	Status
24282743	Excluded
24169712	Excluded
24110548	Excluded
24048418	Excluded
23946882	Excluded
23941634	Excluded
23923418	Excluded
23849539	Excluded
23846197	Excluded
23840160	Excluded
23833726	Excluded
23794579	Excluded
23774614	Excluded
23743742	Excluded
23724049	Excluded
23710908	Excluded
23710174	Excluded
23701306	Excluded
23696673	Excluded
23695853	Excluded
23688121	Excluded
23683893	Excluded
23683067	Excluded
23676223	Excluded
23676146	Excluded
23675823	Excluded
23672206	Excluded
23668242	Excluded
23668146	Excluded
23667542	Excluded
23667419	Excluded
23656543	Excluded
23649546	Excluded
23647359	Excluded
23640433	Excluded
23626681	Included
23618922	Excluded
23618160	Excluded
23611181	Excluded
23606592	Excluded
23597293	Included
23596130	Excluded
23590254	Excluded
23586598	Excluded
23576337	Excluded
23574777	Excluded
23571648	Excluded
23568910	Excluded
23568610	Excluded
23567314	Excluded
23566120	Excluded
23565857	Excluded
23562984	Excluded
23552989	Excluded
23552535	Excluded
23551254	Excluded
23545396	Included
23544906	Excluded
23544462	Excluded
23542739	Excluded
23537969	Excluded
23536965	Excluded
23531206	Excluded
23528236	Excluded
23526711	Excluded
23526596	Excluded
23526435	Excluded
23523067	Excluded
23521376	Excluded
23517488	Excluded
23516425	Excluded
23515885	Excluded
23506970	Excluded
23506917	Excluded
23502847	Excluded
23502252	Excluded
23500012	Excluded
23499216	Excluded
23498693	Excluded
23498060	Excluded
23498059	Excluded
23490179	Excluded
23487946	Excluded
23484973	Excluded
23484930	Excluded
23482063	Excluded
23479250	Excluded
23473698	Excluded
23473255	Excluded
23470359	Excluded
23469560	Excluded
23466732	Excluded
23466095	Excluded
23466094	Excluded
23466034	Excluded
23463714	Excluded
23458897	Included
23453380	Excluded
23452926	Excluded
23452270	Excluded
23447424	Excluded
23444050	Excluded
23441933	Excluded
23441227	Excluded
23441176	Excluded
23435591	Excluded
23435358	Included
23435180	Excluded
23427857	Excluded
23426585	Excluded
23419425	Excluded
23418521	Excluded
23418023	Excluded
23416907	Excluded
23415492	Excluded
23410865	Excluded
23410863	Excluded
23410673	Excluded
23410534	Included
23409863	Excluded
23404131	Excluded
23399300	Excluded
23397360	Excluded
23395527	Excluded
23392856	Included
23391484	Excluded
23382877	Excluded
23382775	Excluded
23381460	Excluded
23380873	Excluded
23379692	Excluded
23379649	Excluded
23378367	Excluded
23378177	Excluded
23376515	Excluded
23375822	Excluded
23374650	Excluded
23369195	Excluded
23363078	Excluded
23229526	Excluded
23360585	Excluded
23360134	Excluded
23355490	Excluded
23353032	Excluded
23351568	Excluded
23347089	Excluded
23343515	Excluded
23341327	Excluded
23340305	Excluded
23339957	Excluded
23333509	Excluded
23322558	Included
23321147	Excluded
23316313	Excluded
23314039	Excluded
23312960	Excluded
23309686	Included
23308854	Excluded
23308366	Excluded
23305554	Excluded
23301525	Excluded
23293088	Excluded
23290940	Excluded
23290357	Excluded
23289755	Excluded
23289346	Excluded
23287389	Excluded
23283637	Excluded
23281562	Excluded
23280712	Excluded
23276658	Excluded
23272997	Excluded
24955827	Excluded
24761223	Excluded
23271190	Excluded
23271187	Excluded
23267343	Excluded
23266911	Excluded
23266910	Excluded
23266412	Excluded
23266098	Excluded
23264244	Excluded
23261670	Included
23260245	Excluded
23258709	Excluded
23257261	Excluded
23256684	Excluded
23253185	Excluded
23252452	Excluded
23250927	Excluded
23249245	Excluded
23247337	Excluded
23247209	Excluded
23246701	Excluded
23245763	Excluded
23243870	Excluded
23237827	Included
23232044	Excluded
23229192	Excluded
23223935	Included
23220138	Excluded
23219049	Excluded
23215869	Excluded
23215357	Excluded
23215049	Excluded
23214429	Excluded
23214172	Excluded
23213877	Excluded
23211832	Excluded
23205584	Excluded
23205559	Excluded
23202317	Excluded
23198282	Excluded
23197347	Excluded
23194395	Excluded
23194175	Excluded
23186211	Excluded
23184525	Excluded
23183033	Excluded
23180522	Excluded
23177245	Excluded
23174884	Excluded
23171989	Excluded
23171470	Excluded
23165506	Excluded
23158298	Excluded
23151773	Excluded
23151385	Excluded
23151209	Excluded
23147404	Excluded
23146750	Included
23143925	Excluded
23142464	Excluded
23138018	Excluded
23138016	Excluded
23137609	Included
23137302	Excluded
23135234	Excluded
23134198	Excluded
23131499	Excluded
23129912	Excluded
23128989	Excluded
23128156	Excluded
23123052	Excluded
23122626	Excluded
23121516	Excluded
23110345	Excluded
23109596	Excluded
23108980	Excluded
23107937	Excluded
23107136	Excluded
23104522	Excluded
23104312	Excluded
23102111	Excluded
23102093	Excluded
23101725	Excluded
23095808	Excluded
23089390	Excluded
23086794	Excluded
23085917	Excluded
23084591	Excluded
23082229	Excluded
23079607	Excluded
23077090	Excluded
23074985	Excluded
23074026	Excluded
23072941	Excluded
23070773	Excluded
23068091	Excluded
23064428	Excluded
23060210	Excluded
23059794	Excluded
23057644	Excluded
23052719	Excluded
23047896	Excluded
23047755	Excluded
23047017	Excluded
23046205	Excluded
23046066	Excluded
23045243	Excluded
23044933	Excluded
23044208	Excluded
23043367	Excluded
23043333	Excluded
23043263	Excluded
23041036	Excluded
23040567	Excluded
23037204	Excluded
23032776	Excluded
23030927	Excluded
23030847	Excluded
23030712	Excluded
23030600	Excluded
23023933	Excluded
23021612	Excluded
23018444	Excluded
23018201	Excluded
23017094	Excluded
23015826	Excluded
23013136	Excluded
23010253	Excluded
23010091	Excluded
23009746	Excluded
23007836	Excluded
23001030	Excluded
22992575	Excluded
22991565	Excluded
22990576	Excluded
22990023	Excluded
22990021	Excluded
22976841	Excluded
22970641	Excluded
22967930	Excluded
22967018	Excluded
22964400	Excluded
22963515	Excluded
22959865	Excluded
22959464	Included
22955674	Excluded
22955048	Excluded
22954330	Excluded
22953896	Excluded
22953760	Included
22950598	Excluded
22950579	Excluded
22947127	Excluded
22946434	Excluded
22946167	Excluded
22946157	Excluded
22945566	Excluded
22945312	Excluded
22945282	Excluded
22942289	Excluded
22941726	Excluded
22939265	Excluded
22938358	Excluded
22935244	Excluded
22926127	Excluded
22924687	Excluded
22924151	Excluded
22922222	Excluded
22921435	Excluded
22921358	Excluded
22920544	Excluded
22913426	Excluded
22909893	Excluded
22901290	Excluded
22900587	Excluded
22897837	Excluded
22895608	Excluded
22894447	Excluded
22894115	Excluded
22892684	Excluded
22892466	Excluded
22887312	Excluded
22885685	Excluded
22881452	Excluded
22879996	Excluded
22877973	Excluded
22868905	Excluded
22868342	Excluded
22865503	Excluded
22863059	Excluded
22862925	Excluded
22862179	Excluded
22861119	Excluded
22853968	Excluded
22848749	Excluded
22847336	Excluded
22842914	Excluded
22840650	Excluded
22840539	Excluded
22840535	Excluded
22839776	Excluded
22837054	Excluded
22834732	Excluded
22832082	Excluded
22828883	Excluded
22828880	Excluded
22821493	Excluded
22820655	Excluded
22820015	Excluded
22816675	Excluded
22804477	Excluded
22797142	Excluded
22795704	Excluded
22794940	Excluded
22790830	Excluded
22789815	Excluded
22789174	Excluded
22784021	Excluded
22781141	Excluded
22779672	Excluded
22778060	Excluded
22773082	Excluded
22771353	Excluded
22770559	Excluded
22766114	Excluded
22765046	Excluded
22763327	Excluded
22762954	Excluded
22760580	Excluded
22760502	Excluded
22748389	Excluded
22747096	Excluded
22746174	Excluded
22743990	Excluded
22738302	Excluded
22736228	Excluded
22734507	Excluded
22732150	Included
22731978	Excluded
22730185	Excluded
22727403	Excluded
22722738	Excluded
22721447	Excluded
22712024	Excluded
22710342	Excluded
22707313	Excluded
22706876	Excluded
22704205	Excluded
22702342	Excluded
22699773	Excluded
22699711	Excluded
22698375	Excluded
22695697	Excluded
22692791	Excluded
22692513	Excluded
22686502	Excluded
22685033	Excluded
22683491	Excluded
22681548	Excluded
22680699	Excluded
22679824	Excluded
22679691	Excluded
22676298	Excluded
22673815	Excluded
22669563	Excluded
22658941	Excluded
22658539	Included
22652356	Excluded
22652006	Excluded
22647447	Excluded
22633912	Excluded
22633866	Excluded
22630095	Excluded
22626028	Excluded
22623267	Excluded
22621939	Excluded
22614340	Excluded
22613580	Excluded
22613200	Excluded
22612380	Excluded
22610037	Excluded
22609392	Excluded
22609092	Excluded
22606993	Excluded
22606809	Excluded
22594572	Excluded
22594289	Excluded
22594288	Excluded
22591467	Excluded
22589074	Excluded
22582947	Excluded
22580294	Excluded
22580293	Excluded
22579454	Excluded
22578796	Excluded
22570452	Excluded
22569989	Excluded
22569918	Excluded
22569799	Excluded
22568624	Excluded
22567564	Excluded
22566200	Excluded
22564454	Excluded
22560884	Excluded
22556400	Excluded
22554481	Excluded
22553902	Excluded
22553110	Excluded
22550857	Excluded
22548373	Excluded
22547987	Excluded
22546628	Excluded
22545262	Excluded
22544596	Excluded
22542737	Excluded
22542201	Excluded
22541010	Excluded
22539556	Excluded
22534581	Excluded
22531602	Excluded
22530971	Excluded
22524284	Excluded
22521162	Excluded
22517810	Excluded
22517682	Excluded
22517602	Excluded
22515836	Excluded
22511113	Excluded
22510713	Excluded
22508541	Excluded
22504964	Excluded
22500729	Excluded
22494936	Excluded
22494685	Excluded
22494529	Excluded
22494245	Excluded
22489882	Excluded
22486760	Excluded
22486383	Excluded
22486313	Excluded
22484034	Excluded
22483948	Excluded
22483730	Excluded
22483712	Excluded
22483335	Excluded
22482878	Excluded
22482699	Excluded
22479751	Excluded
22476786	Excluded
22472786	Excluded
22472148	Excluded
22469661	Excluded
22467628	Excluded
22465071	Excluded
22464003	Excluded
22461437	Excluded
22459586	Excluded
22458339	Excluded
22456834	Excluded
22456049	Excluded
22453775	Excluded
22453676	Excluded
22450153	Excluded
22450121	Excluded
22449571	Excluded
22447337	Excluded
22446617	Excluded
22445502	Excluded
22444691	Excluded
22443089	Excluded
22441698	Excluded
22440637	Excluded
22439163	Excluded
22437970	Excluded
22434010	Excluded
22431138	Excluded
22429996	Excluded
22429351	Excluded
22425687	Excluded
22425209	Excluded
22422659	Excluded
22422650	Excluded
22421443	Excluded
22420956	Excluded
22420632	Excluded
22414604	Excluded
22406021	Excluded
22404846	Excluded
22402780	Excluded
22402129	Excluded
22398305	Excluded
22396109	Excluded
22391048	Excluded
22389260	Excluded
22387339	Excluded
22387148	Excluded
22381981	Excluded
22372635	Excluded
22371837	Excluded
22370857	Excluded
22370204	Excluded
22365687	Excluded
22365638	Excluded
22355699	Excluded
22354835	Excluded
22354793	Excluded
22354241	Excluded
22354123	Excluded
22352429	Excluded
22347746	Excluded
22343007	Excluded
22339592	Excluded
22336737	Excluded
22336488	Excluded
22336261	Excluded
22335432	Excluded
22333729	Excluded
22330343	Excluded
22326494	Excluded
22325444	Excluded
22325437	Excluded
22322341	Excluded
22322153	Included
22320695	Excluded
22317809	Excluded
22308200	Excluded
22306490	Excluded
22306034	Excluded
22305203	Excluded
22303985	Excluded
22302492	Excluded
22302310	Excluded
22301790	Excluded
22299595	Excluded
22297277	Excluded
22295708	Excluded
22290754	Excluded
22289616	Excluded
22289265	Excluded
22286153	Excluded
22285090	Excluded
22284472	Excluded
22282739	Excluded
22282418	Excluded
22282056	Excluded
22280982	Excluded
22279887	Excluded
22276525	Excluded
22274989	Excluded
22274686	Included
22273728	Excluded
22273185	Excluded
22271837	Excluded
22269386	Included
22268350	Excluded
22267907	Excluded
22266392	Excluded
22265653	Excluded
22265611	Excluded
22263853	Excluded
22258827	Excluded
22252736	Excluded
22246448	Excluded
22245121	Excluded
22243859	Excluded
22243845	Excluded
22243628	Excluded
22243211	Excluded
22239858	Excluded
22237054	Excluded
22233628	Excluded
22233378	Excluded
22230081	Excluded
22227745	Excluded
22227289	Excluded
22225703	Excluded
22224442	Excluded
22223411	Excluded
22216163	Excluded
22209490	Excluded
22209369	Excluded
22208757	Excluded
22208739	Excluded
24958295	Excluded
22201258	Excluded
22200049	Excluded
22197512	Excluded
22195729	Excluded
22194810	Excluded
22185721	Excluded
22185511	Excluded
22182702	Excluded
22182579	Excluded
22179549	Excluded
22179487	Excluded
22178014	Excluded
22177019	Excluded
22176688	Excluded
22175881	Excluded
22172634	Excluded
22171636	Excluded
22170568	Excluded
22169145	Excluded
22154759	Excluded
22154496	Excluded
22154184	Excluded
22154107	Excluded
22153282	Excluded
22149538	Excluded
22148395	Excluded
22147082	Excluded
22146484	Excluded
22138857	Excluded
22137781	Excluded
22137357	Excluded
22134832	Excluded
22134712	Excluded
22134637	Excluded
22130740	Excluded
22130124	Excluded
22129241	Excluded
22128794	Excluded
22128769	Excluded
22127646	Excluded
22125666	Excluded
22125449	Excluded
22124892	Excluded
22121834	Excluded
22120539	Excluded
22120428	Excluded
22119708	Included
22118898	Excluded
22117598	Excluded
22117445	Excluded
22113060	Excluded
22112536	Excluded
22109712	Excluded
22109483	Excluded
22108952	Excluded
22107727	Excluded
22105118	Excluded
22104337	Excluded
22101720	Excluded
22100255	Excluded
22099806	Excluded
22097048	Excluded
22093871	Excluded
22083965	Excluded
22081060	Excluded
22079955	Excluded
22079896	Excluded
22072220	Excluded
22071607	Excluded
22071372	Excluded
22068838	Excluded
22066738	Excluded
22063548	Excluded
22059232	Excluded
22057587	Excluded
22057250	Excluded
22056512	Excluded
22055524	Excluded
22051347	Excluded
22050303	Excluded
22047922	Excluded
22047537	Included
22047259	Excluded
22047163	Included
22044251	Excluded
22044032	Excluded
22043370	Excluded
22037146	Excluded
22035315	Excluded
22035097	Excluded
22030285	Included
22028868	Excluded
22027947	Excluded
22026433	Excluded
22025340	Excluded
22025132	Excluded
22021042	Excluded
22018857	Excluded
22018530	Excluded
22013988	Excluded
22013760	Excluded
22006656	Excluded
22003309	Excluded
22002748	Excluded
22002324	Excluded
22001330	Excluded
22001329	Excluded
21996467	Excluded
21995873	Excluded
21994020	Excluded
21993266	Excluded
21990342	Excluded
21988464	Excluded
21985250	Excluded
21985009	Excluded
21984479	Excluded
21980858	Excluded
21978483	Excluded
21978366	Excluded
21977627	Excluded
21977537	Excluded
21977535	Excluded
21977532	Excluded
21972027	Excluded
21964418	Excluded
21963084	Excluded
21963036	Excluded
21961696	Excluded
21961535	Excluded
21955290	Excluded
21954223	Excluded
21952847	Excluded
21952841	Excluded
21950377	Excluded
21948557	Excluded
21947018	Excluded
21945941	Excluded
21945883	Excluded
21944582	Excluded
21944042	Excluded
21943797	Excluded
21943644	Excluded
21940207	Excluded
21939731	Excluded
21937271	Excluded
21935973	Excluded
21935770	Excluded
21934797	Excluded
21934187	Excluded
21933601	Excluded
21932999	Excluded
21931900	Excluded
21928843	Excluded
21928010	Excluded
21924729	Excluded
21923141	Excluded
21919501	Excluded
21919435	Excluded
21915359	Excluded
21915291	Excluded
21915216	Excluded
21913657	Excluded
21912833	Excluded
21910498	Excluded
21909538	Excluded
21906648	Excluded
21905714	Excluded
21905660	Excluded
21902168	Excluded
21901312	Excluded
21899936	Excluded
21895550	Excluded
21889587	Excluded
21888355	Excluded
21887736	Excluded
21887419	Excluded
21885086	Excluded
21885084	Excluded
21882865	Excluded
21881860	Excluded
21880346	Excluded
21879949	Excluded
21878386	Excluded
21876799	Excluded
21873601	Excluded
21872655	Excluded
21872332	Excluded
21871664	Excluded
21870812	Excluded
21868329	Excluded
21866930	Excluded
21864910	Excluded
21864210	Excluded
21861476	Excluded
21861285	Excluded
21860636	Excluded
21859533	Excluded
21841571	Excluded
21850298	Excluded
21848296	Excluded
21847527	Excluded
21843807	Excluded
21842831	Excluded
21842491	Excluded
21841967	Excluded
21839836	Excluded
21838884	Excluded
21836352	Excluded
21830813	Excluded
21830748	Excluded
21829830	Excluded
21827543	Excluded
21821260	Excluded
21820957	Excluded
21816205	Excluded
21815284	Excluded
21813367	Excluded
21811551	Excluded
21811205	Excluded
21810660	Excluded
21809831	Excluded
21778781	Excluded
21809428	Excluded
21809121	Excluded
21805959	Excluded
21804304	Excluded
21803489	Excluded
21800818	Excluded
21800801	Excluded
21799701	Excluded
21799484	Excluded
21796670	Excluded
21796657	Excluded
21793724	Excluded
21793490	Excluded
21793199	Excluded
21791340	Excluded
21786356	Excluded
21777935	Excluded
21776956	Excluded
21774496	Excluded
21770727	Excluded
21770167	Excluded
21767390	Excluded
21766321	Excluded
21761895	Excluded
21761865	Excluded
21761488	Excluded
21757419	Excluded
21752389	Excluded
21751793	Excluded
21751273	Excluded
21745505	Excluded
21743262	Excluded
21742366	Excluded
21742055	Excluded
21741657	Excluded
21740009	Excluded
21739321	Excluded
21739179	Excluded
21736937	Excluded
21736353	Excluded
21735156	Excluded
21732675	Excluded
21728312	Excluded
21726938	Excluded
21725934	Excluded
21725026	Excluded
21724231	Excluded
21723658	Excluded
21723449	Excluded
21723365	Excluded
21722937	Excluded
21722913	Excluded
21721060	Excluded
21719193	Excluded
21718074	Excluded
21717750	Excluded
21716337	Excluded
21714383	Excluded
21712084	Excluded
21710163	Excluded
21709135	Included
21708024	Excluded
21707268	Excluded
21706096	Excluded
21705745	Excluded
21705711	Excluded
21705041	Excluded
21704190	Excluded
21703658	Excluded
21700512	Excluded
21700299	Excluded
21698007	Excluded
21695313	Excluded
21692517	Excluded
21692458	Excluded
21691620	Excluded
21688796	Excluded
21688793	Excluded
21684243	Excluded
21683968	Excluded
21682293	Excluded
21682250	Excluded
21680009	Excluded
21677784	Excluded
21676652	Excluded
21673884	Excluded
21671259	Excluded
21669326	Excluded
21665566	Excluded
21665217	Excluded
21659439	Excluded
21651890	Excluded
21650195	Excluded
21649439	Excluded
21645965	Excluded
21645709	Excluded
21644538	Excluded
21643965	Excluded
21641976	Excluded
21634410	Excluded
21632155	Excluded
21632089	Excluded
21631123	Excluded
21630699	Excluded
21630688	Excluded
21628884	Excluded
21628066	Excluded
21627958	Excluded
21626112	Excluded
21626016	Excluded
21621213	Excluded
21620474	Excluded
21617822	Excluded
21616498	Excluded
21615105	Excluded
21608975	Excluded
21608139	Excluded
21605330	Excluded
21601902	Excluded
21601844	Included
21600654	Excluded
21600617	Excluded
21598511	Excluded
21598198	Excluded
21597984	Excluded
21592543	Excluded
21591675	Excluded
21576943	Excluded
21575708	Excluded
21571774	Excluded
21571052	Included
21570120	Excluded
21567610	Excluded
21567599	Excluded
21567560	Excluded
21565266	Excluded
21562832	Excluded
21557163	Excluded
21553701	Excluded
21550116	Excluded
21550055	Excluded
21549934	Excluded
21548906	Excluded
21548311	Excluded
21547944	Excluded
21546052	Excluded
21544924	Excluded
21543539	Excluded
21543088	Excluded
21542574	Excluded
21542561	Excluded
21523607	Excluded
21538968	Excluded
21536332	Excluded
21534594	Excluded
21534542	Excluded
21531441	Excluded
21531440	Excluded
21530972	Excluded
21530637	Excluded
21530636	Excluded
21529948	Excluded
21528907	Excluded
21528903	Excluded
21526842	Excluded
21526774	Excluded
21524781	Excluded
21518217	Excluded
21517063	Excluded
21513298	Excluded
21513287	Excluded
21510687	Excluded
21506686	Excluded
21506212	Excluded
21505789	Excluded
21503367	Excluded
21501981	Excluded
21501945	Excluded
21499893	Included
21494748	Excluded
21491030	Excluded
21489547	Excluded
21487649	Excluded
21487621	Excluded
21487332	Excluded
21486202	Excluded
21486041	Excluded
21482639	Excluded
21481936	Excluded
21476380	Excluded
21473038	Excluded
21472021	Excluded
21469664	Excluded
21468431	Excluded
21468424	Excluded
21467747	Excluded
21466195	Excluded
21466185	Excluded
21459123	Excluded
21459088	Excluded
21458631	Excluded
21456527	Excluded
21455319	Excluded
21453951	Excluded
21452748	Excluded
21448970	Excluded
21446724	Excluded
21444970	Excluded
21442711	Excluded
21442366	Excluded
21440938	Excluded
21440054	Excluded
21439605	Excluded
21439357	Excluded
21436126	Excluded
21435686	Excluded
21428724	Excluded
21428698	Excluded
21428527	Excluded
21427214	Excluded
21425792	Excluded
21424221	Excluded
21421248	Excluded
21420802	Excluded
21419812	Excluded
21417398	Excluded
21417377	Excluded
21412864	Excluded
21411548	Excluded
21410324	Excluded
21409254	Excluded
21404676	Excluded
21400077	Excluded
21397692	Included
21397682	Included
21395251	Excluded
21392490	Excluded
21391606	Excluded
21391542	Excluded
21388227	Excluded
21384949	Excluded
21384896	Excluded
21381677	Excluded
21381051	Excluded
21377684	Excluded
21376440	Excluded
21375339	Excluded
21370832	Excluded
21370359	Excluded
21366262	Excluded
21366225	Excluded
21365328	Excluded
21361321	Excluded
21354591	Excluded
21351799	Excluded
21350779	Excluded
21349779	Excluded
21346631	Excluded
21345749	Excluded
21345559	Excluded
21344220	Excluded
21341350	Excluded
21334069	Excluded
21332198	Excluded
21327619	Included
21327544	Excluded
21326091	Excluded
21318169	Excluded
21317014	Excluded
21312217	Excluded
21310574	Excluded
21310517	Excluded
21310403	Excluded
21309595	Excluded
21305593	Excluded
21301978	Excluded
21301723	Excluded
21300366	Excluded
21299352	Included
21298338	Excluded
21297341	Excluded
21296783	Excluded
21296656	Excluded
21295777	Excluded
21294511	Excluded
21287633	Excluded
21283965	Excluded
21283148	Excluded
21277919	Excluded
21271691	Excluded
21271358	Excluded
21270998	Excluded
21268351	Excluded
21265569	Excluded
21264422	Excluded
21262258	Excluded
21261566	Excluded
21261439	Included
21259366	Excluded
21258784	Excluded
21253836	Excluded
21252431	Excluded
21251948	Excluded
21247105	Excluded
21246710	Excluded
21246564	Excluded
21245562	Excluded
21244094	Excluded
21241770	Excluded
21241066	Excluded
21240846	Excluded
21240433	Excluded
21240034	Excluded
21237268	Excluded
21237237	Excluded
21236286	Excluded
21233055	Excluded
21230292	Excluded
21226527	Excluded
21226476	Excluded
21225660	Excluded
21224404	Excluded
21220151	Excluded
21217876	Excluded
21214858	Excluded
21214202	Excluded
21212296	Excluded
21209883	Excluded
21209418	Excluded
21208640	Excluded
21207445	Excluded
21207282	Excluded
21204316	Excluded
21196311	Excluded
21196148	Excluded
21194725	Excluded
21194205	Excluded
21193813	Excluded
22379878	Excluded
21190717	Excluded
21186138	Excluded
21184528	Excluded
21183488	Excluded
21171567	Excluded
21170810	Excluded
21170772	Included
21168463	Excluded
21167978	Excluded
21166449	Excluded
21165608	Excluded
21163906	Excluded
21163699	Excluded
21163511	Excluded
21151704	Excluded
21144547	Excluded
21141949	Excluded
21140368	Excluded
21139333	Excluded
21130899	Excluded
21121658	Excluded
21115943	Excluded
21115219	Excluded
21113543	Excluded
21112680	Excluded
21112609	Excluded
21111445	Excluded
21105981	Excluded
21090747	Excluded
21084089	Excluded
21082134	Excluded
21075133	Included
21074849	Excluded
21073791	Excluded
21072800	Excluded
21072416	Excluded
21071035	Excluded
21067465	Excluded
21062688	Excluded
21059488	Excluded
21058746	Excluded
21058675	Excluded
21053985	Excluded
21051071	Excluded
21050627	Excluded
21046362	Excluded
21044835	Excluded
21031532	Excluded
21031178	Excluded
21028884	Excluded
21028860	Excluded
20978662	Excluded
20978611	Excluded
20977203	Excluded
20974675	Excluded
20973108	Excluded
20973027	Excluded
20971778	Excluded
20970944	Excluded
20970256	Excluded
20966069	Excluded
20964291	Excluded
20963214	Excluded
20961655	Excluded
20958003	Excluded
20957997	Excluded
20954796	Included
20952501	Excluded
20951402	Excluded
20949952	Excluded
20949951	Excluded
20949900	Excluded
20948928	Excluded
20948883	Excluded
20948825	Excluded
20945873	Excluded
20944836	Excluded
20944753	Excluded
20940176	Excluded
20939753	Excluded
20939531	Excluded
20937303	Included
20936921	Excluded
20936131	Included
20936102	Excluded
20934993	Excluded
20932617	Excluded
20931665	Excluded
20931216	Excluded
20928918	Excluded
20927624	Excluded
20925396	Excluded
20920951	Excluded
20888685	Excluded
20883045	Excluded
20880648	Excluded
20880590	Excluded
20879773	Excluded
20879754	Excluded
20879709	Excluded
20878907	Excluded
20876037	Excluded
20875644	Excluded
20875479	Excluded
20873735	Excluded
20872050	Excluded
20870569	Excluded
20866063	Excluded
20865451	Excluded
20864161	Excluded
20863605	Excluded
20860376	Excluded
20860007	Excluded
20859600	Excluded
20857956	Excluded
20857447	Excluded
20856012	Excluded
20854974	Excluded
20853453	Excluded
20850947	Excluded
20850097	Excluded
20848013	Excluded
20846212	Excluded
20845981	Excluded
20843552	Excluded
20836064	Excluded
20836063	Excluded
20831258	Excluded
20831216	Excluded
20831156	Excluded
20830350	Excluded
20828905	Excluded
20828401	Excluded
20828202	Excluded
20825615	Excluded
20825194	Excluded
20823942	Excluded
20822510	Excluded
20821671	Excluded
20821653	Excluded
20821622	Excluded
20821620	Excluded
20821619	Excluded
20821618	Excluded
20821605	Included
20821595	Excluded
20821575	Excluded
20821548	Excluded
20820736	Excluded
20819969	Excluded
20817190	Excluded
20816993	Included
20815403	Excluded
20812681	Excluded
20812629	Excluded
20812628	Excluded
20812617	Excluded
20811865	Excluded
20811864	Excluded
20811863	Excluded
20811862	Excluded
20810402	Excluded
20810169	Excluded
20809233	Excluded
20806995	Excluded
20806982	Excluded
20804794	Excluded
20803170	Excluded
20801485	Excluded
20800832	Included
20799720	Excluded
20797791	Excluded
20797760	Excluded
20795671	Excluded
20795578	Excluded
20740416	Excluded
20740279	Excluded
20740251	Excluded
20738111	Excluded
20737580	Included
20735044	Excluded
20734493	Excluded
20732810	Excluded
20729984	Excluded
20722423	Excluded
20721549	Excluded
20719067	Excluded
20715878	Excluded
20715273	Excluded
20709355	Excluded
20709326	Excluded
20709322	Excluded
20707368	Excluded
20707348	Excluded
20706568	Excluded
20703381	Excluded
20698841	Excluded
20697933	Excluded
20696466	Excluded
20696425	Excluded
20695602	Excluded
20694989	Excluded
20693614	Excluded
20692748	Excluded
20692399	Excluded
20690606	Excluded
20687110	Excluded
20686647	Excluded
20686339	Excluded
20685332	Excluded
20684632	Excluded
20681586	Excluded
20680618	Excluded
20678909	Excluded
20678821	Excluded
20676617	Excluded
20675331	Excluded
20672361	Excluded
20666868	Excluded
20666507	Excluded
20665780	Excluded
20662643	Excluded
20656018	Excluded
20653469	Excluded
20652664	Excluded
20648660	Excluded
20641979	Excluded
20641961	Excluded
20641960	Excluded
20641957	Excluded
20641956	Excluded
20641946	Excluded
20641944	Excluded
20641487	Excluded
20641395	Excluded
20641385	Excluded
20641298	Excluded
20643472	Excluded
20639259	Excluded
20638074	Excluded
20637823	Excluded
20637470	Excluded
20636978	Excluded
20633921	Excluded
20630635	Excluded
20625889	Excluded
20625051	Excluded
20621793	Excluded
20621739	Excluded
20619872	Excluded
20619337	Excluded
20619251	Excluded
20615422	Excluded
20614895	Excluded
20614776	Excluded
20614478	Excluded
20614104	Excluded
20608731	Excluded
20605622	Excluded
20605044	Excluded
20605036	Excluded
20603839	Excluded
20603684	Excluded
20602408	Excluded
20599247	Excluded
20598733	Excluded
20594573	Included
20591465	Excluded
20590160	Excluded
20584566	Excluded
20580666	Excluded
20580368	Excluded
20579735	Excluded
20579683	Excluded
20579675	Excluded
20579132	Excluded
20577778	Excluded
20573431	Excluded
20570370	Excluded
20570274	Excluded
20568693	Excluded
20568608	Excluded
20567608	Excluded
20566655	Excluded
20566214	Excluded
20564298	Excluded
20557997	Excluded
20556959	Excluded
20556880	Excluded
20555218	Excluded
20554303	Excluded
20553014	Excluded
20551004	Excluded
20550160	Excluded
20547328	Excluded
20546842	Excluded
20544886	Excluded
20540534	Excluded
20540446	Excluded
20538848	Excluded
20537340	Excluded
20532517	Excluded
20527765	Excluded
20524678	Excluded
20523118	Excluded
20521819	Excluded
20519839	Excluded
20519691	Excluded
20518520	Excluded
20518507	Excluded
20514384	Excluded
20514368	Excluded
20512442	Excluded
20510638	Excluded
20507028	Excluded
20502787	Excluded
20494442	Excluded
20493516	Excluded
20493513	Included
20491452	Excluded
20488749	Excluded
20486674	Excluded
20483423	Excluded
20473438	Excluded
20471200	Excluded
20471065	Excluded
20468036	Excluded
20468031	Excluded
20465236	Excluded
20461560	Excluded
20461269	Excluded
20459693	Excluded
20458821	Excluded
20458402	Excluded
20456042	Excluded
20452409	Excluded
20452191	Excluded
20452121	Excluded
20451932	Excluded
20451658	Excluded
20450633	Excluded
20449428	Excluded
20448970	Excluded
20448078	Excluded
20446727	Excluded
20444464	Excluded
20441147	Excluded
20441144	Excluded
20441143	Excluded
20439762	Excluded
20437775	Excluded
20433179	Excluded
20430414	Excluded
20429552	Excluded
20427127	Excluded
20426438	Excluded
20424796	Excluded
20423814	Excluded
20419475	Excluded
20417541	Excluded
20415439	Excluded
20411917	Excluded
20411320	Excluded
20408715	Excluded
20406495	Excluded
20405487	Excluded
20403659	Excluded
20403406	Excluded
20400180	Excluded
20398940	Excluded
20397730	Excluded
20393403	Excluded
20391123	Excluded
20390888	Excluded
20387882	Excluded
22879688	Excluded
20382375	Excluded
20377175	Excluded
20374500	Excluded
20369866	Excluded
20364870	Excluded
20363490	Excluded
20362344	Included
20360627	Excluded
20355899	Excluded
20355827	Excluded
20355707	Excluded
20355697	Excluded
20350348	Excluded
20339301	Excluded
20337353	Excluded
20337275	Excluded
20334864	Excluded
20329778	Excluded
20307193	Excluded
20307141	Excluded
20236761	Excluded
20236705	Excluded
20235744	Excluded
20234994	Excluded
20234982	Excluded
20232810	Excluded
20230022	Excluded
20227745	Excluded
20227708	Excluded
20226469	Excluded
20226284	Excluded
20223269	Excluded
20219201	Excluded
20218686	Excluded
20213625	Excluded
20212920	Excluded
20211497	Included
20206387	Excluded
20204221	Excluded
20201232	Excluded
20200757	Excluded
20200220	Excluded
20198525	Excluded
20193959	Excluded
20188984	Excluded
24061666	Excluded
23111836	Excluded
23111835	Excluded
21787600	Included
20186827	Excluded
20185280	Excluded
20185217	Excluded
20185214	Excluded
20183509	Excluded
20183496	Excluded
20183495	Excluded
20182555	Excluded
20181418	Excluded
20181376	Excluded
20177631	Excluded
20174673	Excluded
20173864	Excluded
20172766	Excluded
20172580	Excluded
20171748	Excluded
20170997	Excluded
20169335	Excluded
20166720	Excluded
20166584	Excluded
20163103	Excluded
20163086	Excluded
20161508	Excluded
20160413	Included
20158198	Excluded
20157345	Excluded
20156201	Excluded
20155948	Excluded
20153098	Excluded
20150258	Excluded
20149408	Excluded
20146964	Excluded
20145894	Excluded
20145679	Excluded
20143820	Excluded
20137548	Excluded
20136073	Excluded
20131860	Excluded
20127074	Excluded
20126686	Excluded
20123620	Excluded
20123614	Excluded
20123605	Excluded
20122113	Excluded
20121485	Excluded
20118188	Excluded
20116907	Excluded
20111729	Excluded
20104870	Excluded
20103087	Excluded
20099149	Excluded
20096443	Excluded
20096277	Excluded
20092889	Excluded
20089479	Excluded
20087871	Excluded
20086011	Excluded
20084048	Excluded
20078111	Excluded
20074769	Excluded
20071065	Excluded
20066382	Excluded
20064778	Excluded
20061908	Excluded
20061515	Excluded
20061051	Excluded
20060984	Excluded
20058870	Excluded
20055379	Excluded
20054527	Excluded
20050353	Excluded
20049799	Excluded
20049206	Excluded
20044200	Excluded
20044123	Excluded
20042218	Excluded
20042192	Excluded
20042123	Excluded
21966025	Excluded
21686209	Excluded
21588260	Excluded
20039637	Excluded
20035398	Excluded
20030386	Excluded
20028076	Excluded
20028053	Excluded
20028049	Excluded
20024188	Excluded
20024121	Excluded
20024015	Excluded
20018889	Excluded
20018434	Excluded
20015534	Excluded
20015508	Excluded
20014778	Excluded
20010922	Excluded
20004241	Excluded
20004004	Excluded
20001722	Excluded
20000612	Excluded
20000611	Excluded
20000520	Excluded
20000515	Excluded
20000497	Excluded
19995596	Excluded
19994885	Excluded
19969302	Excluded
19965345	Excluded
19961202	Excluded
19961200	Excluded
19961151	Excluded
19960039	Excluded
19957968	Excluded
19954077	Excluded
19952504	Included
19950930	Excluded
19946664	Excluded
19946590	Excluded
19946119	Excluded
19945530	Excluded
19942283	Excluded
19937001	Excluded
19932814	Excluded
19932010	Excluded
19931223	Excluded
19931114	Excluded
19927820	Excluded
19924978	Excluded
19924957	Excluded
19923107	Excluded
19921928	Excluded
19921927	Excluded
19921912	Excluded
19920872	Excluded
19919860	Excluded
19915082	Excluded
19911794	Excluded
19911173	Excluded
19910021	Excluded
19909767	Excluded
19904358	Excluded
19902338	Excluded
19900551	Excluded
19900501	Included
19898760	Excluded
19897226	Excluded
19897214	Excluded
19897029	Excluded
19896166	Excluded
19894710	Excluded
19890557	Excluded
19890365	Excluded
19885888	Excluded
19883962	Excluded
19879662	Excluded
19879622	Excluded
19878704	Excluded
19874235	Included
19865682	Excluded
19865074	Excluded
19863991	Excluded
19863096	Excluded
19862506	Excluded
19853859	Excluded
19850729	Excluded
19848159	Excluded
19848140	Excluded
19847705	Excluded
19847702	Excluded
19846564	Excluded
19842645	Excluded
19842496	Excluded
19836079	Excluded
19836057	Excluded
19835413	Excluded
19834286	Excluded
19827486	Excluded
19826725	Excluded
19824622	Excluded
19822846	Excluded
19822362	Excluded
19820035	Excluded
19818404	Excluded
19816963	Excluded
19815225	Excluded
19815224	Excluded
19811863	Excluded
19809243	Excluded
19808118	Excluded
19806757	Excluded
19806729	Excluded
19804847	Included
19800654	Excluded
19800026	Excluded
19799056	Excluded
19797969	Excluded
19797866	Excluded
19795057	Excluded
19793606	Excluded
19788226	Excluded
19785398	Excluded
19785395	Excluded
19776648	Excluded
19775722	Excluded
19775685	Excluded
19775515	Excluded
19775513	Excluded
19775509	Excluded
19764226	Excluded
19764209	Excluded
19764197	Excluded
19761981	Excluded
19761270	Excluded
19761260	Excluded
19760706	Excluded
19760444	Excluded
19759456	Excluded
19757448	Excluded
19756944	Excluded
19756518	Excluded
19755512	Excluded
19752436	Excluded
19751795	Excluded
19751052	Excluded
19750417	Excluded
19750101	Excluded
19747560	Excluded
19746944	Excluded
19745846	Excluded
19744909	Excluded
19744696	Excluded
19740462	Excluded
19739224	Excluded
19736236	Excluded
19735931	Excluded
19732900	Excluded
19731727	Excluded
19731684	Excluded
19731646	Excluded
19727432	Excluded
19726870	Excluded
19724630	Excluded
19722670	Excluded
19719211	Excluded
19719120	Excluded
19716165	Excluded
21783999	Excluded
19713271	Excluded
19712982	Included
19711965	Excluded
19708337	Excluded
19708335	Excluded
19708232	Excluded
19703701	Excluded
19703365	Excluded
21715794	Excluded
19700836	Excluded
19700821	Excluded
19700182	Excluded
19697922	Excluded
19694447	Excluded
19692329	Excluded
19689154	Excluded
19689146	Excluded
19685858	Excluded
19685475	Excluded
19685106	Excluded
19685096	Excluded
19685022	Excluded
19683716	Excluded
19682726	Excluded
19680591	Excluded
19679890	Excluded
19679158	Excluded
19678689	Excluded
19676099	Excluded
19673321	Excluded
19673318	Excluded
19673271	Excluded
19673265	Excluded
19668420	Excluded
19666185	Excluded
19666063	Excluded
19665756	Excluded
19665280	Excluded
19662859	Excluded
19658055	Excluded
19655071	Excluded
19654917	Excluded
19652965	Excluded
19646514	Excluded
19639979	Excluded
19637878	Excluded
19634692	Excluded
19631330	Excluded
19631249	Excluded
19629555	Excluded
19625957	Excluded
19617454	Excluded
19616364	Excluded
19616301	Excluded
19616213	Excluded
19616160	Excluded
19616083	Excluded
19616056	Excluded
19603681	Excluded
19603675	Excluded
19603624	Excluded
19601598	Excluded
19601564	Excluded
19597685	Excluded
19597556	Excluded
19595750	Excluded
19592313	Excluded
19590684	Excluded
19590671	Excluded
19589537	Excluded
19569653	Excluded
19569351	Excluded
19569333	Excluded
19569328	Excluded
19569327	Excluded
19569326	Excluded
19569323	Excluded
19569135	Excluded
19568863	Excluded
19565662	Excluded
19561327	Excluded
19560445	Excluded
19560167	Excluded
19553230	Excluded
19551615	Excluded
19544870	Excluded
19544843	Excluded
19544052	Excluded
19543239	Excluded
19540903	Included
19534123	Excluded
19526473	Excluded
19524251	Excluded
19523558	Excluded
19523428	Excluded
19517442	Excluded
19506467	Excluded
19506020	Excluded
19505207	Excluded
19504402	Excluded
19501845	Excluded
19501144	Excluded
19500523	Excluded
19497578	Excluded
19497427	Excluded
19485372	Excluded
19483379	Excluded
19481762	Excluded
19481701	Excluded
[truncated: 4,332 more rows]

## Sheet: Transgenerational
PMID	Status
2729896	Excluded
1935695	Excluded
19810439	Excluded
9238028	Excluded
11023715	Excluded
6607727	Excluded
6736367	Excluded
15631204	Excluded
16342261	Excluded
7533121	Excluded
12116273	Excluded
9069538	Excluded
7571782	Excluded
2773771	Excluded
9842066	Excluded
18021156	Included
18392543	Excluded
3239077	Excluded
8798156	Excluded
17912637	Excluded
7570276	Excluded
335323	Excluded
21779316	Excluded
12320686	Excluded
18049929	Excluded
17187664	Excluded
17763547	Excluded
19513948	Excluded
8640195	Excluded
21126610	Excluded
19585292	Excluded
9805216	Excluded
17718871	Excluded
18638492	Excluded
18451013	Excluded
12172548	Excluded
18095228	Excluded
19355992	Excluded
15953514	Excluded
21980961	Excluded
19034799	Excluded
16166793	Excluded
1554830	Excluded
10680451	Excluded
17705861	Excluded
9914457	Excluded
15036760	Excluded
12941219	Excluded
3357699	Excluded
20691930	Excluded
7682256	Excluded
22814775	Excluded
20400208	Excluded
10341452	Excluded
23249760	Included
20166359	Excluded
12704263	Excluded
19209622	Excluded
22704189	Excluded
10808218	Excluded
21442857	Excluded
18564176	Excluded
6162109	Excluded
8301480	Excluded
17855268	Excluded
3587137	Excluded
10206239	Excluded
6549385	Excluded
3716369	Excluded
9316884	Excluded
18322917	Excluded
17164437	Excluded
18067012	Excluded
8945645	Excluded
7698698	Excluded
20218696	Excluded
17983255	Excluded
22155899	Excluded
12937707	Excluded
14743775	Excluded
7922928	Excluded
2461658	Excluded
8671130	Excluded
19157666	Excluded
16738076	Excluded
19442855	Excluded
15504599	Excluded
8755026	Excluded
8990404	Excluded
17699534	Excluded
14989286	Excluded
6831857	Excluded
7613038	Excluded
17224956	Excluded
434891	Excluded
11059221	Excluded
7468656	Excluded
17435317	Excluded
19618482	Excluded
1850194	Excluded
16781331	Excluded
7732017	Excluded
15641124	Excluded
2408987	Excluded
7529979	Excluded
16866146	Excluded
21956615	Excluded
16213745	Excluded
7684017	Excluded
21735264	Excluded
8722244	Excluded
8376180	Excluded
16248290	Excluded
7807696	Excluded
17036544	Excluded
17685456	Excluded
1403009	Excluded
3163319	Excluded
21623029	Excluded
7925673	Excluded
2678346	Excluded
10560739	Excluded
17452582	Excluded
11327939	Excluded
15728900	Excluded
8634970	Excluded
15342523	Excluded
2325402	Excluded
12899467	Excluded
19557175	Excluded
2626105	Excluded
11131963	Excluded
16408992	Excluded
12749770	Excluded
10748831	Excluded
821967	Excluded
1596538	Excluded
2739615	Excluded
12761608	Excluded
9437896	Excluded
16687900	Excluded
2776049	Excluded
23019715	Excluded
22149338	Excluded
18351448	Excluded
16356285	Excluded
22607048	Excluded
11074176	Excluded
21185706	Excluded
20717674	Excluded
12950154	Excluded
22369103	Excluded
9986862	Excluded
19711250	Included
16915659	Excluded
13821587	Excluded
4213680	Excluded
18625165	Excluded
9132487	Excluded
17537487	Excluded
14571974	Excluded
22983389	Excluded
17085223	Excluded
16467006	Included
21333900	Excluded
1612070	Excluded
20691482	Excluded
9764919	Excluded
12571781	Excluded
20382829	Excluded
9521631	Excluded
2634647	Excluded
19522881	Excluded
3887073	Excluded
20609697	Excluded
2638346	Excluded
16219600	Excluded
755665	Excluded
22799359	Excluded
12259237	Excluded
16905414	Excluded
8179301	Excluded
20446287	Excluded
7515034	Excluded
11481907	Excluded
2837056	Excluded
15307446	Excluded
1841607	Excluded
19922444	Excluded
15211283	Excluded
9836713	Excluded
22299363	Excluded
18409317	Excluded
21896486	Excluded
1894016	Excluded
11410343	Excluded
20545163	Excluded
17837208	Excluded
22179827	Excluded
15637809	Excluded
7933094	Excluded
18599073	Excluded
22565304	Excluded
19149428	Excluded
7286490	Excluded
11773228	Excluded
8623136	Excluded
9812220	Excluded
2496656	Excluded
11521511	Excluded
16390388	Excluded
3468682	Excluded
21029706	Excluded
15681639	Excluded
14961723	Excluded
2563777	Excluded
14523521	Excluded
17544235	Excluded
8950682	Excluded
22384052	Excluded
10655238	Excluded
21194003	Excluded
16859519	Excluded
7069191	Excluded
20964134	Excluded
17644956	Included
18944979	Excluded
11514375	Excluded
2366000	Excluded
12727413	Excluded
22835977	Excluded
8980304	Excluded
20080110	Excluded
7746715	Excluded
11943415	Excluded
22062604	Excluded
15086263	Excluded
17454405	Excluded
1889181	Excluded
12180516	Excluded
8092211	Excluded
9294905	Excluded
17914477	Excluded
15000740	Excluded
19259434	Excluded
10147744	Excluded
15166293	Excluded
931305	Excluded
16895718	Excluded
8201262	Excluded
10026687	Excluded
3775080	Excluded
15770724	Excluded
22327842	Excluded
17979586	Excluded
12216832	Excluded
17099836	Excluded
17961056	Excluded
19524406	Excluded
11687776	Excluded
21167194	Excluded
11306525	Excluded
3536385	Excluded
12280896	Excluded
21881452	Excluded
10438473	Excluded
17151158	Excluded
20621487	Excluded
12159365	Excluded
19109792	Excluded
1803699	Excluded
11472148	Excluded
6486166	Excluded
20586707	Excluded
14692968	Excluded
18442032	Excluded
280409	Excluded
10415719	Excluded
9713678	Excluded
16573251	Included
12756427	Excluded
11443631	Excluded
19880913	Excluded
21336532	Excluded
22332860	Excluded
1363904	Excluded
8976668	Excluded
12862254	Excluded
8771898	Excluded
20138095	Excluded
2140747	Excluded
2006832	Excluded
23279642	Excluded
11144394	Excluded
22375258	Excluded
22436136	Excluded
1620817	Excluded
17709434	Excluded
10998183	Excluded
20427341	Excluded
12594908	Excluded
8813214	Excluded
16319725	Excluded
1002155	Excluded
8743227	Excluded
8646081	Excluded
9916841	Excluded
20020868	Excluded
7872149	Excluded
8576789	Excluded
6395275	Excluded
12269858	Excluded
22511529	Excluded
10532704	Excluded
11997778	Excluded
19412697	Excluded
5173208	Excluded
3142012	Excluded
22008461	Excluded
11404335	Excluded
2301403	Excluded
12581538	Excluded
8331118	Excluded
9755217	Excluded
9673837	Excluded
17537712	Excluded
9531945	Excluded
8978365	Excluded
15064610	Excluded
16351798	Excluded
18046211	Excluded
11766979	Excluded
10390147	Excluded
7680361	Excluded
11224489	Excluded
2007436	Excluded
1003671	Excluded
17135490	Excluded
17397096	Excluded
18156743	Excluded
16189091	Excluded
10652982	Excluded
20400548	Excluded
3226432	Excluded
4436259	Excluded
22750185	Excluded
7898176	Excluded
17365847	Excluded
8787699	Excluded
1248735	Excluded
22166180	Excluded
19446143	Excluded
12081716	Excluded
11802752	Excluded
12011178	Excluded
21827010	Excluded
18686745	Excluded
19489302	Excluded
7946625	Excluded
16172440	Excluded
21205444	Excluded
17156881	Excluded
20634087	Excluded
22915462	Excluded
20927748	Excluded
21827903	Excluded
19583542	Excluded
19575302	Excluded
19228654	Excluded
19803505	Excluded
15624032	Excluded
18723489	Excluded
21689087	Excluded
16619235	Excluded
8404893	Excluded
10395230	Excluded
12862429	Excluded
11265137	Excluded
8176107	Excluded
2209236	Excluded
7193474	Excluded
8844066	Excluded
21046231	Excluded
17951787	Excluded
18555766	Excluded
11638905	Excluded
16908076	Excluded
9618334	Included
22192218	Excluded
22450292	Excluded
20681354	Excluded
3277303	Excluded
7684677	Excluded
17194270	Excluded
23081680	Excluded
11641721	Excluded
17154082	Excluded
18156698	Excluded
4237839	Excluded
23324215	Excluded
10839487	Excluded
2895732	Excluded
16398057	Excluded
8769323	Excluded
17650476	Excluded
6353327	Excluded
3071380	Excluded
17101102	Excluded
11748834	Excluded
20307224	Excluded
17307899	Excluded
20358587	Excluded
9446921	Excluded
6370984	Excluded
19129518	Excluded
12757409	Excluded
16004971	Excluded
11554773	Excluded
17966638	Excluded
15459182	Excluded
20483359	Included
2195324	Excluded
22293411	Excluded
19330721	Excluded
3478345	Excluded
21312177	Excluded
19443931	Excluded
22474231	Excluded
22507015	Excluded
10097385	Excluded
1852685	Excluded
9021262	Excluded
19547553	Excluded
22853318	Excluded
11725918	Excluded
11260076	Excluded
1873560	Excluded
17394131	Excluded
11941482	Excluded
15811582	Excluded
3812452	Excluded
308345	Excluded
18373108	Excluded
20681983	Excluded
12947322	Excluded
6512721	Excluded
11026539	Excluded
16096996	Excluded
9476568	Excluded
21637999	Excluded
20469928	Excluded
21865084	Excluded
12855048	Excluded
16513861	Excluded
18401273	Excluded
22133438	Excluded
10330346	Excluded
3892940	Excluded
15105112	Excluded
8939275	Excluded
15980214	Excluded
16015572	Excluded
18792627	Excluded
10821938	Excluded
18414011	Excluded
19944036	Excluded
7692726	Excluded
21838622	Excluded
14512220	Excluded
14651881	Excluded
12358547	Excluded
16872072	Excluded
207032	Excluded
10529436	Excluded
9652156	Excluded
15127756	Excluded
9212510	Excluded
10422862	Excluded
1003446	Excluded
3894702	Excluded
16554072	Excluded
21781464	Excluded
21596657	Excluded
21856517	Excluded
11579101	Excluded
2209917	Excluded
17298524	Excluded
22966020	Excluded
5333554	Excluded
12714922	Excluded
10942423	Excluded
8022239	Excluded
3055180	Excluded
22978879	Excluded
3131392	Excluded
12377407	Excluded
16242824	Excluded
18817402	Excluded
10218366	Excluded
22099879	Excluded
12808002	Excluded
20728671	Excluded
9169277	Excluded
4039531	Excluded
1609789	Excluded
20882705	Excluded
18433638	Excluded
10935425	Excluded
12920682	Excluded
22338646	Excluded
18611803	Excluded
893436	Excluded
17674427	Excluded
8323421	Excluded
17878285	Excluded
16331753	Excluded
11779812	Excluded
20546202	Excluded
22436548	Excluded
10406689	Excluded
7730237	Excluded
10729115	Excluded
11576397	Excluded
11811450	Excluded
7806640	Excluded
14568773	Excluded
1132679	Excluded
19255228	Excluded
14107479	Excluded
16226763	Excluded
19035606	Excluded
21501167	Excluded
7634536	Excluded
9757699	Excluded
19819710	Excluded
21330683	Excluded
2898194	Excluded
10601752	Excluded
16783379	Excluded
14724535	Excluded
12718901	Excluded
15639877	Excluded
6113703	Excluded
19399726	Excluded
19635708	Excluded
596124	Excluded
21532500	Excluded
1731193	Excluded
11898052	Excluded
17172186	Excluded
17634745	Excluded
17336289	Excluded
3359366	Excluded
9017271	Excluded
21735254	Excluded
19912467	Excluded
6347596	Excluded
20964136	Excluded
7447573	Excluded
13129522	Excluded
10025779	Excluded
8214736	Excluded
7222907	Excluded
16279018	Excluded
11697063	Excluded
311285	Excluded
17044455	Excluded
15089037	Excluded
12066910	Excluded
23092800	Excluded
3670903	Excluded
15452313	Excluded
261577	Excluded
11981589	Excluded
8332361	Excluded
7402983	Excluded
21062231	Excluded
3749445	Excluded
11943257	Excluded
2819361	Excluded
16230026	Excluded
20926342	Excluded
4217888	Excluded
22059912	Excluded
8583221	Excluded
12111359	Excluded
8801085	Excluded
8333452	Excluded
22643181	Excluded
21846856	Excluded
7699700	Excluded
22179927	Excluded
3224945	Excluded
15016956	Excluded
2089647	Excluded
15904433	Excluded
23028486	Excluded
9862657	Excluded
15328946	Excluded
7684259	Excluded
15056651	Excluded
21258152	Excluded
22183130	Excluded
22095129	Excluded
14529833	Excluded
21145870	Excluded
9310680	Excluded
9465532	Excluded
17494481	Excluded
23330439	Excluded
4441987	Excluded
20221581	Excluded
12512804	Excluded
12281725	Excluded
15107512	Excluded
9572029	Excluded
16012009	Excluded
6333455	Excluded
3499728	Excluded
1419995	Excluded
7505933	Excluded
17559953	Excluded
21644980	Excluded
20604564	Excluded
22115786	Excluded
1149325	Excluded
20801000	Excluded
7399270	Included
12872917	Excluded
7079830	Excluded
21285040	Excluded
2976839	Excluded
7692290	Excluded
23018584	Excluded
20028778	Excluded
19569298	Excluded
6349019	Excluded
19248530	Excluded
19379696	Excluded
8491596	Excluded
7886594	Excluded
11291531	Excluded
22370755	Excluded
18583861	Excluded
8622045	Excluded
11420637	Excluded
10751759	Excluded
12097145	Excluded
19425594	Excluded
20400309	Excluded
14592549	Excluded
15632250	Excluded
14651878	Excluded
10465128	Excluded
8985654	Excluded
23010025	Excluded
11736858	Excluded
8981601	Included
18342568	Included
9332907	Excluded
6285017	Excluded
19540875	Excluded
10628354	Excluded
12665253	Excluded
12789976	Excluded
422230	Excluded
22912802	Excluded
21750377	Excluded
22896139	Excluded
2324061	Excluded
12455087	Excluded
11103519	Excluded
1573561	Excluded
885416	Excluded
20604864	Excluded
23286850	Excluded
20503322	Excluded
17043684	Excluded
19961956	Excluded
7607415	Excluded
9282841	Excluded
17061186	Excluded
9229006	Excluded
12723582	Excluded
8723128	Excluded
11348501	Excluded
9191826	Excluded
3634798	Excluded
8659650	Excluded
22332786	Excluded
22791535	Excluded
22453868	Excluded
23077419	Excluded
14632102	Excluded
12117073	Excluded
22544005	Excluded
5804863	Included
19968903	Excluded
18159398	Excluded
3795045	Excluded
19801694	Excluded
15722992	Excluded
17166388	Excluded
8659556	Excluded
21720866	Excluded
22826171	Excluded
12080173	Excluded
23335638	Excluded
8059798	Excluded
20142792	Excluded
909725	Excluded
23225190	Excluded
3605095	Excluded
19113934	Excluded
11850216	Excluded
15216749	Excluded
12290868	Excluded
9590634	Excluded
1967182	Excluded
17642700	Excluded
7491428	Excluded
21570833	Excluded
19756907	Excluded
11448467	Excluded
23051941	Excluded
423299	Excluded
12832700	Excluded
3447564	Excluded
22116334	Excluded
11575173	Excluded
22016716	Excluded
15347257	Excluded
18090503	Excluded
22277161	Excluded
22647562	Excluded
8200033	Excluded
6648822	Included
20124609	Excluded
16089033	Excluded
21576465	Excluded
8595303	Excluded
14762087	Excluded
12927402	Excluded
19898936	Excluded
10048816	Excluded
10073051	Excluded
1691763	Excluded
22187892	Excluded
18324368	Excluded
9730172	Excluded
1388966	Excluded
12184329	Excluded
11629990	Excluded
1606122	Excluded
7783033	Excluded
16043868	Excluded
22927933	Excluded
12030885	Excluded
17100745	Excluded
16230643	Excluded
20125124	Excluded
19945692	Excluded
19865541	Excluded
9555516	Excluded
7833988	Excluded
3557225	Excluded
8312200	Excluded
11940283	Excluded
20354852	Excluded
7740421	Excluded
17242417	Excluded
3967887	Excluded
22252410	Excluded
21672348	Excluded
18359966	Excluded
20576932	Excluded
19886444	Excluded
19147904	Excluded
19867299	Excluded
3945500	Excluded
9455792	Excluded
16985247	Excluded
17077434	Excluded
12414519	Excluded
20373029	Excluded
1228847	Excluded
19101793	Excluded
11157698	Excluded
7759424	Excluded
17359218	Excluded
15534275	Excluded
18505712	Excluded
17207827	Excluded
15985364	Excluded
19452530	Excluded
18408498	Excluded
9114568	Excluded
8977154	Excluded
9870241	Included
1626660	Excluded
17717971	Excluded
18260973	Excluded
7871617	Excluded
3931457	Excluded
16639171	Excluded
9037857	Excluded
10522030	Excluded
15454621	Excluded
6087659	Excluded
14558336	Excluded
3411788	Excluded
12583575	Excluded
15630992	Excluded
22333049	Excluded
9355188	Excluded
15777105	Excluded
4976752	Excluded
22482032	Excluded
7155075	Excluded
9051302	Excluded
19023760	Excluded
22714434	Excluded
19996755	Excluded
16386379	Excluded
12756472	Excluded
7748859	Excluded
10633510	Excluded
21444797	Excluded
6336852	Excluded
20390520	Excluded
3679236	Included
8515500	Excluded
6886034	Excluded
11675361	Excluded
4200675	Excluded
21689929	Excluded
14762739	Excluded
10549415	Excluded
4525312	Excluded
10874293	Excluded
8025297	Excluded
10745054	Excluded
20441729	Excluded
23092277	Excluded
20528845	Excluded
14667279	Excluded
8875186	Excluded
16370923	Excluded
14552368	Excluded
16415039	Excluded
17225228	Excluded
20543236	Excluded
12387419	Excluded
14573589	Excluded
22205890	Excluded
16515963	Excluded
7994264	Excluded
1704776	Excluded
11678984	Excluded
1506109	Excluded
21098149	Excluded
7461621	Excluded
18289065	Excluded
11901971	Excluded
3149693	Excluded
20418990	Excluded
8832723	Excluded
10079538	Excluded
21266187	Excluded
7614088	Excluded
9599974	Excluded
23278256	Excluded
2328720	Excluded
9438280	Excluded
20842275	Excluded
8722362	Excluded
22115760	Excluded
10335353	Excluded
9875935	Excluded
16089039	Excluded
12181837	Excluded
2270063	Excluded
20559909	Excluded
7137222	Excluded
2640049	Excluded
19058600	Excluded
15205202	Excluded
9082404	Excluded
7325937	Excluded
16608343	Excluded
23006237	Excluded
18614782	Excluded
19675004	Excluded
2793208	Excluded
7847569	Excluded
16156592	Excluded
8595415	Excluded
17099791	Excluded
21957135	Excluded
1633193	Excluded
20390626	Excluded
19566685	Excluded
10023739	Excluded
12113240	Excluded
22950085	Excluded
18232225	Excluded
18034564	Excluded
8325291	Excluded
8164491	Excluded
16754627	Excluded
12371772	Excluded
3531116	Excluded
7626585	Excluded
19097571	Excluded
15101695	Excluded
7500094	Excluded
11326052	Excluded
11477892	Excluded
10787042	Excluded
6404885	Excluded
16127662	Excluded
20202267	Excluded
1754294	Excluded
16313885	Excluded
8808167	Excluded
7628862	Excluded
7704089	Excluded
17294454	Excluded
14594760	Excluded
11336072	Excluded
15733991	Excluded
22327313	Excluded
7532254	Excluded
12141965	Excluded
18047598	Excluded
19482887	Excluded
15152994	Excluded
17052706	Excluded
16364054	Excluded
9309370	Excluded
15443697	Excluded
6097168	Excluded
1868498	Excluded
12845438	Excluded
8478161	Excluded
22639405	Excluded
6608344	Excluded
21520613	Excluded
19204454	Excluded
19486948	Excluded
7981733	Excluded
21813371	Excluded
7092488	Excluded
17563867	Excluded
16355264	Excluded
21782878	Excluded
8162075	Excluded
23101646	Excluded
2167599	Excluded
18835660	Excluded
23297658	Included
17150159	Excluded
8837664	Excluded
8303309	Excluded
19417010	Excluded
16752165	Excluded
10584751	Excluded
18534108	Excluded
19378096	Excluded
20640511	Excluded
19584385	Excluded
2673714	Excluded
7785401	Excluded
12799281	Excluded
12408303	Excluded
11084805	Excluded
3914876	Excluded
991117	Excluded
16948942	Excluded
15549230	Excluded
20022003	Excluded
4077760	Excluded
20227280	Excluded
17350308	Excluded
1943691	Excluded
7504373	Excluded
7997811	Excluded
3427935	Excluded
14876336	Excluded
17201577	Excluded
9677593	Excluded
15481535	Excluded
19636761	Excluded
20008231	Excluded
10859428	Excluded
1619638	Excluded
23320121	Excluded
12543783	Excluded
1467568	Excluded
21135624	Excluded
1910132	Excluded
21867436	Excluded
20170155	Excluded
6219044	Excluded
17710444	Excluded
9519923	Excluded
10335508	Excluded
19741579	Excluded
8828485	Excluded
16675760	Excluded
2346112	Excluded
12115838	Excluded
9289978	Excluded
7309291	Excluded
9091470	Excluded
22569308	Excluded
6228392	Excluded
9566388	Excluded
18411705	Excluded
9138226	Excluded
9738865	Excluded
19337736	Excluded
15541636	Excluded
21801150	Excluded
3957003	Excluded
15983756	Excluded
21508929	Excluded
17497780	Excluded
1305124	Excluded
11386688	Excluded
19407274	Excluded
4536613	Excluded
9164145	Excluded
18614203	Excluded
16451415	Excluded
8654556	Excluded
2059850	Excluded
2738901	Excluded
17025876	Excluded
9481652	Excluded
2621786	Excluded
10826543	Excluded
9118878	Excluded
11598027	Excluded
7286209	Excluded
16195816	Excluded
19765092	Excluded
19845440	Excluded
22955831	Excluded
17605505	Excluded
21448227	Excluded
8850400	Excluded
7582286	Excluded
9237238	Excluded
19012510	Excluded
19069027	Excluded
20980001	Excluded
21764878	Excluded
18944876	Excluded
12838563	Excluded
11371492	Excluded
16531430	Excluded
8160573	Excluded
15307289	Excluded
11856501	Excluded
21171767	Excluded
19569439	Excluded
22479015	Excluded
8549843	Excluded
17949354	Excluded
11868967	Excluded
10841086	Excluded
15570540	Excluded
10456760	Excluded
20059533	Excluded
22925107	Excluded
8453687	Excluded
8031155	Excluded
10745041	Excluded
14513434	Excluded
16089204	Excluded
3906584	Excluded
9535408	Excluded
10345924	Excluded
12887217	Excluded
21320229	Excluded
10396531	Excluded
19178814	Excluded
23051193	Excluded
2195325	Excluded
7381971	Excluded
16799052	Excluded
18695261	Excluded
13313139	Excluded
18329234	Excluded
8334438	Excluded
7569593	Excluded
8105975	Excluded
3555841	Excluded
20368487	Excluded
2685562	Excluded
18311883	Excluded
7274660	Excluded
16424400	Excluded
6471467	Excluded
22405492	Excluded
15263588	Excluded
10365675	Excluded
8353737	Excluded
22473018	Excluded
4799367	Included
20427827	Excluded
22122488	Excluded
21764831	Excluded
8477149	Excluded
15710484	Excluded
18243335	Excluded
18840034	Excluded
20472441	Excluded
13570779	Excluded
126334	Excluded
8820286	Excluded
15940873	Excluded
19265030	Excluded
11301176	Excluded
8333284	Excluded
16282840	Excluded
7550263	Excluded
15378029	Excluded
19571374	Excluded
15383878	Excluded
16923156	Excluded
8856926	Excluded
23149861	Excluded
8233493	Excluded
8929574	Excluded
6393074	Excluded
22919378	Excluded
15814051	Excluded
20449785	Excluded
20798348	Excluded
18270852	Excluded
18621290	Excluded
11305361	Excluded
16730485	Excluded
8104625	Excluded
8214353	Excluded
16720311	Excluded
17214589	Excluded
8504510	Excluded
2920673	Excluded
22163300	Excluded
19402034	Excluded
16398130	Excluded
18083359	Excluded
10209703	Excluded
10739686	Excluded
19478267	Excluded
15380655	Excluded
21875896	Excluded
1859434	Excluded
7966188	Excluded
21933109	Excluded
19072127	Excluded
14634485	Excluded
8366226	Excluded
15463488	Excluded
6306952	Excluded
22524407	Excluded
19393553	Excluded
17658800	Excluded
15837988	Excluded
16322526	Excluded
17977214	Excluded
12137289	Excluded
17912450	Excluded
20363163	Excluded
16398279	Excluded
8278298	Excluded
12318808	Excluded
3028737	Excluded
15532769	Excluded
16599723	Excluded
21317838	Excluded
22027299	Excluded
7755164	Excluded
8825931	Excluded
1601760	Excluded
17428598	Excluded
11032366	Excluded
11049236	Excluded
19160063	Excluded
7719705	Excluded
19160207	Excluded
7942465	Excluded
21038108	Excluded
17274922	Excluded
18777797	Excluded
9825788	Excluded
15312057	Excluded
18769500	Excluded
19265965	Excluded
23023006	Excluded
21247920	Excluded
22311636	Excluded
21661313	Excluded
20551532	Excluded
1813897	Excluded
21150012	Excluded
11758166	Excluded
908005	Excluded
18001816	Excluded
16173100	Excluded
19806755	Excluded
12694233	Excluded
12289995	Excluded
8168033	Excluded
19642570	Excluded
19817299	Excluded
5556122	Excluded
10652972	Excluded
21397977	Excluded
11684114	Excluded
17716607	Excluded
22767119	Excluded
6390299	Excluded
20020231	Excluded
17163799	Excluded
21561741	Excluded
11119851	Excluded
16562928	Excluded
7507082	Excluded
2636488	Excluded
15717852	Excluded
3564331	Excluded
3071607	Excluded
15098239	Excluded
17113490	Excluded
22075740	Excluded
11827707	Excluded
9408396	Excluded
20180533	Excluded
8133284	Excluded
7745860	Excluded
10699285	Excluded
22104635	Excluded
20152949	Excluded
23137495	Excluded
10879016	Excluded
1880401	Excluded
18534464	Excluded
21628750	Excluded
17344458	Excluded
7949201	Excluded
18794644	Excluded
20369763	Excluded
17189466	Excluded
22110471	Excluded
16912002	Excluded
16918189	Excluded
16897334	Excluded
12134167	Excluded
7573159	Excluded
1952595	Excluded
14660816	Excluded
12461013	Excluded
12582860	Excluded
17042713	Excluded
8456853	Excluded
1428190	Excluded
21095119	Excluded
19194642	Excluded
12822388	Excluded
8707733	Excluded
8210324	Excluded
8745950	Excluded
3752913	Excluded
7296935	Excluded
19893738	Excluded
18832229	Excluded
9566713	Excluded
18414122	Excluded
1570121	Excluded
15489022	Excluded
20836618	Excluded
2492699	Excluded
19487926	Excluded
3607776	Excluded
108259	Excluded
12599476	Excluded
10870313	Excluded
18570617	Excluded
10076903	Excluded
1978724	Excluded
18583854	Excluded
4064362	Excluded
8095015	Excluded
18719982	Excluded
20402230	Excluded
1652986	Excluded
19044502	Excluded
8663015	Excluded
5638192	Excluded
958535	Excluded
15132627	Excluded
15236675	Excluded
19037797	Excluded
16025027	Excluded
17288968	Excluded
19152369	Excluded
9599945	Excluded
2031486	Excluded
19449434	Excluded
19726164	Excluded
3236353	Excluded
16951112	Excluded
6819222	Excluded
17474020	Excluded
20480793	Excluded
21991926	Excluded
8630717	Excluded
10400411	Excluded
16664649	Excluded
2697536	Excluded
22691997	Excluded
8305648	Excluded
12751858	Excluded
20388693	Excluded
17488887	Excluded
19661127	Excluded
7965484	Excluded
23210842	Excluded
19265548	Excluded
10048487	Excluded
7702052	Excluded
18501967	Excluded
1801094	Excluded
16183125	Excluded
15986996	Excluded
7366957	Excluded
19656722	Excluded
2831194	Excluded
3096137	Excluded
21364151	Excluded
20642872	Excluded
6632163	Excluded
10887972	Excluded
6798060	Excluded
7201082	Excluded
6350174	Excluded
21219651	Excluded
18588290	Excluded
19332104	Excluded
17736977	Excluded
18206222	Excluded
12093012	Excluded
8722995	Excluded
16105027	Excluded
16739516	Excluded
23130925	Excluded
11277645	Excluded
4007311	Excluded
6173017	Included
7503588	Excluded
17147912	Excluded
20725561	Excluded
6537936	Excluded
15083084	Excluded
12800381	Excluded
19805019	Excluded
8738551	Excluded
22290062	Excluded
11241774	Excluded
21929622	Excluded
16531168	Excluded
3513530	Excluded
6035054	Excluded
11999829	Excluded
14604007	Excluded
8590559	Excluded
23013146	Excluded
15857300	Excluded
8059750	Excluded
15656012	Excluded
20529316	Excluded
9849338	Excluded
17032266	Excluded
11524486	Excluded
16951240	Excluded
22975251	Excluded
17642702	Excluded
17639187	Excluded
2407605	Excluded
5849274	Excluded
11140939	Excluded
10650677	Excluded
23225636	Excluded
15168658	Excluded
21347484	Excluded
19497067	Excluded
22115400	Excluded
20363784	Excluded
22094122	Included
15713594	Excluded
9513305	Excluded
15491947	Excluded
3554561	Excluded
7897626	Excluded
3895922	Excluded
21291427	Included
18481088	Excluded
7019475	Excluded
7910959	Excluded
20374206	Excluded
17414184	Excluded
16327443	Excluded
10815321	Excluded
11380406	Excluded
8472365	Excluded
15617549	Excluded
12646591	Excluded
22374050	Excluded
18811665	Excluded
12399394	Excluded
15650410	Excluded
6605165	Excluded
21856487	Excluded
20890059	Excluded
2692950	Excluded
118222	Excluded
14961710	Excluded
16197923	Excluded
7921356	Excluded
22021948	Excluded
18518600	Excluded
6972499	Excluded
7726134	Excluded
8584806	Excluded
20808455	Excluded
19499184	Excluded
21276055	Excluded
18835519	Excluded
22083832	Excluded
21802461	Excluded
19956088	Excluded
8150770	Excluded
9129332	Included
11716398	Excluded
9728355	Excluded
7262980	Excluded
10743127	Excluded
21393158	Excluded
9177303	Excluded
21835293	Excluded
19421098	Excluded
8862897	Excluded
11929326	Excluded
19135839	Excluded
20460352	Excluded
17292406	Excluded
15971577	Excluded
22444793	Excluded
19353399	Excluded
19987291	Excluded
18500705	Excluded
3767421	Excluded
11569764	Excluded
22538148	Excluded
661826	Excluded
3487247	Excluded
22212879	Excluded
11561760	Excluded
2436755	Excluded
16420048	Excluded
20821627	Excluded
20697310	Excluded
10926556	Excluded
7812206	Excluded
11954820	Excluded
19317587	Excluded
19951545	Excluded
730173	Excluded
17642708	Excluded
8836592	Excluded
20774091	Excluded
22736291	Excluded
9114694	Excluded
15264988	Excluded
9499652	Excluded
8563285	Excluded
7741988	Excluded
15678167	Excluded
6710312	Excluded
19151073	Excluded
22937985	Excluded
10431047	Excluded
17900079	Excluded
7654509	Excluded
21668216	Excluded
6799406	Excluded
10093326	Excluded
22875538	Excluded
21097684	Excluded
7502243	Included
7527849	Excluded
9372636	Excluded
8286694	Excluded
22408582	Excluded
9827314	Excluded
16581762	Excluded
17242261	Excluded
22231482	Excluded
14985275	Excluded
22998689	Excluded
14361622	Excluded
22927392	Excluded
6373101	Excluded
19602980	Excluded
16100052	Excluded
950954	Included
9251967	Excluded
19240331	Excluded
8752907	Excluded
19596744	Excluded
3917411	Excluded
8887032	Excluded
17433919	Excluded
1916446	Excluded
15376536	Included
2032963	Excluded
11257328	Excluded
3510535	Excluded
8920074	Excluded
21350384	Excluded
11642029	Excluded
553138	Excluded
8905193	Excluded
18821637	Excluded
10452145	Excluded
15993130	Excluded
16690346	Excluded
15067515	Excluded
12148761	Excluded
18398725	Excluded
15325026	Excluded
21808994	Excluded
20186348	Excluded
19661133	Excluded
23238450	Excluded
20639914	Excluded
9427891	Excluded
9628555	Excluded
15870542	Excluded
10697396	Excluded
21188132	Excluded
9766353	Excluded
2119301	Excluded
19538617	Excluded
19052690	Excluded
9180384	Excluded
9724945	Excluded
5259175	Excluded
7505293	Excluded
6446889	Excluded
20703799	Excluded
416191	Excluded
12345678	Excluded
6218974	Excluded
16476168	Excluded
11427798	Excluded
18562253	Excluded
3312269	Excluded
22292203	Excluded
13665485	Excluded
9824700	Excluded
10174621	Excluded
8263326	Excluded
18220299	Included
10364115	Excluded
3005901	Excluded
17906453	Excluded
17385575	Excluded
21134275	Excluded
17453072	Excluded
7820941	Excluded
3147621	Excluded
12888441	Excluded
10728190	Excluded
11916227	Excluded
9127979	Excluded
12090249	Included
20624744	Excluded
11731209	Excluded
22706835	Excluded
21524091	Excluded
3148899	Excluded
20439099	Excluded
2047368	Excluded
15970566	Excluded
1924638	Excluded
11116529	Excluded
3282981	Excluded
9131652	Excluded
3043865	Excluded
7790266	Excluded
8730766	Excluded
17594930	Excluded
21342413	Excluded
17128094	Excluded
15829854	Excluded
8456123	Excluded
9805990	Excluded
20460472	Excluded
9476585	Excluded
15598715	Excluded
7543433	Excluded
8430219	Excluded
16611015	Excluded
13718023	Included
16143700	Excluded
8595300	Excluded
16255631	Excluded
7500468	Excluded
18303936	Excluded
22269816	Excluded
22554429	Excluded
23055763	Excluded
22737051	Excluded
20065952	Excluded
14559039	Excluded
15650583	Excluded
14570054	Excluded
12120884	Excluded
12478539	Excluded
21153511	Excluded
17106506	Excluded
9100272	Excluded
9702684	Excluded
22780959	Excluded
21730845	Excluded
6470120	Excluded
15894663	Excluded
1573666	Excluded
19389331	Excluded
16498087	Excluded
12522737	Excluded
3910820	Excluded
8692153	Excluded
18028250	Excluded
20846752	Excluded
22983905	Excluded
17900049	Excluded
9820572	Excluded
17276215	Excluded
9447335	Excluded
8206852	Excluded
2675731	Excluded
15699576	Excluded
20597943	Excluded
20825272	Excluded
1820625	Excluded
19814949	Excluded
1548493	Excluded
19084664	Excluded
3808754	Excluded
1223669	Excluded
22710270	Excluded
22334439	Included
17248812	Excluded
20409159	Excluded
7692753	Excluded
22253506	Excluded
9699270	Excluded
2530537	Excluded
826156	Excluded
21850183	Excluded
19410561	Excluded
2123366	Excluded
9681732	Excluded
22775766	Excluded
10436440	Excluded
2530528	Excluded
15884734	Excluded
19108992	Included
16995612	Excluded
10537981	Excluded
15165644	Excluded
1136515	Excluded
20859459	Excluded
2151086	Excluded
16475104	Excluded
22305490	Excluded
19265905	Excluded
8605578	Excluded
8407652	Excluded
7565147	Excluded
9361576	Excluded
7529244	Excluded
8887764	Excluded
15336445	Excluded
12220280	Excluded
8931703	Excluded
9093852	Excluded
18722404	Excluded
12561622	Excluded
52670	Excluded
16675518	Excluded
12516734	Excluded
3467373	Excluded
1650257	Excluded
21932113	Excluded
15757454	Excluded
18930147	Excluded
21172360	Excluded
9811933	Excluded
11172063	Excluded
6387213	Excluded
7923203	Excluded
9723103	Excluded
3526881	Excluded
6501136	Excluded
22434454	Excluded
8949917	Excluded
10384536	Excluded
3095299	Excluded
15828209	Excluded
9870392	Excluded
12947559	Excluded
7792941	Excluded
19548350	Excluded
11818639	Excluded
15474833	Excluded
17656425	Excluded
7811843	Excluded
17785613	Excluded
15856183	Excluded
22537527	Excluded
15811020	Excluded
21090841	Excluded
22812548	Excluded
8181846	Excluded
12138406	Excluded
920977	Excluded
11823094	Excluded
20954098	Excluded
10543027	Excluded
17468677	Excluded
22832733	Excluded
14963826	Excluded
20096709	Excluded
2592287	Excluded
9272712	Excluded
11073608	Excluded
16754841	Excluded
19364991	Excluded
15945274	Excluded
8642685	Excluded
9362438	Excluded
8687195	Excluded
16669400	Excluded
3433596	Excluded
12487347	Excluded
16626944	Excluded
10735636	Excluded
16119527	Excluded
20142500	Excluded
2814373	Excluded
12556209	Excluded
17119037	Excluded
3092303	Excluded
15639699	Excluded
10626593	Excluded
12624993	Excluded
10955366	Excluded
10386734	Excluded
14558693	Excluded
22516668	Excluded
19679451	Excluded
7944302	Excluded
2960788	Excluded
12050379	Excluded
9127969	Excluded
11236822	Excluded
8823308	Excluded
2218640	Excluded
18246523	Excluded
17660149	Excluded
9305234	Excluded
6844357	Excluded
20843906	Excluded
3456197	Excluded
8898777	Excluded
1535950	Excluded
22675707	Excluded
12476899	Excluded
2684844	Excluded
16040244	Excluded
17067459	Excluded
9292593	Excluded
6975057	Excluded
21532300	Excluded
8132740	Excluded
1192880	Excluded
17645817	Excluded
3173204	Excluded
6357801	Excluded
2802529	Excluded
20568630	Excluded
20488198	Excluded
21505093	Excluded
21074936	Excluded
19987364	Excluded
19321034	Excluded
23313085	Included
9126701	Excluded
18281755	Excluded
3356877	Excluded
16954794	Excluded
23259442	Excluded
661837	Excluded
6369967	Excluded
16962219	Excluded
14601780	Excluded
20201320	Excluded
8686201	Excluded
12920100	Excluded
21186795	Excluded
19196725	Excluded
8874534	Excluded
7873881	Excluded
17570396	Excluded
19810663	Excluded
20308413	Excluded
17476073	Excluded
10832985	Excluded
19507680	Excluded
23184368	Excluded
19241906	Excluded
15570674	Excluded
22209712	Excluded
20123424	Excluded
21534319	Excluded
22821153	Excluded
20687098	Excluded
20478068	Excluded
9560250	Excluded
8743283	Excluded
3812654	Excluded
17642573	Excluded
16709069	Excluded
8077991	Excluded
8752736	Excluded
18473974	Excluded
6823714	Excluded
19303307	Excluded
22890610	Excluded
16362372	Excluded
7399662	Excluded
6776939	Excluded
2228425	Excluded
663638	Excluded
19997227	Excluded
19634251	Excluded
3027343	Excluded
2300390	Excluded
17244058	Excluded
16612722	Excluded
8722747	Excluded
9143853	Excluded
3547461	Included
9742653	Excluded
21883621	Excluded
10360124	Excluded
19586199	Excluded
3058948	Excluded
572636	Excluded
15584136	Excluded
3604921	Excluded
14525264	Excluded
7759184	Excluded
16912513	Excluded
19048365	Excluded
15604645	Excluded
12419859	Excluded
18187692	Included
7153193	Excluded
11826497	Excluded
19835668	Excluded
17175375	Excluded
21898962	Excluded
1578052	Excluded
10562897	Excluded
11588057	Excluded
1675684	Excluded
21945389	Excluded
7909187	Excluded
16502762	Excluded
1355301	Excluded
23074413	Excluded
21294777	Excluded
18032345	Excluded
19997226	Excluded
21797930	Excluded
16497965	Excluded
7592074	Excluded
14723365	Excluded
8737936	Excluded
508679	Excluded
6681796	Excluded
16886610	Excluded
12933613	Excluded
8879778	Excluded
7965259	Excluded
9152599	Excluded
11158769	Excluded
14743340	Excluded
17344176	Excluded
17621174	Excluded
551150	Excluded
16371708	Excluded
3102097	Excluded
17301741	Excluded
18442028	Excluded
12760672	Excluded
20019616	Excluded
21327976	Excluded
11471058	Excluded
964997	Excluded
1740003	Included
18483389	Excluded
2289645	Excluded
15700370	Excluded
17135103	Excluded
11028931	Excluded
4355226	Excluded
1186947	Excluded
10163664	Excluded
7526783	Excluded
22095423	Excluded
1185419	Excluded
1468416	Excluded
3950180	Excluded
20856795	Excluded
2715633	Excluded
16869181	Excluded
6358417	Excluded
7587011	Excluded
15948186	Excluded
17551792	Excluded
6970808	Excluded
6261411	Excluded
17481639	Excluded
9781480	Excluded
20600097	Excluded
2315007	Excluded
18777019	Excluded
10818223	Excluded
9744203	Excluded
104655	Excluded
20606413	Excluded
22668246	Excluded
17389376	Excluded
6697402	Excluded
19247950	Excluded
3937128	Excluded
22507964	Excluded
8825491	Excluded
17108363	Excluded
3492222	Excluded
22551469	Excluded
21531865	Excluded
18615205	Excluded
18924399	Excluded
1121024	Excluded
19856372	Excluded
20097203	Excluded
11950133	Excluded
4707445	Excluded
17965327	Excluded
22891456	Excluded
2401399	Excluded
965617	Excluded
15802886	Excluded
11264577	Excluded
17539905	Excluded
19436599	Excluded
10787180	Excluded
20663052	Excluded
3174024	Excluded
20062700	Excluded
17579227	Excluded
2417225	Excluded
21241998	Excluded
16267165	Excluded
9425236	Excluded
20524566	Excluded
18361429	Excluded
18493864	Excluded
12858165	Excluded
[truncated: 46,639 more rows]

## Sheet: Fluoride
Refid	Bibliography	Title	Abstract	Included
1	1.Q. Shen, R. Tian, H. Li, T. Xu and Y. Xia. 2005. [White matter injury of spinal cord in rats with chronic fluorosis and recovery after defluoriation]. #journal# #volume#(#issue#): #Pages#. #Accession Number#. OBJECTIVE: To explore the injury mechanism for white matter of spinal cord and the improvement of function after defluoriation. METHODS: A total of 120 Wistar rats were separated randomly …	[White matter injury of spinal cord in rats with chronic fluorosis and recovery after defluoriation]	OBJECTIVE: To explore the injury mechanism for white matter of spinal cord and the improvement of function after defluoriation. METHODS: A total of 120 Wistar rats were separated randomly into 4 groups (n = 30 each). High flouriod group received high concentration NaF water (200 mg/L) to establish fluorosis model; control group distilled water; deflourination group high concentration NaF water (2…	EXCLUDED
2	2.F. Pin, J. Vercouillie, A. Ouach, S. Mavel, Z. Gulhan, G. Chicheri, C. Jarry, S. Massip, J. B. Deloye, D. Guilloteau, F. Suzenet, S. Chalon and S. Routier. 2010. Design of alpha7 nicotinic acetylcholine receptor ligands in quinuclidine, tropane and quinazoline series. Chemistry, molecular modeling, radiochemistry, in vitro and in rats evaluations of a [(18)F] quinuclidine derivative. #journal# …	Design of alpha7 nicotinic acetylcholine receptor ligands in quinuclidine, tropane and quinazoline series. Chemistry, molecular modeling, radiochemistry, in vitro and in rats evaluations of a [(18)F] quinuclidine derivative	In this report, we describe the synthesis of a novel library of alpha7 nAChR ligands based on the modulation of the quinuclidine, quinazoline and tropane moieties. Spirane derivatives were newly synthesized under stereo specific 1,3 dipolar cylcoadditions. Only amide derivatives bonded efficiently to the receptor with Ki measured between 14 and 133 nM. The best fluorinated candidate was selected …	EXCLUDED
3	3.N. Atmaca, H. T. Atmaca, A. Kanici and T. Anteplioglu. 2014. Protective effect of resveratrol on sodium fluoride-induced oxidative stress, hepatotoxicity and neurotoxicity in rats. Food Chem Toxicol 70(#issue#): 191-7. http://www.ncbi.nlm.nih.gov/pubmed/24857819. Protective effect of resveratrol on sodium fluoride-induced oxidative stress, hepatotoxicity and neurotoxicity were studied in rats. …	Protective effect of resveratrol on sodium fluoride-induced oxidative stress, hepatotoxicity and neurotoxicity in rats	Protective effect of resveratrol on sodium fluoride-induced oxidative stress, hepatotoxicity and neurotoxicity were studied in rats. A total of 28 Wistar albino male rats were used. Four study groups were randomly formed with seven animals in each. The groups were treated for 21days with distilled water (control group), with water containing 100ppm fluoride (fluoride group), with resveratrol (12.…	EXCLUDED
4	4.D. Gullick, A. Popovici, H. C. Young, J. V. Bruckner, B. S. Cummings, P. Li and M. G. Bartlett. 2014. Determination of deltamethrin in rat plasma and brain using gas chromatography-negative chemical ionization mass spectrometry. J Chromatogr B Analyt Technol Biomed Life Sci 960(#issue#): 158-65. http://www.ncbi.nlm.nih.gov/pubmed/24814001. Quantification of the pyrethroid deltamethrin (DLM) in …	Determination of deltamethrin in rat plasma and brain using gas chromatography-negative chemical ionization mass spectrometry	Quantification of the pyrethroid deltamethrin (DLM) in small (100 muL) biological samples from rodents is essential for toxicokinetic studies of trace levels of the insecticide in foods. Such empirical kinetic data are necessary for construction of valid physiologically-based toxicokinetic models. There are no validated methods in the literature for determining deltamethrin in 100 muL plasma and …	EXCLUDED
5	5.J. Zhu, J. Chin, C. Wangler, B. Wangler, R. B. Lennox and R. Schirrmacher. 2014. Rapid (18)F-Labeling and Loading of PEGylated Gold Nanoparticles for in Vivo Applications. Bioconjug Chem 25(6): 1143-50. http://www.ncbi.nlm.nih.gov/pubmed/24807200. Water-soluble 3 nm maleimide-terminated PEGylated gold nanoparticles (maleimide-AuNP) were synthesized in both partially hydrolyzed and nonhydrolyzed…	Rapid (18)F-Labeling and Loading of PEGylated Gold Nanoparticles for in Vivo Applications	Water-soluble 3 nm maleimide-terminated PEGylated gold nanoparticles (maleimide-AuNP) were synthesized in both partially hydrolyzed and nonhydrolyzed forms. Both of these maleimide-AuNPs, when reacted with the silicon-fluorine prosthetic group [(18)F]SiFA-SH, resulted in radiolabeled AuNPs. These NPs were readily purified with high radiochemical yields (RCY) of 60-80% via size exclusion chromatog…	EXCLUDED
6	6.V. K. Bharti, R. S. Srivastava, H. Kumar, S. Bag, A. C. Majumdar, G. Singh, S. R. Pandi-Perumal and G. M. Brown. 2014. Effects of melatonin and epiphyseal proteins on fluoride-induced adverse changes in antioxidant status of heart, liver, and kidney of rats. Adv Pharmacol Sci 2014(#issue#): 532969. http://www.ncbi.nlm.nih.gov/pubmed/24790596. Several experimental and clinical reports indicated …	Effects of melatonin and epiphyseal proteins on fluoride-induced adverse changes in antioxidant status of heart, liver, and kidney of rats	Several experimental and clinical reports indicated the oxidative stress-mediated adverse changes in vital organs of human and animal in fluoride (F) toxicity. Therefore, the present study was undertaken to evaluate the therapeutic effect of buffalo (Bubalus bubalis) epiphyseal (pineal) proteins (BEP) and melatonin (MEL) against F-induced oxidative stress in heart, liver, and kidney of experiment…	EXCLUDED
7	7.S. Sun, J. Wallach and A. Adejare. 2014. Syntheses and N-methyl-D-aspartate Receptor Antagonist Pharmacology of Fluorinated Arylcycloheptylamines. Med Chem #volume#(#issue#): #Pages#. http://www.ncbi.nlm.nih.gov/pubmed/24773376. Selective uncompetitive antagonists of the phencyclidine (PCP) binding site of the N-methyl-D-aspartate receptor (NMDAR) are known to have therapeutic potential as anti…	Syntheses and N-methyl-D-aspartate Receptor Antagonist Pharmacology of Fluorinated Arylcycloheptylamines	Selective uncompetitive antagonists of the phencyclidine (PCP) binding site of the N-methyl-D-aspartate receptor (NMDAR) are known to have therapeutic potential as anticonvulsants and neuroprotective agents. Several fluorinated molecules with each containing a cycloheptane ring were designed to probe the PCP pharmacophore and test the influence of fluorine substitution on NMDAR binding and in viv…	EXCLUDED
8	8.S. Jiang, J. Su, S. Yao, Y. Zhang, F. Cao, F. Wang, H. Wang, J. Li and S. Xi. 2014. Fluoride and arsenic exposure impairs learning and memory and decreases mGluR5 expression in the hippocampus and cortex in rats. PLoS One 9(4): e96041. http://www.ncbi.nlm.nih.gov/pubmed/24759735. Fluoride and arsenic are two common inorganic contaminants in drinking water that are associated with impairment in …	Fluoride and arsenic exposure impairs learning and memory and decreases mGluR5 expression in the hippocampus and cortex in rats	Fluoride and arsenic are two common inorganic contaminants in drinking water that are associated with impairment in child development and retarded intelligence. The present study was conducted to explore the effects on spatial learning, memory, glutamate levels, and group I metabotropic glutamate receptors (mGluRs) expression in the hippocampus and cortex after subchronic exposure to fluoride, ar…	INCLUDED
9	9.A. F. McKoy, J. Chen, T. Schupbach and M. H. Hecht. 2014. Structure-Activity Relationships for a Series of Compounds that Inhibit Aggregation of the Alzheimer's Peptide, Abeta42. Chem Biol Drug Des #volume#(#issue#): #Pages#. http://www.ncbi.nlm.nih.gov/pubmed/24751138. Inhibiting aggregation of the amyloid-beta (Abeta) peptide may be an effective strategy for combating Alzheimer's disease. As …	Structure-Activity Relationships for a Series of Compounds that Inhibit Aggregation of the Alzheimer's Peptide, Abeta42	Inhibiting aggregation of the amyloid-beta (Abeta) peptide may be an effective strategy for combating Alzheimer's disease. As the high-resolution structure of the toxic Abeta aggregate is unknown, rational design of small molecule inhibitors is not possible, and inhibitors are best isolated by high-throughput screening. We applied high-throughput screening to a collection of 65 000 compounds to i…	EXCLUDED
10	10.E. Kalisinska, I. Bosiacka-Baranowska, N. Lanocha, D. Kosik-Bogacka, K. Krolaczyk, A. Wilk, K. Kavetska, H. Budis, I. Gutowska and D. Chlubek. 2014. Fluoride concentrations in the pineal gland, brain and bone of goosander (Mergus merganser) and its prey in Odra River estuary in Poland. Environ Geochem Health #volume#(#issue#): #Pages#. http://www.ncbi.nlm.nih.gov/pubmed/24744187. The aim of th…	Fluoride concentrations in the pineal gland, brain and bone of goosander (Mergus merganser) and its prey in Odra River estuary in Poland	The aim of the study was to investigate fluoride concentrations in bone, brain and pineal gland of goosander Mergus merganser wintering in the Odra estuary (Poland) as well as in fish originating from its digestive tract. The fluoride concentrations were determined with potentiometric method. Medians of concentrations in goosander had the highest and the lowest values in pineal gland and brain (>…	EXCLUDED
11	11.S. Choi, G. B. Jung, K. S. Kim, G. J. Lee and H. K. Park. 2014. Medical applications of atomic force microscopy and Raman spectroscopy. J Nanosci Nanotechnol 14(1): 71-97. http://www.ncbi.nlm.nih.gov/pubmed/24730252. This paper reviews the recent research and application of atomic force microscopy (AFM) and Raman spectroscopy techniques, which are considered the multi-functional and powerful t…	Medical applications of atomic force microscopy and Raman spectroscopy	This paper reviews the recent research and application of atomic force microscopy (AFM) and Raman spectroscopy techniques, which are considered the multi-functional and powerful toolkits for probing the nanostructural, biomechanical and physicochemical properties of biomedical samples in medical science. We introduce briefly the basic principles of AFM and Raman spectroscopy, followed by diagnost…	EXCLUDED
12	12.C. Sharma, P. Suhalka, P. Sukhwal, N. Jaiswal and M. Bhatnagar. 2014. Curcumin attenuates neurotoxicity induced by fluoride: An in vivo evidence. Pharmacogn Mag 10(37): 61-5. http://www.ncbi.nlm.nih.gov/pubmed/24696547. BACKGROUND: Curcumin (Cur), an active ingredient of turmeric is known to have multiple activities, including an antioxidant property and has been suggested to be useful in trea…	Curcumin attenuates neurotoxicity induced by fluoride: An in vivo evidence	BACKGROUND: Curcumin (Cur), an active ingredient of turmeric is known to have multiple activities, including an antioxidant property and has been suggested to be useful in treatment of several neurological diseases. OBJECTIVE: To investigate the neuroprotective effects of Cur to mitigate the effect of the Fluoride (F) induced neurotoxicity in mice brain using the histological and the biochemical …	EXCLUDED
13	13.J. Raghu, V. C. Raghuveer, M. C. Rao, N. S. Somayaji and P. B. Babu. 2013. The ameliorative effect of ascorbic acid and Ginkgo biloba on learning and memory deficits associated with fluoride exposure. Interdiscip Toxicol 6(4): 217-21. http://www.ncbi.nlm.nih.gov/pubmed/24678261. Chronic exposure to fluoride causes dental and skeletal fluorosis. Fluoride exposure is also detrimental to soft tis…	The ameliorative effect of ascorbic acid and Ginkgo biloba on learning and memory deficits associated with fluoride exposure	Chronic exposure to fluoride causes dental and skeletal fluorosis. Fluoride exposure is also detrimental to soft tissues and organs. The present study aimed at evaluation of the effect of Ginkgo biloba and ascorbic acid on learning and memory deficits caused by fluoride exposure. Male Wistar rats were divided into five groups (n=6). Group 1 control. Groups 2 to 5 received 100 ppm of sodium fluori…	INCLUDED
14	14.M. K. Park, M. K. Cho, S. A. Kang, H. K. Park, D. H. Kim and H. S. Yu. 2014. Acanthamoeba protease activity promotes allergic airway inflammation via protease-activated receptor 2. PLoS One 9(3): e92726. http://www.ncbi.nlm.nih.gov/pubmed/24658532. Acanthamoeba is a free-living amoeba commonly present in the environment and often found in human airway cavities. Acanthamoeba possesses strong pr…	Acanthamoeba protease activity promotes allergic airway inflammation via protease-activated receptor 2	Acanthamoeba is a free-living amoeba commonly present in the environment and often found in human airway cavities. Acanthamoeba possesses strong proteases that can elicit allergic airway inflammation. To our knowledge, the aeroallergenicity of Acanthamoeba has not been reported. We repeatedly inoculated mice with Acanthamoeba trophozoites or excretory-secretory (ES) proteins intra-nasally and eva…	EXCLUDED
15	15.Y. Shen, Z. C. Ou-Yang, Y. Zhang, J. Hao and Z. Liu. 2014. Controlling the morphology of membranes by excess surface charge in cat-anionic fluorinated surfactant mixtures. Langmuir 30(10): 2632-8. http://www.ncbi.nlm.nih.gov/pubmed/24559199. The segregation and phase sequence of semifluorinated cat-anionic surfactant membranes at different excess surface charges was investigated by freeze-frac…	Controlling the morphology of membranes by excess surface charge in cat-anionic fluorinated surfactant mixtures	The segregation and phase sequence of semifluorinated cat-anionic surfactant membranes at different excess surface charges was investigated by freeze-fracture transmission electron microscope (FF-TEM), X-ray diffraction (XRD), and nuclear magnetic resonance (NMR). The thermal behavior of the membranes was evaluated by conductivity, rheology, and deuterium nuclear magnetic resonance ((2)H NMR). Th…	EXCLUDED
16	16.P. Grandjean and P. J. Landrigan. 2014. Neurobehavioural effects of developmental toxicity. Lancet Neurol 13(3): 330-8. http://www.ncbi.nlm.nih.gov/pubmed/24556010. Neurodevelopmental disabilities, including autism, attention-deficit hyperactivity disorder, dyslexia, and other cognitive impairments, affect millions of children worldwide, and some diagnoses seem to be increasing in frequency. I…	Neurobehavioural effects of developmental toxicity	Neurodevelopmental disabilities, including autism, attention-deficit hyperactivity disorder, dyslexia, and other cognitive impairments, affect millions of children worldwide, and some diagnoses seem to be increasing in frequency. Industrial chemicals that injure the developing brain are among the known causes for this rise in prevalence. In 2006, we did a systematic review and identified five ind…	EXCLUDED
17	17.R. Esse, A. Imbard, C. Florindo, S. Gupta, E. P. Quinlivan, M. Davids, T. Teerlink, I. Tavares de Almeida, W. D. Kruger, H. J. Blom and R. Castro. 2014. Protein arginine hypomethylation in a mouse model of cystathionine beta-synthase deficiency. Faseb j 28(6): 2686-2695. http://www.ncbi.nlm.nih.gov/pubmed/24532665. Accumulation of the homocysteine (Hcy) precursor S-adenosylhomocysteine (AdoHcy…	Protein arginine hypomethylation in a mouse model of cystathionine beta-synthase deficiency	Accumulation of the homocysteine (Hcy) precursor S-adenosylhomocysteine (AdoHcy) may cause cellular hypomethylation in the setting of hyperhomocysteinemia because of cystathionine beta-synthase (CBS) deficiency, an inborn error of metabolism. To test this hypothesis, DNA and protein arginine methylation status were assessed in liver, brain, heart, and kidney obtained from a previously described m…	EXCLUDED
18	18.D. Ferraris, B. Duvall, G. Delahanty, B. Mistry, J. Alt, C. Rojas, C. Rowbottom, K. Sanders, E. Schuck, K. C. Huang, S. Redkar, B. B. Slusher and T. Tsukamoto. 2014. Design, synthesis, and pharmacological evaluation of fluorinated tetrahydrouridine derivatives as inhibitors of cytidine deaminase. J Med Chem 57(6): 2582-8. http://www.ncbi.nlm.nih.gov/pubmed/24520856. Several 2'-fluorinated tetr…	Design, synthesis, and pharmacological evaluation of fluorinated tetrahydrouridine derivatives as inhibitors of cytidine deaminase	Several 2'-fluorinated tetrahydrouridine derivatives were synthesized as inhibitors of cytidine deaminase (CDA). (4R)-2'-Deoxy-2',2'-difluoro-3,4,5,6-tetrahydrouridine (7a) showed enhanced acid stability over tetrahydrouridine (THU) 5 at its N-glycosyl bond. As a result, compound 7a showed an improved oral pharmacokinetic profile with a higher and more reproducible plasma exposure in rhesus monke…	EXCLUDED
19	19.H. Han, W. Du, B. Zhou, W. Zhang, G. Xu, R. Niu and Z. Sun. 2014. Effects of chronic fluoride exposure on object recognition memory and mRNA expression of SNARE complex in hippocampus of male mice. Biol Trace Elem Res 158(1): 58-64. http://www.ncbi.nlm.nih.gov/pubmed/24488208. This study aimed to investigate the effects of long-term fluoride exposure on object recognition memory and mRNA expre…	Effects of chronic fluoride exposure on object recognition memory and mRNA expression of SNARE complex in hippocampus of male mice	This study aimed to investigate the effects of long-term fluoride exposure on object recognition memory and mRNA expression of soluble N-ethylmaleimidesensitive fusion protein attachment protein receptors (SNARE) complex (synaptosome-associated protein of 25 kDa (SNAP-25), vesicle-associated membrane protein 2 (VAMP-2), and syntaxin 1A) in the hippocampus of male mice. Sixty sexually matured male…	INCLUDED
20	20.L. Mirfeizi, A. A. Rybczynska, A. van Waarde, L. Campbell-Verduyn, B. L. Feringa, R. A. Dierckx and P. H. Elsinga. 2014. [(18)F]-(fluoromethoxy)ethoxy)methyl)-1H-1,2,3-triazol-1-yl)propan-2-ol ([(18)F FPTC) a novel PET-ligand for cerebral beta-adrenoceptors. Nucl Med Biol 41(2): 203-9. http://www.ncbi.nlm.nih.gov/pubmed/24480269. Cerebral beta-adrenergic receptors (beta-ARs) play important rol…	[(18)F]-(fluoromethoxy)ethoxy)methyl)-1H-1,2,3-triazol-1-yl)propan-2-ol ([(18)F FPTC) a novel PET-ligand for cerebral beta-adrenoceptors	Cerebral beta-adrenergic receptors (beta-ARs) play important roles in normal brain and changes of beta-AR expression are associated with several neuropsychiatric illnesses. Given the high density of beta-AR in several brain regions, quantification of beta-AR levels using PET is feasible. However, there is a lack of radiotracers with suitable biological properties and meeting safety requirements f…	EXCLUDED
21	21.C. Sarkar, S. Pal, N. Das and B. Dinda. 2014. Ameliorative effects of oleanolic acid on fluoride induced metabolic and oxidative dysfunctions in rat brain: Experimental and biochemical studies. Food Chem Toxicol 66(#issue#): 224-36. http://www.ncbi.nlm.nih.gov/pubmed/24468673. Beneficial effects of oleanolic acid on fluoride-induced oxidative stress and certain metabolic dysfunctions were stud…	Ameliorative effects of oleanolic acid on fluoride induced metabolic and oxidative dysfunctions in rat brain: Experimental and biochemical studies	Beneficial effects of oleanolic acid on fluoride-induced oxidative stress and certain metabolic dysfunctions were studied in four regions of rat brain. Male Wistar rats were treated with sodium fluoride at a dose of 20 mg/kg b.w./day (orally) for 30 days. Results indicate marked reduction in acidic, basic and neutral protein contents due to fluoride toxicity in cerebrum, cerebellum, pons and medu…	EXCLUDED
22	22.N. Pereiro, R. Moyano, A. Blanco and A. Lafuente. 2014. Regulation of corticosterone secretion is modified by PFOS exposure at different levels of the hypothalamic-pituitary-adrenal axis in adult male rats. Toxicol Lett #volume#(#issue#): #Pages#. http://www.ncbi.nlm.nih.gov/pubmed/24440345. Perfluorooctane sulfonate (PFOS) is a fluorinated compound and a Persistent Organic Pollutant which can…	Regulation of corticosterone secretion is modified by PFOS exposure at different levels of the hypothalamic-pituitary-adrenal axis in adult male rats	Perfluorooctane sulfonate (PFOS) is a fluorinated compound and a Persistent Organic Pollutant which can disrupt the endocrine system. This work was undertaken to evaluate the possible effects of PFOS exposure on the regulation of corticosterone secretion in adrenal and pituitary glands and at hypothalamic level in adult male rat, and to evaluate the possible morphological alterations induced by P…	EXCLUDED
23	23.C. Cheng, V. Alt, L. Pan, U. Thormann, R. Schnettler, L. G. Strauss, M. Schumacher, M. Gelinsky and A. Dimitrakopoulou-Strauss. 2014. Preliminary evaluation of different biomaterials for defect healing in an experimental osteoporotic rat model with dynamic PET-CT (dPET-CT) using F-18-sodium fluoride (NaF). Injury 45(3): 501-5. http://www.ncbi.nlm.nih.gov/pubmed/24332163. The aim of the current…	Preliminary evaluation of different biomaterials for defect healing in an experimental osteoporotic rat model with dynamic PET-CT (dPET-CT) using F-18-sodium fluoride (NaF)	The aim of the current study was to measure and compare the effect of calcium phosphate cement (CPC) and CPC enriched with strontium (SrCPC) for the healing of osteoporotic bone defects in the rat femur using (18)F-Sodium Fluoride dPET-CT. METHODS: Osteoporosis was induced by ovariectomy and a calcium restricted diet. After three months, rats were operated to create a 4 mm defect in the distal me…	EXCLUDED
25	25.Y. K. Low, X. Zou, Y. M. Fang, J. L. Wang, W. S. Lin, F. Y. Boey and K. W. Ng. 2014. beta-Phase poly(vinylidene fluoride) films encouraged more homogeneous cell distribution and more significant deposition of fibronectin towards the cell-material interface compared to alpha-phase poly(vinylidene fluoride) films. Mater Sci Eng C Mater Biol Appl 34(#issue#): 345-53. http://www.ncbi.nlm.nih.gov/p…	beta-Phase poly(vinylidene fluoride) films encouraged more homogeneous cell distribution and more significant deposition of fibronectin towards the cell-material interface compared to alpha-phase poly(vinylidene fluoride) films	The piezoelectric response from beta-phase poly(vinylidene fluoride) (PVDF) can potentially be exploited for biomedical application. We hypothesized that alpha and beta-phase PVDF exert direct but different influence on cellular behavior. alpha- and beta-phase PVDF films were synthesized through solution casting and characterized with FT-IR, XRD, AFM and PFM to ensure successful fabrication of al…	EXCLUDED
26	26.X. Yang, W. Xu, W. Zhao, Y. Zhao, Y. Yang and Y. Ling. 2013. Synthesis and neuroprotective effects of the fluorine substituted salidroside analogues in the PC12 cell model exposed to hypoglycemia and serum limitation. Chem Pharm Bull (Tokyo) 61(11): 1192-6. http://www.ncbi.nlm.nih.gov/pubmed/24189306. Salidroside (Sal) is a natural antioxidant extracted from the root of Rhodiola rosea L., a tr…	Synthesis and neuroprotective effects of the fluorine substituted salidroside analogues in the PC12 cell model exposed to hypoglycemia and serum limitation	Salidroside (Sal) is a natural antioxidant extracted from the root of Rhodiola rosea L., a traditional Chinese medicinal plant, which elicits neuroprotective effects in the treatment of ischemic stroke. In an attempt to improve its neuroprotective effects, fluorine substituted Sal analogues were synthesized and their neuroprotective activities against the hypoglycemia and serum limitation induced…	EXCLUDED
27	27.F. Liu, J. Ma, H. Zhang, P. Liu, Y. P. Liu, B. Xing and Y. H. Dang. 2014. Fluoride exposure during development affects both cognition and emotion in mice. Physiol Behav 124(#issue#): 1-7. http://www.ncbi.nlm.nih.gov/pubmed/24184405. Previous studies have suggested that sodium fluoride (NaF) may have adverse effects on neurodevelopment. In the present study, we evaluated developmental neurotoxi…	Fluoride exposure during development affects both cognition and emotion in mice	Previous studies have suggested that sodium fluoride (NaF) may have adverse effects on neurodevelopment. In the present study, we evaluated developmental neurotoxicity by assessing in cognitive function and emotional behavior in BalB/C mice treated with NaF. Mice were weaned at 4weeks, and water or different NaF concentrations (2, 5, or 10mg/L in drinking water) were provided for 4weeks. We found…	INCLUDED
28	28.K. K. Gill and V. K. Dumka. 2013. Biochemical alterations induced by oral subchronic exposure to fipronil, fluoride and their combination in buffalo calves. Environ Toxicol Pharmacol 36(3): 1113-9. http://www.ncbi.nlm.nih.gov/pubmed/24161817. The effects of various pesticides and minerals on biochemical parameters have been explored in different species, but hardly any data exist regarding the…	Biochemical alterations induced by oral subchronic exposure to fipronil, fluoride and their combination in buffalo calves	The effects of various pesticides and minerals on biochemical parameters have been explored in different species, but hardly any data exist regarding the combined toxicological effect of pesticides and minerals on these parameters in animals. The present study investigated the effects of fipronil and fluoride co-exposure on biochemical parameters in buffalo calves. Twenty-four healthy male buffal…	EXCLUDED
29	29.D. D. Lou, K. L. Zhang, J. G. Pan, S. L. Qin, Y. F. Liu, Y. N. Yu and Z. Z. Guan. 2013. [Influence of chronic fluorosis on the expression of mitochondrial fission protein dynamin-related 1 in the cortical neurons of rats]. Zhonghua Yu Fang Yi Xue Za Zhi 47(6): 561-4. http://www.ncbi.nlm.nih.gov/pubmed/24113109. OBJECTIVE: To explore the changes of protein expression of mito-fission gene dynami…	[Influence of chronic fluorosis on the expression of mitochondrial fission protein dynamin-related 1 in the cortical neurons of rats]	OBJECTIVE: To explore the changes of protein expression of mito-fission gene dynamin-related 1(Drp 1) in the cortical neurons of rats with chronic fluorosis. METHODS: A total of 120 one-month-old SD rats (each weighing approximately 100-120 g at the beginning of the experiment) were randomly divided into three groups, and fed with the different doses of fluoride containing in drinking water (untr…	EXCLUDED
30	30.R. Kanai, H. Ogawa, B. Vilsen, F. Cornelius and C. Toyoshima. 2013. Crystal structure of a Na+-bound Na+,K+-ATPase preceding the E1P state. Nature 502(7470): 201-6. http://www.ncbi.nlm.nih.gov/pubmed/24089211. Na(+),K(+)-ATPase pumps three Na(+) ions out of cells in exchange for two K(+) taken up from the extracellular medium per ATP molecule hydrolysed, thereby establishing Na(+) and K(+) gra…	Crystal structure of a Na+-bound Na+,K+-ATPase preceding the E1P state	Na(+),K(+)-ATPase pumps three Na(+) ions out of cells in exchange for two K(+) taken up from the extracellular medium per ATP molecule hydrolysed, thereby establishing Na(+) and K(+) gradients across the membrane in all animal cells. These ion gradients are used in many fundamental processes, notably excitation of nerve cells. Here we describe 2.8 A-resolution crystal structures of this ATPase fr…	EXCLUDED
31	31.R. Jetti, R. Cv and C. M. Rao. 2013. Protective effect of ascorbic acid and Ginkgo biloba against learning and memory deficits caused by fluoride. Toxicol Ind Health #volume#(#issue#): #Pages#. http://www.ncbi.nlm.nih.gov/pubmed/24081631. Fluoride is present in the ground water, World Health Organization permitted level of fluoride in the ground water is 0.5 ppm. Tooth pastes, mouth washes, te…	Protective effect of ascorbic acid and Ginkgo biloba against learning and memory deficits caused by fluoride	Fluoride is present in the ground water, World Health Organization permitted level of fluoride in the ground water is 0.5 ppm. Tooth pastes, mouth washes, tea and sea fish are the sources of fluoride. Exposure to these multiple sources results in several adverse effects in addition to the fluorosis. The present study aimed to test the effect of vitamin C and Ginkgo biloba against the behavioural …	INCLUDED
32	32.L. Yan, S. Liu, C. Wang, F. Wang, Y. Song, N. Yan, S. Xi, Z. Liu and G. Sun. 2013. JNK and NADPH oxidase involved in fluoride-induced oxidative stress in BV-2 microglia cells. Mediators Inflamm 2013(#issue#): 895975. http://www.ncbi.nlm.nih.gov/pubmed/24072958. Excessive fluoride may cause central nervous system (CNS) dysfunction, and oxidative stress is a recognized mode of action of fluoride…	JNK and NADPH oxidase involved in fluoride-induced oxidative stress in BV-2 microglia cells	Excessive fluoride may cause central nervous system (CNS) dysfunction, and oxidative stress is a recognized mode of action of fluoride toxicity. In CNS, activated microglial cells can release more reactive oxygen species (ROS), and NADPH oxidase (NOX) is the major enzyme for the production of extracellular superoxide in microglia. ROS have been characterized as an important secondary messenger an…	EXCLUDED
33	33.I. Mangas, E. Vilanova and J. Estevez. 2014. Kinetic interactions of a neuropathy potentiator (phenylmethylsulfonyl fluoride) with the neuropathy target esterase and other membrane bound esterases. Arch Toxicol 88(2): 355-66. http://www.ncbi.nlm.nih.gov/pubmed/24071788. Phenylmethylsulfonyl fluoride (PMSF) is a protease and esterase inhibitor that causes protection, or potentiation/&quot;promo…	Kinetic interactions of a neuropathy potentiator (phenylmethylsulfonyl fluoride) with the neuropathy target esterase and other membrane bound esterases	Phenylmethylsulfonyl fluoride (PMSF) is a protease and esterase inhibitor that causes protection, or potentiation/"promotion," of organophosphorus delayed neuropathy (OPIDN), depending on whether it is dosed before or after an inducer of delayed neuropathy, such as mipafox. The molecular target of the potentiation/promotion of OPIDN has not yet been identified. The kinetic data of phenyl valerate…	EXCLUDED
34	34.E. Perumal, V. Paul, V. Govindarajan and L. Panneerselvam. 2013. A brief review on experimental fluorosis. Toxicol Lett 223(2): 236-51. http://www.ncbi.nlm.nih.gov/pubmed/24050947. Fluoride (F) is a naturally occurring contaminant in the water. F is essential for normal maintenance of teeth and bones. However, prolonged exposure to high concentration of F is found to be deleterious to teeth, b…	A brief review on experimental fluorosis	Fluoride (F) is a naturally occurring contaminant in the water. F is essential for normal maintenance of teeth and bones. However, prolonged exposure to high concentration of F is found to be deleterious to teeth, bones and other organs. Besides drinking water, F can enter the body through food, dental products, drugs and industrial emission. People living in areas where F contamination is much h…	EXCLUDED
35	35.Y. P. Reddy, S. K. Tiwari, A. P. Shaik, A. Alsaeed, A. Sultana and P. K. Reddy. 2014. Effect of sodium fluoride on neuroimmunological parameters, oxidative stress and antioxidative defenses. Toxicol Mech Methods 24(1): 31-6. http://www.ncbi.nlm.nih.gov/pubmed/24024668. AIMS: This study was designed to evaluate the effect of sodium fluoride (NaF) in inducing neuroimmunological, oxidative and an…	Effect of sodium fluoride on neuroimmunological parameters, oxidative stress and antioxidative defenses	AIMS: This study was designed to evaluate the effect of sodium fluoride (NaF) in inducing neuroimmunological, oxidative and antioxidative damage. METHODS: Twenty-four male Wistar rats broadly grouped into four groups containing six rats in each were fed with drinking water containing 20 ppm, 60 ppm, 100 ppm and 0.8 ppm (control) NaF. After 90 days, rats were sacrificed to assess the level of fluo…	EXCLUDED
36	36.T. Schilling, G. Brandes, I. Tudorache, S. Cebotari, A. Hilfiker, T. Meyer, C. Biskup, M. Bauer, K. H. Waldmann, F. W. Bach, A. Haverich and T. Hassel. 2013. In vivo degradation of magnesium alloy LA63 scaffolds for temporary stabilization of biological myocardial grafts in a swine model. Biomed Tech (Berl) 58(5): 407-16. http://www.ncbi.nlm.nih.gov/pubmed/23989110. Synthetic or biological pat…	In vivo degradation of magnesium alloy LA63 scaffolds for temporary stabilization of biological myocardial grafts in a swine model	Synthetic or biological patch materials used for surgical myocardial reconstruction are often fragile. Therefore, a transient support by degradable magnesium scaffolds can reduce the risk of dilation or rupture of the patch until physiological remodeling has led to a sufficient mechanical durability. However, there is evidence that magnesium implants can influence the growth and physiological beh…	EXCLUDED
37	37.W. Qian, K. Miao, T. Li and Z. Zhang. 2013. Effect of Selenium on Fluoride-Induced Changes in Synaptic Plasticity in Rat Hippocampus. Biol Trace Elem Res #volume#(#issue#): #Pages#. http://www.ncbi.nlm.nih.gov/pubmed/23959921. This study was conducted to further explore the effect of selenium on fluoride-induced changes in the synaptic plasticity in rat hippocampus. Animals were randomly divid…	Effect of Selenium on Fluoride-Induced Changes in Synaptic Plasticity in Rat Hippocampus	This study was conducted to further explore the effect of selenium on fluoride-induced changes in the synaptic plasticity in rat hippocampus. Animals were randomly divided into control group, F group (sodium fluoride: 50 mg/L), three Se groups (sodium selenite: 0.375, 0.75, and 1.5 mg/L), and three F + Se groups (sodium fluoride: 50 mg/L; sodium selenite: 0.375, 0.75, and 1.5 mg/L) and subjected …	EXCLUDED
38	38.A. K. Greaves and R. J. Letcher. 2013. Linear and branched perfluorooctane sulfonate (PFOS) isomer patterns differ among several tissues and blood of polar bears. Chemosphere 93(3): 574-80. http://www.ncbi.nlm.nih.gov/pubmed/23920361. Perfluorooctane sulfonate (PFOS) is a globally distributed persistent organic pollutant that has been found to bioaccumulate and biomagnify in aquatic food webs.…	Linear and branched perfluorooctane sulfonate (PFOS) isomer patterns differ among several tissues and blood of polar bears	Perfluorooctane sulfonate (PFOS) is a globally distributed persistent organic pollutant that has been found to bioaccumulate and biomagnify in aquatic food webs. Although principally in its linear isomeric configuration, 21-35% of the PFOS manufactured via electrochemical fluorination is produced as a branched structural isomer. PFOS isomer patterns were investigated in multiple tissues of polar …	EXCLUDED
39	39.H. Kawamoto, Y. Ohmori, M. Maekawa, M. Shimada, N. Mano and T. Iida. 2013. An efficient synthesis of 4alpha- and 4beta-hydroxy- 7-dehydrocholesterol, biomarkers for patients with and animal models of the Smith-Lemli-Opitz syndrome. Chem Phys Lipids 175-176(#issue#): 73-8. http://www.ncbi.nlm.nih.gov/pubmed/23920082. A highly efficient and improved method for the preparation of stereoisomeric 4…	An efficient synthesis of 4alpha- and 4beta-hydroxy- 7-dehydrocholesterol, biomarkers for patients with and animal models of the Smith-Lemli-Opitz syndrome	A highly efficient and improved method for the preparation of stereoisomeric 4alpha- and 4beta-hydroxy-7-dehydrocholesterol has been developed. These oxysterols are atypical precursors of cholesterol found to be present in increased concentrations in brain, liver, and serum of animals treated with AY9944, an inhibitor of 3beta-hydroxysterol-Delta(7)-reductase (Dhcr7). AY9944 -treated rats are con…	EXCLUDED
40	40.C. Zhang, X. Sun, S. Zhao, W. Yu and D. Sun. 2014. Susceptibility to corrosion and in vitro biocompatibility of a laser-welded composite orthodontic arch wire. Ann Biomed Eng 42(1): 222-30. http://www.ncbi.nlm.nih.gov/pubmed/23918081. Composite arch-wire (CoAW) is an arch wire formed by solder connection of nickel titanium shape memory alloy and stainless steel wire. The purpose of the present…	Susceptibility to corrosion and in vitro biocompatibility of a laser-welded composite orthodontic arch wire	Composite arch-wire (CoAW) is an arch wire formed by solder connection of nickel titanium shape memory alloy and stainless steel wire. The purpose of the present study was to investigate the biocompatibility of CoAW as an important foundation for its clinical application. The electrochemical corrosion and ion release behavior of CoAW upon immersion in solutions simulating oral cavity conditions w…	EXCLUDED
41	41.N. Han, P. A. Bradley, J. Johnson, K. S. Parikh, A. Hissong, M. A. Calhoun, J. J. Lannutti and J. O. Winter. 2013. Effects of hydrophobicity and mat thickness on release from hydrogel-electrospun fiber mat composites. J Biomater Sci Polym Ed 24(17): 2018-30. http://www.ncbi.nlm.nih.gov/pubmed/23905840. Poly(ethylene glycol) (PEG)-based hydrogel-electrospun fiber mat (EFM) composites are a prom…	Effects of hydrophobicity and mat thickness on release from hydrogel-electrospun fiber mat composites	Poly(ethylene glycol) (PEG)-based hydrogel-electrospun fiber mat (EFM) composites are a promising new controlled release system for hydrophilic drugs, providing longer and more linear release characteristics accompanied by a smaller initial burst than traditional hydrogel systems. However, the effect of EFM properties on release characteristics has not yet been examined. Here, we investigated the…	EXCLUDED
42	42.E. C. Bielefeld. 2013. Reduction in impulse noise-induced permanent threshold shift with intracochlear application of an NADPH oxidase inhibitor. J Am Acad Audiol 24(6): 461-73. http://www.ncbi.nlm.nih.gov/pubmed/23886424. BACKGROUND: Toxic levels of reactive oxygen species are key contributors to the lesion of dead outer hair cells (OHCs) seen in the cochlea after noise exposure. The current …	Reduction in impulse noise-induced permanent threshold shift with intracochlear application of an NADPH oxidase inhibitor	BACKGROUND: Toxic levels of reactive oxygen species are key contributors to the lesion of dead outer hair cells (OHCs) seen in the cochlea after noise exposure. The current study follows previous work in which paraquat was used to demonstrate that NADPH oxidase is active in the cochlea and can contribute to cochlear reactive oxygen species formation and hair cell loss. PURPOSE: The current study …	EXCLUDED
43	43.S. Tambaro, R. Reali, A. Volonterio, M. Zanda, F. Olimpieri, G. A. Pinna and P. Lazzari. 2013. NESS002ie: a new fluorinated thiol endopeptidase inhibitor with antinociceptive activity in an animal model of persistent pain. Pharmacol Biochem Behav 110(#issue#): 137-44. http://www.ncbi.nlm.nih.gov/pubmed/23827651. For the past few decades membrane zinc metallopeptidases have been identified as i…	NESS002ie: a new fluorinated thiol endopeptidase inhibitor with antinociceptive activity in an animal model of persistent pain	For the past few decades membrane zinc metallopeptidases have been identified as important therapeutic targets in the control of pain. In particular, neutral endopeptidase (NEP) has been shown to play critical roles in the metabolism of the endogenous peptides Met- and Leu-enkephalins. In this study, we have evaluated the activity of a new fluorinated peptidase inhibitor NESS002ie in both in vitr…	EXCLUDED
44	44.Q. Y. Wang, Y. B. Wang, J. P. Lin and Y. F. Zheng. 2013. Development and properties of Ti-In binary alloys as dental biomaterials. Mater Sci Eng C Mater Biol Appl 33(3): 1601-6. http://www.ncbi.nlm.nih.gov/pubmed/23827613. The objective of this study is to investigate the effect of alloying element indium on the microstructure, mechanical properties, corrosion behavior and in vitro cytotoxicit…	Development and properties of Ti-In binary alloys as dental biomaterials	The objective of this study is to investigate the effect of alloying element indium on the microstructure, mechanical properties, corrosion behavior and in vitro cytotoxicity of Ti-In binary alloys, with the addition of 1, 5, 10 and 15 at.% indium. The phase constitution was studied by optical microscopic observation and X-ray diffraction measurements. The mechanical properties were characterized…	EXCLUDED
45	45.O. L. Adebayo, P. D. Shallie, B. A. Salau, E. O. Ajani and G. A. Adenuga. 2013. Comparative study on the influence of fluoride on lipid peroxidation and antioxidants levels in the different brain regions of well-fed and protein undernourished rats. J Trace Elem Med Biol 27(4): 370-4. http://www.ncbi.nlm.nih.gov/pubmed/23726816. Effects of fluoride on the levels of Lipid peroxidation (LP) and a…	Comparative study on the influence of fluoride on lipid peroxidation and antioxidants levels in the different brain regions of well-fed and protein undernourished rats	Effects of fluoride on the levels of Lipid peroxidation (LP) and antioxidant enzymes in the brain regions of protein undernourished (PU) and well-fed rats (WF) rats exposed to 100 ppm fluoride in drinking water were investigated. The results indicate that the mean body weights and the total brain weights of PU rats as well as those given fluoride (both WF and PU) were significantly (P < 0.05) low…	EXCLUDED
46	46.D. D. Lou, J. G. Pan, K. L. Zhang, S. L. Qin, Y. F. Liu, Y. N. Yu and Z. Z. Guan. 2013. [Changed expression of mito-fusion 1 and mitochondrial fragmentation in the cortical neurons of rats with chronic fluorosis]. Zhonghua Yu Fang Yi Xue Za Zhi 47(2): 170-4. http://www.ncbi.nlm.nih.gov/pubmed/23719111. OBJECTIVE: To observe the mitochondrial fragmentation and the expression of mito-fusion 1 ge…	[Changed expression of mito-fusion 1 and mitochondrial fragmentation in the cortical neurons of rats with chronic fluorosis]	OBJECTIVE: To observe the mitochondrial fragmentation and the expression of mito-fusion 1 gene in the cortical neurons of rats with chronic fluorosis, and to reveal their roles in mitochondria damage to neurons due to chronic fluorosis. METHODS: SD rats were divided randomly into three groups of 20 each (a half females and a half males housed individually in stainless-steel cages), and fed with t…	EXCLUDED
47	47.S. Kunjukunju, A. Roy, M. Ramanathan, B. Lee, J. E. Candiello and P. N. Kumta. 2013. A layer-by-layer approach to natural polymer-derived bioactive coatings on magnesium alloys. Acta Biomater 9(10): 8690-703. http://www.ncbi.nlm.nih.gov/pubmed/23707500. The development of polyelectrolyte multilayered coatings on magnesium alloy substrates that can be used for controlled delivery of growth fact…	A layer-by-layer approach to natural polymer-derived bioactive coatings on magnesium alloys	The development of polyelectrolyte multilayered coatings on magnesium alloy substrates that can be used for controlled delivery of growth factors and required biomolecules from the surface of these degradable implants could have a significant impact in the field of bone tissue regeneration. The current work reports on the fabrication of multilayered coatings of alginate and poly-L-lysine on alkal…	EXCLUDED
48	48.S. S. Chauhan, S. Ojha and A. Mahmood. 2013. Effects of fluoride and ethanol administration on lipid peroxidation systems in rat brain. Indian J Exp Biol 51(3): 249-55. http://www.ncbi.nlm.nih.gov/pubmed/23678546. Exposure to fluoride and excessive ethanol consumption has been identified as a serious public health problem in many parts of the world, including India. Thus, the effect of co-expo…	Effects of fluoride and ethanol administration on lipid peroxidation systems in rat brain	Exposure to fluoride and excessive ethanol consumption has been identified as a serious public health problem in many parts of the world, including India. Thus, the effect of co-exposure to fluoride and ethanol for 3-6 weeks was studied on lipid peroxidation (LPO) and oxidative stress related parameters in the rat brain. After 3 weeks, co-treated animals showed 95% increase in LPO levels compared…	EXCLUDED
49	49.C. Zhang, C. Ren, H. Chen, R. Geng, H. Fan, H. Zhao, K. Guo and D. Geng. 2013. The analog of Ginkgo biloba extract 761 is a protective factor of cognitive impairment induced by chronic fluorosis. Biol Trace Elem Res 153(1-3): 229-36. http://www.ncbi.nlm.nih.gov/pubmed/23605048. Ginkgo biloba extract EGb761 is widely used to treat patients with learning and memory impairment in Alzheimer's dise…	The analog of Ginkgo biloba extract 761 is a protective factor of cognitive impairment induced by chronic fluorosis	Ginkgo biloba extract EGb761 is widely used to treat patients with learning and memory impairment in Alzheimer's disease and Parkinson's disease in China. However, it is not yet clear whether the analog of EGb761 (EGb) has a protective effect on the learning and memory damage induced by chronic fluorosis. In this study, 30 Wistar rats were randomly divided into three groups: a control group, a so…	INCLUDED
50	50.G. Quandt, G. Hofner and K. T. Wanner. 2013. Synthesis and evaluation of N-substituted nipecotic acid derivatives with an unsymmetrical bis-aromatic residue attached to a vinyl ether spacer as potential GABA uptake inhibitors. Bioorg Med Chem 21(11): 3363-78. http://www.ncbi.nlm.nih.gov/pubmed/23598250. gamma-Amino butyric acid (GABA) is the major inhibitory neurotransmitter in the mammalian c…	Synthesis and evaluation of N-substituted nipecotic acid derivatives with an unsymmetrical bis-aromatic residue attached to a vinyl ether spacer as potential GABA uptake inhibitors	gamma-Amino butyric acid (GABA) is the major inhibitory neurotransmitter in the mammalian central nervous system (CNS). A malfunction of the GABAergic neurotransmission is connected to several neuronal disorders like epilepsy, Alzheimer's disease, neuropathic pain, and depression. One possibility to enhance GABA levels in the synaptic cleft is to inhibit mGAT1, one of the four known plasma membra…	EXCLUDED
51	51.H. Hilpert, W. Guba, T. J. Woltering, W. Wostl, E. Pinard, H. Mauser, A. V. Mayweg, M. Rogers-Evans, R. Humm, D. Krummenacher, T. Muser, C. Schnider, H. Jacobsen, L. Ozmen, A. Bergadano, D. W. Banner, R. Hochstrasser, A. Kuglstatter, P. David-Pierson, H. Fischer, A. Polara and R. Narquizian. 2013. beta-Secretase (BACE1) inhibitors with high in vivo efficacy suitable for clinical evaluation in …	beta-Secretase (BACE1) inhibitors with high in vivo efficacy suitable for clinical evaluation in Alzheimer's disease	An extensive fluorine scan of 1,3-oxazines revealed the power of fluorine(s) to lower the pKa and thereby dramatically change the pharmacological profile of this class of BACE1 inhibitors. The CF3 substituted oxazine 89, a potent and highly brain penetrant BACE1 inhibitor, was able to reduce significantly CSF Abeta40 and 42 in rats at oral doses as low as 1 mg/kg. The effect was long lasting, sho…	EXCLUDED
52	52.N. Jarkas. 2013. Fluorinated diaryl sulfides. Curr Top Med Chem 13(8): 936-43. http://www.ncbi.nlm.nih.gov/pubmed/23590166. Diaryl sulfides also known as diphenyl sulfides, phenylthiobenzylamines, and biphenylthiols are a class of compounds with phenylthiophenyl scaffold that have been validated as biomarkers to label the brain serotonin transporter (SERT), in vivo. The development of those sy…	Fluorinated diaryl sulfides	Diaryl sulfides also known as diphenyl sulfides, phenylthiobenzylamines, and biphenylthiols are a class of compounds with phenylthiophenyl scaffold that have been validated as biomarkers to label the brain serotonin transporter (SERT), in vivo. The development of those synthetic and non-natural compounds started more than a decade ago when the observation that 5-chloro-((2-((dimethylamino)methyl)…	EXCLUDED
53	53.D. Banji, O. J. Banji, N. G. Pratusha and A. R. Annamalai. 2013. Investigation on the role of Spirulina platensis in ameliorating behavioural changes, thyroid dysfunction and oxidative stress in offspring of pregnant rats exposed to fluoride. Food Chem 140(1-2): 321-31. http://www.ncbi.nlm.nih.gov/pubmed/23578649. The study investigated the role of Spirulina platensis in reversing sodium fluor…	Investigation on the role of Spirulina platensis in ameliorating behavioural changes, thyroid dysfunction and oxidative stress in offspring of pregnant rats exposed to fluoride	The study investigated the role of Spirulina platensis in reversing sodium fluoride-induced thyroid, neurodevelopment and oxidative alterations in offspring of pregnant rats. The total antioxidant activity, phycocyanins, and beta carotene content were quantified in Spirulina. Thirty female pregnant rats were allocated to six groups and treatment initiated orally from embryonic day (ED) 6 to postn…	INCLUDED
54	54.J. Shi, M. Feng, X. Zhang, Z. Wei and Z. Wang. 2013. Acute oral toxicity and liver oxidant/antioxidant stress of halogenated benzene, phenol, and diphenyl ether in mice: a comparative and mechanism exploration. Environ Sci Pollut Res Int 20(9): 6138-49. http://www.ncbi.nlm.nih.gov/pubmed/23546852. The lethal doses (LD50s) of fluorinated, chlorinated, brominated, and iodinated benzene, phenol, …	Acute oral toxicity and liver oxidant/antioxidant stress of halogenated benzene, phenol, and diphenyl ether in mice: a comparative and mechanism exploration	The lethal doses (LD50s) of fluorinated, chlorinated, brominated, and iodinated benzene, phenol, and diphenyl ether in mice were ascertained respectively under the consistent condition. The acute toxicity of four benzenes orders in fluorobenzene (FB) < iodobenzene < chlorobenzene approximately bromobenzene, that of four phenols orders in 4-iodophenol approximately 4-bromophenol < 4-chlorophenol (…	EXCLUDED
55	55.A. Aguirre-Sierra, A. Alonso and J. A. Camargo. 2013. Fluoride bioaccumulation and toxic effects on the survival and behavior of the endangered white-clawed crayfish Austropotamobius pallipes (Lereboullet). Arch Environ Contam Toxicol 65(2): 244-50. http://www.ncbi.nlm.nih.gov/pubmed/23532451. Laboratory experiments were performed to examine the toxic effects of fluoride (F(-)) on the survival…	Fluoride bioaccumulation and toxic effects on the survival and behavior of the endangered white-clawed crayfish Austropotamobius pallipes (Lereboullet)	Laboratory experiments were performed to examine the toxic effects of fluoride (F(-)) on the survival and behavior of white-clawed crayfish (Austropotamobius pallipes). Body fluoride contents (bioaccumulation) of test crayfish were also examined. No significant differences between male and female crayfish regarding mortality, escape (tail-flip) response, and fluoride bioaccumulation were detected…	EXCLUDED
56	56.L. Wang, R. Miao, X. Wang, Y. Lv, X. Meng, Y. Yang, D. Huang, L. Feng, Z. Liu and K. Ju. 2013. Fouling behavior of typical organic foulants in polyvinylidene fluoride ultrafiltration membranes: characterization from microforces. Environ Sci Technol 47(8): 3708-14. http://www.ncbi.nlm.nih.gov/pubmed/23528200. To further unravel the organic fouling behavior of polyvinylidene fluoride (PVDF) ultr…	Fouling behavior of typical organic foulants in polyvinylidene fluoride ultrafiltration membranes: characterization from microforces	To further unravel the organic fouling behavior of polyvinylidene fluoride (PVDF) ultrafiltration (UF) membranes, the adhesion forces of membrane-foulant and foulant-foulant were investigated by atomic force microscopy (AFM) in conjunction with self-made PVDF colloidal probe and foulant-coated colloidal probe, respectively. Fouling experiments with bovine serum albumin, sodium alginate, humic aci…	EXCLUDED
57	57.C. Cheng, C. Heiss, A. Dimitrakopoulou-Strauss, P. Govindarajan, G. Schlewitz, L. Pan, R. Schnettler, K. Weber and L. G. Strauss. 2013. Evaluation of bone remodeling with (18)F-fluoride and correlation with the glucose metabolism measured by (18)F-FDG in lumbar spine with time in an experimental nude rat model with osteoporosis using dynamic PET-CT. Am J Nucl Med Mol Imaging 3(2): 118-28. http…	Evaluation of bone remodeling with (18)F-fluoride and correlation with the glucose metabolism measured by (18)F-FDG in lumbar spine with time in an experimental nude rat model with osteoporosis using dynamic PET-CT	Rats with osteoporosis were involved by combining ovariectomy (OVX) either with calcium and Vitamin D deficiency diet (Group D), or with glucocorticoid (dexamethasone) treatment (Group C). In the period of 1-12 months, dynamic PET-CT studies were performed in three groups of rats including Group D, Group C and the control Group K (sham-operated). Standardized uptake values (SUVs) were calculated,…	EXCLUDED
58	58.H. Delaviz, A. Faghihi, J. Mohamadi and A. Roozbehi. 2012. Ultrastructural changes in spinal motoneurons and locomotor functional study after sciatic nerve repair in conduit tube. Iran J Basic Med Sci 15(4): 990-6. http://www.ncbi.nlm.nih.gov/pubmed/23492837. OBJECTIVES: Motor deficit and neuron degeneration is seen after nerve transection. The aim of this study is to determine whether a poled…	Ultrastructural changes in spinal motoneurons and locomotor functional study after sciatic nerve repair in conduit tube	OBJECTIVES: Motor deficit and neuron degeneration is seen after nerve transection. The aim of this study is to determine whether a poled polyvinelidene fluoride (PVDF) tube with other supportive strategies can protect the neuronal morphology and motor function after sciatic nerve transaction in rats. MATERIALS AND METHODS: After transection of the left sciatic nerve in 60 male Wistar rats (200-25…	EXCLUDED
59	59.D. V. Amakhin, V. A. Popov, A. I. Malkiel and N. P. Veselkin. 2012. [Summation of GABA- and glutamate-mediated currents in rat cortical neurons]. Ross Fiziol Zh Im I M Sechenova 98(12): 1490-506. http://www.ncbi.nlm.nih.gov/pubmed/23461194. Whole-cell patch clamp recordings from isolated neurons from rat prefrontal cortex have been made to study the interaction of responses induced by applicat…	[Summation of GABA- and glutamate-mediated currents in rat cortical neurons]	Whole-cell patch clamp recordings from isolated neurons from rat prefrontal cortex have been made to study the interaction of responses induced by application of GABA and glutamate. Two different pipette solutions were used in this research: the first one was based on CsCl, while the second one was CsF-based. With CsCl-based pipette solution being used, co-application of GABA (200 microM) and glu…	EXCLUDED
60	60.P. Mahaboob Basha and S. M. Saumya. 2013. Suppression of mitochondrial oxidative phosphorylation and TCA enzymes in discrete brain regions of mice exposed to high fluoride: amelioration by Panax ginseng (Ginseng) and Lagerstroemia speciosa (Banaba) extracts. Cell Mol Neurobiol 33(3): 453-64. http://www.ncbi.nlm.nih.gov/pubmed/23392579. Chronic fluoride intoxication results in pathophysiologica…	Suppression of mitochondrial oxidative phosphorylation and TCA enzymes in discrete brain regions of mice exposed to high fluoride: amelioration by Panax ginseng (Ginseng) and Lagerstroemia speciosa (Banaba) extracts	Chronic fluoride intoxication results in pathophysiological complications pertaining to soft tissues, called non-skeletal fluorosis. This study examined whether fluoride-induced alterations in selected parameters that are indicative of mitochondrial dysfunction accompany the toxic effects of fluoride in discrete brain regions in vivo and also explored the possibility of treatment with Ginseng (GE…	EXCLUDED
61	61.J. Cao, J. Chen, J. Wang, X. Wu, Y. Li and L. Xie. 2013. Tissue distributions of fluoride and its toxicity in the gills of a freshwater teleost, Cyprinus carpio. Aquat Toxicol 130-131(#issue#): 68-76. http://www.ncbi.nlm.nih.gov/pubmed/23376696. Fish take up fluoride directly from water and are susceptible to fluoride contamination of their environment. In this study, we examined the tissue di…	Tissue distributions of fluoride and its toxicity in the gills of a freshwater teleost, Cyprinus carpio	Fish take up fluoride directly from water and are susceptible to fluoride contamination of their environment. In this study, we examined the tissue distributions of fluoride and its toxicity in the gills of the common carp (Cyprinus carpio) chronically exposed to fluoride. Carp were exposed to a range of aqueous fluoride (35-124 mg/L) and sampled at 30, 60 and 90 days. The accumulation of fluorid…	EXCLUDED
62	62.L. Lemaire, G. Bastiat, F. Franconi, N. Lautram, T. Duong Thi Dan, E. Garcion, P. Saulnier and J. P. Benoit. 2013. Perfluorocarbon-loaded lipid nanocapsules as oxygen sensors for tumor tissue pO(2) assessment. Eur J Pharm Biopharm 84(3): 479-86. http://www.ncbi.nlm.nih.gov/pubmed/23352843. The assessment of tumor oxygenation is a crucial factor in cancer therapy and may be carried out using fl…	Perfluorocarbon-loaded lipid nanocapsules as oxygen sensors for tumor tissue pO(2) assessment	The assessment of tumor oxygenation is a crucial factor in cancer therapy and may be carried out using fluorine MRI once fluorine probes have been distributed within the tumor. However, the deposit of those highly fluorinated compounds often jeopardizes anatomical image quality and requires emulsification of the probes. Due to the high density and the high lipophilicity of perfluorocarbons, nanoe…	EXCLUDED
63	63.W. Nemoto, T. Sato, O. Nakagawasai, F. Yaoita, J. Silberring, T. Tadano and K. Tan-No. 2013. Phenylmethanesulfonyl fluoride, a serine protease inhibitor, suppresses naloxone-precipitated withdrawal jumping in morphine-dependent mice. Neuropeptides 47(3): 187-91. http://www.ncbi.nlm.nih.gov/pubmed/23290539. We have previously shown that intracerebroventricular (i.c.v.) administration of cystein…	Phenylmethanesulfonyl fluoride, a serine protease inhibitor, suppresses naloxone-precipitated withdrawal jumping in morphine-dependent mice	We have previously shown that intracerebroventricular (i.c.v.) administration of cysteine protease inhibitors suppresses naloxone-precipitated withdrawal jumping in morphine-dependent mice, presumably through the inhibition of dynorphin degradation (see (Tan-No, K., Sato, T., Shimoda, M., Nakagawasai, O., Niijima, F., Kawamura, S., Furuta, S., Sato, T., Satoh, S., Silberring, J., Terenius, L., Ta…	EXCLUDED
64	64.H. Viberg, I. Lee and P. Eriksson. 2013. Adult dose-dependent behavioral and cognitive disturbances after a single neonatal PFHxS dose. Toxicology 304(#issue#): 185-91. http://www.ncbi.nlm.nih.gov/pubmed/23287389. Perfluoroalkyl acids, including perfluorohexane sulfonate (PFHxS), are fluorinated organic compounds used as surfactants and water and stain repellents in carpets, paper, and textile…	Adult dose-dependent behavioral and cognitive disturbances after a single neonatal PFHxS dose	Perfluoroalkyl acids, including perfluorohexane sulfonate (PFHxS), are fluorinated organic compounds used as surfactants and water and stain repellents in carpets, paper, and textiles, with characteristics to bioaccumulate and biomagnify in the food chain. PFHxS is found in umbilical cord blood, human milk and child serum from all over the world. We have recently reported that neonatal exposure t…	EXCLUDED
65	65.J. M. Jones, M. D. Raleigh, P. R. Pentel, T. M. Harmon, D. E. Keyler, R. P. Remmel and A. K. Birnbaum. 2013. Stability of heroin, 6-monoacetylmorphine, and morphine in biological samples and validation of an LC-MS assay for delayed analyses of pharmacokinetic samples in rats. J Pharm Biomed Anal 74(#issue#): 291-7. http://www.ncbi.nlm.nih.gov/pubmed/23245263. Degradation of heroin to 6-monoace…	Stability of heroin, 6-monoacetylmorphine, and morphine in biological samples and validation of an LC-MS assay for delayed analyses of pharmacokinetic samples in rats	Degradation of heroin to 6-monoacetylmorphine (6-MAM) and then morphine happens rapidly in vivo and in vitro. The rates of heroin and 6-MAM degradation depend on the type of biological samples, and the duration and conditions of storage. In order to optimize conditions for measuring heroin and its metabolites in samples collected for pharmacokinetic studies in rats, we investigated the time cours…	EXCLUDED
66	66.B. Balaji, E. P. Kumar and A. Kumar. 2015. Evaluation of standardized Bacopa monniera extract in sodium fluoride-induced behavioural, biochemical, and histopathological alterations in mice. Toxicol Ind Health #volume#(#issue#): #Pages#. http://www.ncbi.nlm.nih.gov/pubmed/23222693. Effect of standardized Bacopa monniera (BM; family: Scrophulariaceae) extract (100 and 300 mg/kg) against sodium f…	Evaluation of standardized Bacopa monniera extract in sodium fluoride-induced behavioural, biochemical, and histopathological alterations in mice	Effect of standardized Bacopa monniera (BM; family: Scrophulariaceae) extract (100 and 300 mg/kg) against sodium fluoride (NaF; 100 and 200 ppm)-induced behavioural, biochemical, and neuropathological alterations in mice was evaluated. Akinesia, rotarod (motor coordination), forced swim test (depression), open field test (anxiety), transfer latency (memory), cholinesterase (ChE), and oxidative st…	INCLUDED
67	67.S. F. Nabavi, S. M. Nabavi, S. Habtemariam, A. H. Moghaddam, A. Sureda and M. Mirzaei. 2013. Neuroprotective effects of methyl-3-O-methyl gallate against sodium fluoride-induced oxidative stress in the brain of rats. Cell Mol Neurobiol 33(2): 261-7. http://www.ncbi.nlm.nih.gov/pubmed/23192563. Methyl-3-O-methyl gallate (M3OMG) is a rare natural product that showed promising in vitro antioxidan…	Neuroprotective effects of methyl-3-O-methyl gallate against sodium fluoride-induced oxidative stress in the brain of rats	Methyl-3-O-methyl gallate (M3OMG) is a rare natural product that showed promising in vitro antioxidant activities. In this study, the protective role of synthetic M3OMG against sodium fluoride (NaF)-induced oxidative stress in rat brain was evaluated. Animals were treated with either M3OMG (10 and 20 mg/kg i.p.), vitamin C (10 mg/kg i.p.) as the standard antioxidant or the vehicle (5 % dimethyl s…	EXCLUDED
68	68.Q. F. Shen, H. N. Li, T. T. Xu and Y. P. Xia. 2012. [Damage of blood brain barrier of spinal cord in rats with chronic fluorosis]. Zhonghua Yi Xue Za Zhi 92(33): 2357-61. http://www.ncbi.nlm.nih.gov/pubmed/23158568. OBJECTIVE: To explore the impairment mechanisms of blood brain barrier in spinal cord and observe the changes of matrix metalloproteinase-9 (MMP-9) and functional improvement in ra…	[Damage of blood brain barrier of spinal cord in rats with chronic fluorosis]	OBJECTIVE: To explore the impairment mechanisms of blood brain barrier in spinal cord and observe the changes of matrix metalloproteinase-9 (MMP-9) and functional improvement in rats with chronic fluorosis. METHODS: A total of 120 Wistar rats were divided randomly into 4 groups, high fluoride (fed by water with a high concentration of sodium fluoride at 200 mg/L), high fluoride control (fed by di…	EXCLUDED
69	69.D. E. Moss, R. G. Fariello, J. Sahlmann, I. Sumaya, F. Pericle and E. Braglia. 2013. A randomized phase I study of methanesulfonyl fluoride, an irreversible cholinesterase inhibitor, for the treatment of Alzheimer's disease. Br J Clin Pharmacol 75(5): 1231-9. http://www.ncbi.nlm.nih.gov/pubmed/23116458. AIMS: To ascertain the tolerability profile of single and repeated oral doses of methanesul…	A randomized phase I study of methanesulfonyl fluoride, an irreversible cholinesterase inhibitor, for the treatment of Alzheimer's disease	AIMS: To ascertain the tolerability profile of single and repeated oral doses of methanesulfonyl fluoride (MSF, SNX-001) in healthy aged subjects, and to determine the degree of erythrocyte acetylcholinesterase (AChE) inhibition induced by MSF after single and repeated oral doses. METHODS: To calculate properly the kinetics and the duration of AChE inhibition, the effects of MSF were also studied…	EXCLUDED
70	70.S. Madhavan, M. Nayak, A. Shenoy, R. Shetty and K. Prasad. 2012. Dentinal hypersensitivity: A comparative clinical evaluation of CPP-ACP F, sodium fluoride, propolis, and placebo. J Conserv Dent 15(4): 315-8. http://www.ncbi.nlm.nih.gov/pubmed/23112475. BACKGROUND: Dentine hypersensitivity is a transient condition that often resolves with the natural sclerotic obturation of dentinal tubules. A…	Dentinal hypersensitivity: A comparative clinical evaluation of CPP-ACP F, sodium fluoride, propolis, and placebo	BACKGROUND: Dentine hypersensitivity is a transient condition that often resolves with the natural sclerotic obturation of dentinal tubules. A potent topically applied in-office desensitizing treatment is indicated as the choice of treatment when dentine hypersensitivity is localized to one or two teeth. AIM: The present study aimed to evaluate and compare the clinical efficiency of CPP-ACP F, so…	EXCLUDED
71	71.S. O. Alapafuja, S. P. Nikas, I. T. Bharathan, V. G. Shukla, M. L. Nasr, A. L. Bowman, N. Zvonok, J. Li, X. Shi, J. R. Engen and A. Makriyannis. 2012. Sulfonyl fluoride inhibitors of fatty acid amide hydrolase. J Med Chem 55(22): 10074-89. http://www.ncbi.nlm.nih.gov/pubmed/23083016. Sulfonyl fluorides are known to inhibit esterases. Early work from our laboratory has identified hexadecyl sulf…	Sulfonyl fluoride inhibitors of fatty acid amide hydrolase	Sulfonyl fluorides are known to inhibit esterases. Early work from our laboratory has identified hexadecyl sulfonylfluoride (AM374) as a potent in vitro and in vivo inhibitor of fatty acid amide hydrolase (FAAH). We now report on later generation sulfonyl fluoride analogs that exhibit potent and selective inhibition of FAAH. Using recombinant rat and human FAAH, we show that 5-(4-hydroxyphenyl)pe…	EXCLUDED
72	72.Y. Shibata, T. Iwamatsu, N. Suzuki, G. Young, K. Naruse, Y. Nagahama and M. Yoshikuni. 2012. An oocyte-specific astacin family protease, alveolin, is released from cortical granules to trigger egg envelope hardening during fertilization in medaka (Oryzias latipes). Dev Biol 372(2): 239-48. http://www.ncbi.nlm.nih.gov/pubmed/23022660. It has long been hypothesized that in fishes the contents of…	An oocyte-specific astacin family protease, alveolin, is released from cortical granules to trigger egg envelope hardening during fertilization in medaka (Oryzias latipes)	It has long been hypothesized that in fishes the contents of cortical granules are involved in the hardening of egg envelope following fertilization. We previously purified the egg envelope hardening initiation factor from the exudates released from activated medaka (Oryzias latipes) eggs and tentatively termed this protein alveolin. Alveolin is a member of the astacin metalloprotease family and …	EXCLUDED
73	73.I. Mangas, E. Vilanova and J. Estevez. 2012. Phenylmethylsulfonyl fluoride, a potentiator of neuropathy, alters the interaction of organophosphorus compounds with soluble brain esterases. Chem Res Toxicol 25(11): 2393-401. http://www.ncbi.nlm.nih.gov/pubmed/23009703. Phenylmethylsulfonyl fluoride (PMSF) is a protease and esterase inhibitor that causes protection or potentiation/promotion of or…	Phenylmethylsulfonyl fluoride, a potentiator of neuropathy, alters the interaction of organophosphorus compounds with soluble brain esterases	Phenylmethylsulfonyl fluoride (PMSF) is a protease and esterase inhibitor that causes protection or potentiation/promotion of organophosphorus delayed neuropathy (OPIDN) depending on whether it is dosed before or after an inducer of delayed neuropathy. The molecular target of promotion has not yet been identified. Kinetic data of esterase inhibition were first obtained for PMSF with a soluble chi…	EXCLUDED
74	74.D. D. Lou, Z. Z. Guan, Y. J. Liu, Y. F. Liu, K. L. Zhang, J. G. Pan and J. J. Pei. 2013. The influence of chronic fluorosis on mitochondrial dynamics morphology and distribution in cortical neurons of the rat brain. Arch Toxicol 87(3): 449-57. http://www.ncbi.nlm.nih.gov/pubmed/23007560. The present study was designed to evaluate the effects of chronic fluorosis on the dynamics (including fusi…	The influence of chronic fluorosis on mitochondrial dynamics morphology and distribution in cortical neurons of the rat brain	The present study was designed to evaluate the effects of chronic fluorosis on the dynamics (including fusion and fission proteins), fragmentation, and distribution of mitochondria in the cortical neurons of the rat brain in an attempt to elucidate molecular mechanisms underlying the brain damage associated with excess accumulation of fluoride. Sixty Sprague-Dawley rats were divided randomly into…	EXCLUDED
75	75.I. B. Philyppov, O. N. Paduraru, Y. A. Andreev, E. V. Grishin and Y. M. Shuba. 2012. Modulation of TRPV1-dependent contractility of normal and diabetic bladder smooth muscle by analgesic toxins from sea anemone Heteractis crispa. Life Sci 91(19-20): 912-20. http://www.ncbi.nlm.nih.gov/pubmed/22982418. AIMS: TRPV1-expressing, capsaicin (CAP)-sensitive afferent fibers innervating bladder in addi…	Modulation of TRPV1-dependent contractility of normal and diabetic bladder smooth muscle by analgesic toxins from sea anemone Heteractis crispa	AIMS: TRPV1-expressing, capsaicin (CAP)-sensitive afferent fibers innervating bladder in addition to sensory function also exhibit "efferent" features consisting in TRPV1-dependent release of tachykinins (TAC) affecting detrusor smooth muscle (DSM) contractions. Our aim was to investigate the effects of two novel polypeptide inhibitors of TRPV1 from the venom of tropical sea anemone Heteractis cr…	EXCLUDED
76	76.C. Cheng, V. Alt, A. Dimitrakopoulou-Strauss, L. Pan, U. Thormann, R. Schnettler, K. Weber and L. G. Strauss. 2013. Evaluation of new bone formation in normal and osteoporotic rats with a 3-mm femur defect: functional assessment with dynamic PET-CT (dPET-CT) using 2-deoxy-2-[(18)F]fluoro-D-glucose ( (18)F-FDG) and (18)F-fluoride. Mol Imaging Biol 15(3): 336-44. http://www.ncbi.nlm.nih.gov/pubm…	Evaluation of new bone formation in normal and osteoporotic rats with a 3-mm femur defect: functional assessment with dynamic PET-CT (dPET-CT) using 2-deoxy-2-[(18)F]fluoro-D-glucose ( (18)F-FDG) and (18)F-fluoride	PURPOSE: The aim of the current study was to assess the formation of new bone in a 3-mm created defect in the femur and its adjacent bone tissue in osteoporotic and normal animals. The assessment is based on bone remodeling and glucose metabolism in a rat model with a 3-mm created defct in the femur using (18)F-fluoride and 2-deoxy-2-[(18)F]fluoro-D-glucose ((18)F-FDG) as tracers for dynamic PET-…	EXCLUDED
77	77.X. Shuhua, L. Ziyou, Y. Ling, W. Fei and G. Sun. 2012. A role of fluoride on free radical generation and oxidative stress in BV-2 microglia cells. Mediators Inflamm 2012(#issue#): 102954. http://www.ncbi.nlm.nih.gov/pubmed/22933830. The generation of ROS and lipid peroxidation has been considered to play an important role in the pathogenesis of chronic fluoride toxicity. In the present study, …	A role of fluoride on free radical generation and oxidative stress in BV-2 microglia cells	The generation of ROS and lipid peroxidation has been considered to play an important role in the pathogenesis of chronic fluoride toxicity. In the present study, we observed that fluoride activated BV-2 microglia cell line by observing OX-42 expression in immunocytochemistry. Intracellular superoxide dismutase (SOD), glutathione (GSH), malondialdehyde (MDA), reactive oxygen species (ROS), supero…	EXCLUDED
78	78.J. Das, A. Roy and P. C. Sil. 2012. Mechanism of the protective action of taurine in toxin and drug induced organ pathophysiology and diabetic complications: a review. Food Funct 3(12): 1251-64. http://www.ncbi.nlm.nih.gov/pubmed/22930035. Taurine (2-aminoethanesulfonic acid), a conditionally essential amino acid, is found in large concentrations in all mammalian tissues and is particularly ab…	Mechanism of the protective action of taurine in toxin and drug induced organ pathophysiology and diabetic complications: a review	Taurine (2-aminoethanesulfonic acid), a conditionally essential amino acid, is found in large concentrations in all mammalian tissues and is particularly abundant in aquatic foods. Taurine exhibits membrane stabilizing, osmoregulatory and cytoprotective effects, antioxidative properties, regulates intracellular Ca(2+) concentration, modulates ion movement and neurotransmitters, reduce the levels …	EXCLUDED
79	79.B. M. Swahn, K. Kolmodin, S. Karlstrom, S. von Berg, P. Soderman, J. Holenz, S. Berg, J. Lindstrom, M. Sundstrom, D. Turek, J. Kihlstrom, C. Slivo, L. Andersson, D. Pyring, D. Rotticci, L. Ohberg, A. Kers, K. Bogar, F. von Kieseritzky, M. Bergh, L. L. Olsson, J. Janson, S. Eketjall, B. Georgievska, F. Jeppsson and J. Falting. 2012. Design and synthesis of beta-site amyloid precursor protein cl…	Design and synthesis of beta-site amyloid precursor protein cleaving enzyme (BACE1) inhibitors with in vivo brain reduction of beta-amyloid peptides	The evaluation of a series of aminoisoindoles as beta-site amyloid precursor protein cleaving enzyme 1 (BACE1) inhibitors and the discovery of a clinical candidate drug for Alzheimer's disease, (S)-32 (AZD3839), are described. The improvement in permeability properties by the introduction of fluorine adjacent to the amidine moiety, resulting in in vivo brain reduction of Abeta40, is discussed. Du…	EXCLUDED
80	80.P. M. Basha and N. S. Sujitha. 2012. Combined impact of exercise and temperature in learning and memory performance of fluoride toxicated rats. Biol Trace Elem Res 150(1-3): 306-13. http://www.ncbi.nlm.nih.gov/pubmed/22918786. In previous studies, we investigated a link between high fluoride exposure and functional IQ deficits in rats. This study is an extension conducted to explore the combin…	Combined impact of exercise and temperature in learning and memory performance of fluoride toxicated rats	In previous studies, we investigated a link between high fluoride exposure and functional IQ deficits in rats. This study is an extension conducted to explore the combined influence of physical exercise and temperature stress on the learning ability and memory in rats and to assess whether any positive modulation could be attenuated due to exercise regimen subjected to F-toxicated animals at diff…	INCLUDED
81	81.K. C. Chimalakonda, K. A. Seely, S. M. Bratton, L. K. Brents, C. L. Moran, G. W. Endres, L. P. James, P. F. Hollenberg, P. L. Prather, A. Radominska-Pandya and J. H. Moran. 2012. Cytochrome P450-mediated oxidative metabolism of abused synthetic cannabinoids found in K2/Spice: identification of novel cannabinoid receptor ligands. Drug Metab Dispos 40(11): 2174-84. http://www.ncbi.nlm.nih.gov/pu…	Cytochrome P450-mediated oxidative metabolism of abused synthetic cannabinoids found in K2/Spice: identification of novel cannabinoid receptor ligands	Abuse of synthetic cannabinoids (SCs), such as [1-naphthalenyl-(1-pentyl-1H-indol-3-yl]-methanone (JWH-018) and [1-(5-fluoropentyl)-1H-indol-3-yl]-1-naphthalenyl-methanone (AM2201), is increasing at an alarming rate. Although very little is known about the metabolism and toxicology of these popular designer drugs, mass spectrometric analysis of human urine specimens after JWH-018 and AM2201 expos…	EXCLUDED
82	82.D. Bonatto and J. A. Henriques. 2012. Detecting fluoride using a plant species as a bioindicator, evaluating the relationship of endocrine and nerve ganglia in small intestine function, and discovering the effects of protein malnourishment and probiotic supplementation in the digestive system of mammalian models. An Acad Bras Cienc 84(3): 587-8. http://www.ncbi.nlm.nih.gov/pubmed/22886156.	Detecting fluoride using a plant species as a bioindicator, evaluating the relationship of endocrine and nerve ganglia in small intestine function, and discovering the effects of protein malnourishment and probiotic supplementation in the digestive system of mammalian models		EXCLUDED
83	83.S. F. Nabavi, S. M. Nabavi, A. M. Latifi, M. Mirzaei, S. Habtemariam and A. H. Moghaddam. 2012. Mitigating role of quercetin against sodium fluoride-induced oxidative stress in the rat brain. Pharm Biol 50(11): 1380-3. http://www.ncbi.nlm.nih.gov/pubmed/22870923. CONTEXT: Quercetin is a well known aglycone flavonoid that is widely found in different food sources. OBJECTIVE: In this study, the …	Mitigating role of quercetin against sodium fluoride-induced oxidative stress in the rat brain	CONTEXT: Quercetin is a well known aglycone flavonoid that is widely found in different food sources. OBJECTIVE: In this study, the in vivo neuroprotective potential of quercetin against sodium fluoride-induced oxidative stress was evaluated. MATERIALS AND METHODS: Wistar rats were divided into five treatment groups and then subjected to daily intraperitoneally treatment with quercetin (at 10 and…	EXCLUDED
84	84.N. Royo-Gascon, M. Wininger, J. I. Scheinbeim, B. L. Firestein and W. Craelius. 2013. Piezoelectric substrates promote neurite growth in rat spinal cord neurons. Ann Biomed Eng 41(1): 112-22. http://www.ncbi.nlm.nih.gov/pubmed/22864823. We tested the possibility that exogenous electrical activity from a piezoelectric substrate could influence neuronal structure in cultured spinal cord neurons.…	Piezoelectric substrates promote neurite growth in rat spinal cord neurons	We tested the possibility that exogenous electrical activity from a piezoelectric substrate could influence neuronal structure in cultured spinal cord neurons. Oscillating electrical fields were delivered to rat neurons via substrates consisting of poly(vinylidene fluoride) film, both in its piezoelectric (PZ) and non-piezoelectric (PV) forms. To induce oscillating electrical fields at the film s…	EXCLUDED
85	85.G. L. Emerick, G. H. DeOliveira, A. C. dos Santos and M. Ehrich. 2012. Mechanisms for consideration for intervention in the development of organophosphorus-induced delayed neuropathy. Chem Biol Interact 199(3): 177-84. http://www.ncbi.nlm.nih.gov/pubmed/22819951. Organophosphorus-induced delayed neuropathy (OPIDN) is a neurodegenerative disorder characterised by ataxia progressing to paralysis…	Mechanisms for consideration for intervention in the development of organophosphorus-induced delayed neuropathy	Organophosphorus-induced delayed neuropathy (OPIDN) is a neurodegenerative disorder characterised by ataxia progressing to paralysis with concomitant central and peripheral distal axonopathy. Symptoms of OPIDN in people include tingling of the hands and feet. This tingling is followed by sensory loss, progressive muscle weakness and flaccidity of the distal skeletal muscles of the lower and upper…	EXCLUDED
86	86.R. A. Santos, D. J. Keegan, B. S. Fuchs, B. J. Song, M. P. Avila, N. Simpson, J. R. Sparrow and S. Chang. 2013. DFPE, partially fluorinated ether: a novel approach for experimental intravitreal tamponade. Retina 33(1): 120-7. http://www.ncbi.nlm.nih.gov/pubmed/22810148. PURPOSE: To evaluate decafluoro-di-n-pentyl ether (DFPE) as a vitreous tamponade by examining ocular tolerance in rabbits' ey…	DFPE, partially fluorinated ether: a novel approach for experimental intravitreal tamponade	PURPOSE: To evaluate decafluoro-di-n-pentyl ether (DFPE) as a vitreous tamponade by examining ocular tolerance in rabbits' eyes. METHODS: Thirteen rabbits were divided into 4 groups after mechanical vitrectomy and were followed up to 12 months. The tamponade remained in the eye for 6 months in group 1 (DFPE) and Group 3 (DFPE and silicone oil) and for 12 months in group 2 (DFPE). Group 4 served a…	EXCLUDED
87	87.R. S. Scroggs. 2012. The distribution of low-threshold TTX-resistant Na(+) currents in rat trigeminal ganglion cells. Neuroscience 222(#issue#): 205-14. http://www.ncbi.nlm.nih.gov/pubmed/22800565. The distribution of low-threshold tetrodotoxin-resistant (TTX-r) Na(+) current and its co-expression with high-threshold TTX-r Na(+) current were studied in randomly selected acutely dissociated rat…	The distribution of low-threshold TTX-resistant Na(+) currents in rat trigeminal ganglion cells	The distribution of low-threshold tetrodotoxin-resistant (TTX-r) Na(+) current and its co-expression with high-threshold TTX-r Na(+) current were studied in randomly selected acutely dissociated rat trigeminal ganglion (non-identified TG cells) and TG cells serving the temporomandibular joint (TMJ-TG cells). Conditions previously shown to enhance Na(V)1.9 channel-mediated currents (holding potent…	EXCLUDED
88	88.D. D. Lou, K. L. Zhang, S. L. Qin, Y. F. Liu, Y. N. Yu and Z. Z. Guan. 2012. [Alteration of mitochondrial distribution and gene expression of fission 1 protein in cortical neurons of rats with chronic fluorosis]. Zhonghua Bing Li Xue Za Zhi 41(4): 243-7. http://www.ncbi.nlm.nih.gov/pubmed/22800520. OBJECTIVE: To investigate the changes of mitochondrial distribution in axon/soma and the express…	[Alteration of mitochondrial distribution and gene expression of fission 1 protein in cortical neurons of rats with chronic fluorosis]	OBJECTIVE: To investigate the changes of mitochondrial distribution in axon/soma and the expression of mitochondrial fission 1 (Fis1) protein in the cortical neurons of rats with chronic fluorosis. METHODS: Sixty SD rats were divided into 3 groups (20 each) according to weight hierarchy and fed with different concentrations of fluoride in drinking water (0, 10 and 50 mg/L, respectively) for 6 mon…	EXCLUDED
89	89.M. Andres-Mach, D. Zolkowska, B. Barcicka-Klosowska, A. Haratym-Maj, M. Florek-Luszczki and J. J. Luszczki. 2012. Effect of ACEA--a selective cannabinoid CB1 receptor agonist on the protective action of different antiepileptic drugs in the mouse pentylenetetrazole-induced seizure model. Prog Neuropsychopharmacol Biol Psychiatry 39(2): 301-9. http://www.ncbi.nlm.nih.gov/pubmed/22789660. Endogen…	Effect of ACEA--a selective cannabinoid CB1 receptor agonist on the protective action of different antiepileptic drugs in the mouse pentylenetetrazole-induced seizure model	Endogenous cannabinoid ligands and cannabinoid CB1 receptor agonists have been shown to exert anticonvulsant effects in various experimental models of epilepsy. The purpose of this study was to determine the effects of arachidonyl-2'-chloroethylamide (ACEA-a highly selective cannabinoid CB1 receptor agonist) on the protective action of clonazepam, ethosuximide, phenobarbital, and valproate agains…	EXCLUDED
90	90.G. Dou, P. G. Sreekumar, C. Spee, S. He, S. J. Ryan, R. Kannan and D. R. Hinton. 2012. Deficiency of alphaB crystallin augments ER stress-induced apoptosis by enhancing mitochondrial dysfunction. Free Radic Biol Med 53(5): 1111-22. http://www.ncbi.nlm.nih.gov/pubmed/22781655. Endoplasmic reticulum (ER) stress is linked to several pathological conditions including age-related macular degenerati…	Deficiency of alphaB crystallin augments ER stress-induced apoptosis by enhancing mitochondrial dysfunction	Endoplasmic reticulum (ER) stress is linked to several pathological conditions including age-related macular degeneration. Excessive ER stress initiates cell death cascades which are mediated, in part, through mitochondrial dysfunction. Here, we identify alphaB crystallin as an important regulator of ER stress-induced cell death. Retinal pigment epithelial (RPE) cells from alphaB crystallin (-/-)…	EXCLUDED
91	91.S. Butini, M. Brindisi, S. Gemma, P. Minetti, W. Cabri, G. Gallo, S. Vincenti, E. Talamonti, F. Borsini, A. Caprioli, M. A. Stasi, S. Di Serio, S. Ros, G. Borrelli, S. Maramai, F. Fezza, G. Campiani and M. Maccarrone. 2012. Discovery of potent inhibitors of human and mouse fatty acid amide hydrolases. J Med Chem 55(15): 6898-915. http://www.ncbi.nlm.nih.gov/pubmed/22779702. Fatty acid amide hy…	Discovery of potent inhibitors of human and mouse fatty acid amide hydrolases	Fatty acid amide hydrolase (FAAH, EC 3.5.1.99) is the main enzyme catabolizing endocannabinoid fatty acid amides. FAAH inactivation promotes beneficial effects upon pain and anxiety without the side effects accompanying agonists of type-1 cannabinoid receptors. Aiming at discovering new selective FAAH inhibitors, we developed a series of compounds (5a-u) characterized by a functionalized heteroar…	EXCLUDED
92	92.O. Gunduz-Cinar, K. P. MacPherson, R. Cinar, J. Gamble-George, K. Sugden, B. Williams, G. Godlewski, T. S. Ramikie, A. X. Gorka, S. O. Alapafuja, S. P. Nikas, A. Makriyannis, R. Poulton, S. Patel, A. R. Hariri, A. Caspi, T. E. Moffitt, G. Kunos and A. Holmes. 2013. Convergent translational evidence of a role for anandamide in amygdala-mediated fear extinction, threat processing and stress-reac…	Convergent translational evidence of a role for anandamide in amygdala-mediated fear extinction, threat processing and stress-reactivity	Endocannabinoids are released 'on-demand' on the basis of physiological need, and can be pharmacologically augmented by inhibiting their catabolic degradation. The endocannabinoid anandamide is degraded by the catabolic enzyme fatty acid amide hydrolase (FAAH). Anandamide is implicated in the mediation of fear behaviors, including fear extinction, suggesting that selectively elevating brain anand…	EXCLUDED
93	93.N. Aaltonen, M. Lehtonen, K. Varonen, G. A. Goterris and J. T. Laitinen. 2012. Lipid phosphate phosphatase inhibitors locally amplify lysophosphatidic acid LPA1 receptor signalling in rat brain cryosections without affecting global LPA degradation. BMC Pharmacol 12(#issue#): 7. http://www.ncbi.nlm.nih.gov/pubmed/22686545. BACKGROUND: Lysophosphatidic acid (LPA) is a signalling phospholipid wit…	Lipid phosphate phosphatase inhibitors locally amplify lysophosphatidic acid LPA1 receptor signalling in rat brain cryosections without affecting global LPA degradation	BACKGROUND: Lysophosphatidic acid (LPA) is a signalling phospholipid with multiple biological functions, mainly mediated through specific G protein-coupled receptors. Aberrant LPA signalling is being increasingly implicated in the pathology of common human diseases, such as arteriosclerosis and cancer. The lifetime of the signalling pool of LPA is controlled by the equilibrium between synthesizin…	EXCLUDED
94	94.J. Pei, B. Li, Y. Gao, Y. Wei, L. Zhou, H. Yao, J. Wang and D. Sun. 2014. Fluoride decreased osteoclastic bone resorption through the inhibition of NFATc1 gene expression. Environ Toxicol 29(5): 588-95. http://www.ncbi.nlm.nih.gov/pubmed/22610969. Over the past two decades, fluoride effects on osteoclasts have been evaluated; however, its molecular mechanisms remain unclear. In this study, we …	Fluoride decreased osteoclastic bone resorption through the inhibition of NFATc1 gene expression	Over the past two decades, fluoride effects on osteoclasts have been evaluated; however, its molecular mechanisms remain unclear. In this study, we investigated the effect of fluoride on osteoclast formation, function, and regulation using osteoclasts formed from mice bone marrow macrophages treated with the receptor activator of NF-kappaB ligand and macrophage colony-stimulating factor. Our data…	EXCLUDED
95	95.D. Bartusik, D. Aebisher, G. Ghosh, M. Minnis and A. Greer. 2012. Fluorine end-capped optical fibers for photosensitizer release and singlet oxygen production. J Org Chem 77(10): 4557-65. http://www.ncbi.nlm.nih.gov/pubmed/22546013. The usefulness of a fiber optic technique for generating singlet oxygen and releasing the pheophorbide photosensitizer has been increased by the fluorination of th…	Fluorine end-capped optical fibers for photosensitizer release and singlet oxygen production	The usefulness of a fiber optic technique for generating singlet oxygen and releasing the pheophorbide photosensitizer has been increased by the fluorination of the porous Vycor glass tip. Singlet oxygen emerges through the fiber tip with 669-nm light and oxygen, releasing the sensitizer molecules upon a [2 + 2] addition of singlet oxygen with the ethene spacer and scission of a dioxetane interme…	EXCLUDED
96	96.S. F. Nabavi, S. Habtemariam, M. Jafari, A. Sureda and S. M. Nabavi. 2012. Protective role of gallic acid on sodium fluoride induced oxidative stress in rat brain. Bull Environ Contam Toxicol 89(1): 73-7. http://www.ncbi.nlm.nih.gov/pubmed/22531840. Gallic acid is known as a potent antioxidant active compound of the edible and medicinal plant Peltiphyllum peltatum. The main objective of this s…	Protective role of gallic acid on sodium fluoride induced oxidative stress in rat brain	Gallic acid is known as a potent antioxidant active compound of the edible and medicinal plant Peltiphyllum peltatum. The main objective of this study was to evaluate the neuroprotective effects of gallic acid against sodium fluoride induced oxidative stress in rat brain. Gallic acid (10 and 20 mg/kg) and vitamin C (10 mg/kg) were intraperitoneally administrated for 1 week prior to sodium fluorid…	EXCLUDED
97	97.Y. Cho, H. S. Sundaram, J. A. Finlay, M. D. Dimitriou, M. E. Callow, J. A. Callow, E. J. Kramer and C. K. Ober. 2012. Reconstruction of surfaces from mixed hydrocarbon and PEG components in water: responsive surfaces aid fouling release. Biomacromolecules 13(6): 1864-74. http://www.ncbi.nlm.nih.gov/pubmed/22530840. Coatings derived from surface active block copolymers (SABCs) having a combinat…	Reconstruction of surfaces from mixed hydrocarbon and PEG components in water: responsive surfaces aid fouling release	Coatings derived from surface active block copolymers (SABCs) having a combination of hydrophobic aliphatic (linear hydrocarbon or propylene oxide-derived groups) and hydrophilic poly(ethlyene glycol) (PEG) side chains have been developed. The coatings demonstrate superior performance against protein adsorption as well as resistance to biofouling, providing an alternative to coatings containing f…	EXCLUDED
98	98.E. Mariussen. 2012. Neurotoxic effects of perfluoroalkylated compounds: mechanisms of action and environmental relevance. Arch Toxicol 86(9): 1349-67. http://www.ncbi.nlm.nih.gov/pubmed/22456834. Perfluoroalkylated compounds (PFCs) are used in fire-fighting foams, treatment of clothes, carpets and leather products, and as lubricants, pesticides, in paints and medicine. Recent developments in c…	Neurotoxic effects of perfluoroalkylated compounds: mechanisms of action and environmental relevance	Perfluoroalkylated compounds (PFCs) are used in fire-fighting foams, treatment of clothes, carpets and leather products, and as lubricants, pesticides, in paints and medicine. Recent developments in chemical analysis have revealed that fluorinated compounds have become ubiquitously spread and are regarded as a potential threats to the environment. Due to the carbon-fluorine bond, which has a very…	EXCLUDED
99	99.L. Mignion, J. Magat, O. Schakman, E. Marbaix, B. Gallez and B. F. Jordan. 2013. Hexafluorobenzene in comparison with perfluoro-15-crown-5-ether for repeated monitoring of oxygenation using 19F MRI in a mouse model. Magn Reson Med 69(1): 248-54. http://www.ncbi.nlm.nih.gov/pubmed/22442096. Hexafluorobenzene (HFB) and perfluoro-15-crown-5-ether (15C5) were compared as fluorine reporter probes o…	Hexafluorobenzene in comparison with perfluoro-15-crown-5-ether for repeated monitoring of oxygenation using 19F MRI in a mouse model	Hexafluorobenzene (HFB) and perfluoro-15-crown-5-ether (15C5) were compared as fluorine reporter probes of tissue oxygenation using (19)F MRI for dynamic assessment of muscle oxygenation, with special focus on muscle tissue toxicity of the probes, and consecutive alteration of animal behavior. The latter were also compared in terms of sensitivity to changes in oxygenation as well as of signal-to-…	EXCLUDED
100	100.C. M. de Souza-e-Silva, T. M. Parisotto, C. Steiner-Oliveira, R. U. Kamiya, L. K. Rodrigues and M. Nobre-dos-Santos. 2013. Carbon dioxide laser and bonding materials reduce enamel demineralization around orthodontic brackets. Lasers Med Sci 28(1): 111-8. http://www.ncbi.nlm.nih.gov/pubmed/22441828. Altering the structure of the enamel surface around the orthodontic bracket by reducing its con…	Carbon dioxide laser and bonding materials reduce enamel demineralization around orthodontic brackets	Altering the structure of the enamel surface around the orthodontic bracket by reducing its content of carbonate and phosphate resulting from application of CO(2) laser may represent a more effective strategy in preventing caries in this region. This study aimed at determining whether irradiation with a CO(2) laser combined with fluoride-releasing bonding material could reduce enamel demineraliza…	EXCLUDED
101	101.S. Liu, J. Yu, B. Cheng and M. Jaroniec. 2012. Fluorinated semiconductor photocatalysts: tunable synthesis and unique properties. Adv Colloid Interface Sci 173(#issue#): 35-53. http://www.ncbi.nlm.nih.gov/pubmed/22425280. Semiconductor photocatalysts are of great significance in solar energy conversion and environmental remediation. To overcome serious drawbacks of these materials with respec…	Fluorinated semiconductor photocatalysts: tunable synthesis and unique properties	Semiconductor photocatalysts are of great significance in solar energy conversion and environmental remediation. To overcome serious drawbacks of these materials with respect to narrow light-response range and low quantum efficiency, a variety of strategies have been developed in the past decades to enhance the light harvesting and excitation as well as the charge transfer against recombination. …	EXCLUDED
102	102.D. Mijares, A. Kulkarni, K. Lewis, F. Yao, Q. Xi, S. Tannous, R. Dias and R. Z. LeGeros. 2012. Oral bone loss induced by mineral deficiency in a rat model: effect of a synthetic bone mineral (SBM) preparation. Arch Oral Biol 57(9): 1264-73. http://www.ncbi.nlm.nih.gov/pubmed/22424637. Osteoporosis affects the craniofacial and oral structures and has been associated with periodontal bone loss,…	Oral bone loss induced by mineral deficiency in a rat model: effect of a synthetic bone mineral (SBM) preparation	Osteoporosis affects the craniofacial and oral structures and has been associated with periodontal bone loss, tooth loss and reduced jaw bone mass. OBJECTIVE: This study aimed to test the therapeutic efficacy of synthetic bone mineral (SBM) in minimizing alveolar bone loss induced by mineral deficiency in a rat model. SBM consists of a calcium carbonate apatite (similar to bone apatite) matrix in…	EXCLUDED
103	103.M. Mathe-Allainmat, B. Bodereau-Dubois, B. Lapied, J. Lebreton and S. H. Thany. 2012. A fluorinated quinuclidine benzamide named LMA 10203 acts as an agonist of insect nicotinic acetylcholine receptors. Insect Biochem Mol Biol 42(6): 417-25. http://www.ncbi.nlm.nih.gov/pubmed/22421703. In the present study, we take advantage of the fact that cockroach dorsal unpaired median neurons express di…	A fluorinated quinuclidine benzamide named LMA 10203 acts as an agonist of insect nicotinic acetylcholine receptors	In the present study, we take advantage of the fact that cockroach dorsal unpaired median neurons express different nicotinic acetylcholine receptor subtypes to demonstrate that simple quinuclidine benzamides such as the 2-fluorinated benzamide LMA 10203, could act as an agonist of cockroach alpha-bungarotoxin-insensitive nicotinic acetylcholine receptor subtype, called nAChR2. Indeed, 1 mM LMA 1…	EXCLUDED
104	104.D. Jankovic, S. Vranjes-Djuric, D. Djokic, M. Markovic, B. Ajdinovic, L. Jaukovic and N. Nikolic. 2012. 90Y-labeled tin fluoride colloid as a promising therapeutic agent: preparation, characterization, and biological study in rats. J Pharm Sci 101(6): 2194-203. http://www.ncbi.nlm.nih.gov/pubmed/22415405. In this study, tin fluoride colloid (SnF-c) was prepared, labeled with yttrium-90 ((90)Y…	90Y-labeled tin fluoride colloid as a promising therapeutic agent: preparation, characterization, and biological study in rats	In this study, tin fluoride colloid (SnF-c) was prepared, labeled with yttrium-90 ((90)Y), and characterized with respect to its physicochemical properties and biological behavior in an animal model. Particle size of SnF-c, at constant concentration of SnF(2), was dependent on pH, concentration of sodium fluoride (NaF), temperature, and time. The particle size of SnF-c decreased with an increase …	EXCLUDED
105	105.M. Jang, C. H. Ryu, Y. H. Park and H. D. Kim. 2012. Chain branching approach in structure modification of TRPV1 receptor antagonist MK056 and its analogs. Arch Pharm Res 35(2): 321-6. http://www.ncbi.nlm.nih.gov/pubmed/22370786. A series of chain branched 1,3-dibenzylthiourea derivatives were designed, synthesized, and evaluated for their antagonist activity against TRPV1. The synthesized cha…	Chain branching approach in structure modification of TRPV1 receptor antagonist MK056 and its analogs	A series of chain branched 1,3-dibenzylthiourea derivatives were designed, synthesized, and evaluated for their antagonist activity against TRPV1. The synthesized chain branched 1,3-dibenzylthioureas 9a-g were tested for their antagonist activities against TRPV1 by (45)Ca(2+)-influx assay using neonatal rat cultured spinal sensory neurons. Fluorinated ethyl-branched analog 9g showed the most pote…	EXCLUDED
106	106.F. Song, X. Han, T. Zeng, C. Zhang, C. Zou and K. Xie. 2012. Changes in beclin-1 and micro-calpain expression in tri-ortho-cresyl phosphate-induced delayed neuropathy. Toxicol Lett 210(3): 276-84. http://www.ncbi.nlm.nih.gov/pubmed/22366639. Tri-ortho-cresyl phosphate (TOCP) can cause toxic neuropathy known as organophosphate-induced delayed neuropathy (OPIDN), which is pathologically charact…	Changes in beclin-1 and micro-calpain expression in tri-ortho-cresyl phosphate-induced delayed neuropathy	Tri-ortho-cresyl phosphate (TOCP) can cause toxic neuropathy known as organophosphate-induced delayed neuropathy (OPIDN), which is pathologically characterized by the swollen axon containing aggregations of neurofilaments, microtubules, and multivesicular vesicles. Autophagy is a self-degradative process which plays a housekeeping role in removing misfolded proteins and damaged organelles. The cu…	EXCLUDED
107	107.X. R. Han, F. Y. Piao, Y. N. Zhang and X. H. Wang. 2011. [The differential expression of Stathmin in the spinal cord tissue of hens exposed to tri-o-cresyl phosphate]. Zhonghua Lao Dong Wei Sheng Zhi Ye Bing Za Zhi 29(12): 917-20. http://www.ncbi.nlm.nih.gov/pubmed/22357532. OBJECTIVE: To screen the differently expressed proteins related to regulating the depolymerization of microtubules in t…	[The differential expression of Stathmin in the spinal cord tissue of hens exposed to tri-o-cresyl phosphate]	OBJECTIVE: To screen the differently expressed proteins related to regulating the depolymerization of microtubules in the spinal cord of hens exposed to tri-o-cresyl phosphate (TOCP) and to provide target protein evidence for exploring the mechanisms of the delayed neurotoxicology (OPIDN) induced by organophosphorus compounds (OPs). METHODS: Forty two Roman hens were randomly divided into three g…	EXCLUDED
108	108.C. Ribeiro, J. A. Panadero, V. Sencadas, S. Lanceros-Mendez, M. N. Tamano, D. Moratal, M. Salmeron-Sanchez and J. L. Gomez Ribelles. 2012. Fibronectin adsorption and cell response on electroactive poly(vinylidene fluoride) films. Biomed Mater 7(3): 035004. http://www.ncbi.nlm.nih.gov/pubmed/22356773. Due to the large potential of electroactive materials in novel tissue engineering strategies,…	Fibronectin adsorption and cell response on electroactive poly(vinylidene fluoride) films	Due to the large potential of electroactive materials in novel tissue engineering strategies, the aim of this work is to determine if the crystalline phase and/or the surface electrical charge of electroactive poly(vinylidene fluoride), PVDF, have influence on the biological response in monolayer cell culture. Non-polar alpha-PVDF and electroactive beta-PVDF were prepared. The beta-PVDF films wer…	EXCLUDED
109	109.Z. Haojun, W. Yaoling, Z. Ke, L. Jin and W. Junling. 2012. Effects of NaF on the expression of intracellular Ca2+ fluxes and apoptosis and the antagonism of taurine in murine neuron. Toxicol Mech Methods 22(4): 305-8. http://www.ncbi.nlm.nih.gov/pubmed/22356551. Sodium fluoride (NaF) has been shown to be cytotoxic and produces inflammatory responses in humans. However, the cellular mechanisms…	Effects of NaF on the expression of intracellular Ca2+ fluxes and apoptosis and the antagonism of taurine in murine neuron	Sodium fluoride (NaF) has been shown to be cytotoxic and produces inflammatory responses in humans. However, the cellular mechanisms underlying the neurotoxicity of fluoride are unclear. The present study aims to define a possible mechanism of NaF-induced neurotoxicity with respect to apoptosis and intracellular Ca(2+) fluxes. Meanwhile, the cytoprotective role of taurine in intervention, the tox…	EXCLUDED
110	110.J. Estevez, J. Barril and E. Vilanova. 2012. Kinetics of inhibition of soluble peripheral nerve esterases by PMSF: a non-stable compound that potentiates the organophosphorus-induced delayed neurotoxicity. Arch Toxicol 86(5): 767-77. http://www.ncbi.nlm.nih.gov/pubmed/22354540. The kinetic analysis of esterase inhibition by acylating compounds (organophosphorus carbamates and sulfonyl fluorid…	Kinetics of inhibition of soluble peripheral nerve esterases by PMSF: a non-stable compound that potentiates the organophosphorus-induced delayed neurotoxicity	The kinetic analysis of esterase inhibition by acylating compounds (organophosphorus carbamates and sulfonyl fluorides) is sometimes unable to yield consistent results by fitting simple inhibition kinetic models to experimental data of complex systems. In this work, kinetic data were obtained for phenylmethylsulfonyl fluoride (PMSF) tested at different concentrations incubated for up to 3 h with …	EXCLUDED
111	111.Y. Ma, S. Roy, X. Kong, Y. Chen, D. Liu and R. C. Hider. 2012. Design and synthesis of fluorinated iron chelators for metabolic study and brain uptake. J Med Chem 55(5): 2185-95. http://www.ncbi.nlm.nih.gov/pubmed/22339047. A range of fluorinated 3-hydroxypyridin-4-ones has been synthesized where fluorine or fluorinated substituent was attached at 2- or 5- position of the pyridine ring in ord…	Design and synthesis of fluorinated iron chelators for metabolic study and brain uptake	A range of fluorinated 3-hydroxypyridin-4-ones has been synthesized where fluorine or fluorinated substituent was attached at 2- or 5- position of the pyridine ring in order to improve chemical and biological properties of 3-hydroxypyridin-4-ones. The synthetic route is different from conventional counterparts where a functional group is introduced to a preformed 3-hydroxypyridin-4-one ring. Here…	EXCLUDED
112	112.T. Imanishi, M. M. Hossain, T. Suzuki, P. Xu, I. Sato and H. Kobayashi. 2012. Effect of a CNS-Sensitive Anticholinesterase Methane Sulfonyl Fluoride on Hippocampal Acetylcholine Release in Freely Moving Rats. Adv Pharmacol Sci 2012(#issue#): 708178. http://www.ncbi.nlm.nih.gov/pubmed/22319525. Anticholinesterases (antiChEs) are used to treat Alzheimer's disease. The comparative effects of two…	Effect of a CNS-Sensitive Anticholinesterase Methane Sulfonyl Fluoride on Hippocampal Acetylcholine Release in Freely Moving Rats	Anticholinesterases (antiChEs) are used to treat Alzheimer's disease. The comparative effects of two antiChEs, methanesulfonyl fluoride (MSF) and donepezil, on the extracellular levels of ACh in the hippocampus were investigated by in vivo microdialysis in freely moving rats. MSF at 1 and 2 mg/kg produced a dose-dependent increase in ACh efflux from 10 min to at least 3 hrs after injection. At 2 …	EXCLUDED
114	114.Y. An, L. Zhang, S. Xiong, S. Wu, M. Xu and Z. Xu. 2012. Fluorine-containing thermo-sensitive microgels as carrier systems for biomacromolecules. Colloids Surf B Biointerfaces 92(#issue#): 246-53. http://www.ncbi.nlm.nih.gov/pubmed/22209652. A series of microgels with nanometer diameter were prepared from 2,2,3,4,4,4-hexafluorobutyl methacrylate (HFMA, FA for short) and N-isopropylacrylamide …	Fluorine-containing thermo-sensitive microgels as carrier systems for biomacromolecules	A series of microgels with nanometer diameter were prepared from 2,2,3,4,4,4-hexafluorobutyl methacrylate (HFMA, FA for short) and N-isopropylacrylamide (NIPAAm). The composition and structure of microgels were studied by FTIR and (1)H NMR. The transmission electron microscope (TEM) results showed that the introduction of fluorine was very advantageous in improving the stability and monodisperity…	EXCLUDED
115	115.I. Inkielewicz-Stepniak, M. W. Radomski and M. Wozniak. 2012. Fisetin prevents fluoride- and dexamethasone-induced oxidative damage in osteoblast and hippocampal cells. Food Chem Toxicol 50(3-4): 583-9. http://www.ncbi.nlm.nih.gov/pubmed/22198064. Fluoride intoxication and dexamethasone treatment produce deleterious effects in bone and brain. The aim of this study was to evaluate the effect o…	Fisetin prevents fluoride- and dexamethasone-induced oxidative damage in osteoblast and hippocampal cells	Fluoride intoxication and dexamethasone treatment produce deleterious effects in bone and brain. The aim of this study was to evaluate the effect of fluoride (F) and dexamethasone (Dex) co-exposure on oxidative stress and apoptosis in osteoblast-like MC3T3-E1 and hippocampal HT22 cell lines. Co-exposure to F and Dex resulted in a concentration-dependent decrease in cell viability, induction of ap…	EXCLUDED
116	116.F. Song, C. Zou, X. Han, T. Zeng, C. Zhang and K. Xie. 2012. Reduction of retrograde axonal transport associated-proteins motor proteins, dynein and dynactin in the spinal cord and cerebral cortex of hens by tri-ortho-cresyl phosphate (TOCP). Neurochem Int 60(2): 99-104. http://www.ncbi.nlm.nih.gov/pubmed/22192724. Tri-ortho-cresyl phosphate (TOCP) can cause a type of neurotoxicity known as o…	Reduction of retrograde axonal transport associated-proteins motor proteins, dynein and dynactin in the spinal cord and cerebral cortex of hens by tri-ortho-cresyl phosphate (TOCP)	Tri-ortho-cresyl phosphate (TOCP) can cause a type of neurotoxicity known as organophosphate-induced delayed neuropathy (OPIDN). The characteristic axonal swelling containing aggregations of neurofilaments, microtubules, and multivesicular vesicles is consistent with a disturbance of axonal transport. We hypothesized that there existed a disturbance of molecular motor in the pathogenesis of OPIDN…	EXCLUDED
117	117.V. Banerjee and K. P. Das. 2012. Modulation of pathway of insulin fibrillation by a small molecule helix inducer 2,2,2-trifluoroethanol. Colloids Surf B Biointerfaces 92(#issue#): 142-50. http://www.ncbi.nlm.nih.gov/pubmed/22178183. Many proteins form ordered irreversible structural aggregates called amyloid fibrils, which are associated with numerous neurodegenerative diseases. Insulin, a la…	Modulation of pathway of insulin fibrillation by a small molecule helix inducer 2,2,2-trifluoroethanol	Many proteins form ordered irreversible structural aggregates called amyloid fibrils, which are associated with numerous neurodegenerative diseases. Insulin, a largely alpha-helical protein associated with type II diabetes, self-assembles to form amyloid fibrils in vitro. Insulin fibrillation goes through a number of intermediate phases that includes a soluble oligomeric phase believed to be the …	EXCLUDED
118	118.B. Biesalski, B. Yilmaz, H. G. Buchholz, N. Bausbacher, M. Schreckenberger and O. Thews. 2012. An allogenic site-specific rat model of bone metastases for nuclear medicine and experimental oncology. Nucl Med Biol 39(4): 502-8. http://www.ncbi.nlm.nih.gov/pubmed/22172387. Bone metastases are a major problem in several tumor entities affecting the therapeutic decision and the patient's prognosi…	An allogenic site-specific rat model of bone metastases for nuclear medicine and experimental oncology	Bone metastases are a major problem in several tumor entities affecting the therapeutic decision and the patient's prognosis. Single photon emission computed tomography (SPECT) and positron emission tomography (PET) are promising techniques for identifying bone tumors using gamma- or positron-emitting labeled radiotracers, but the same tracers if labeled with beta-emitters may also be used to app…	EXCLUDED
119	119.J. A. Valeriano-Zapana, F. S. Segovia-Cruz, J. M. Rojas-Hualpa, D. Martins-de-Souza, L. A. Ponce-Soto and S. Marangoni. 2012. Functional and structural characterization of a new serine protease with thrombin-like activity TLBan from Bothrops andianus (Andean Lancehead) snake venom. Toxicon 59(2): 231-40. http://www.ncbi.nlm.nih.gov/pubmed/22155303. A new serine protease with thrombin-like act…	Functional and structural characterization of a new serine protease with thrombin-like activity TLBan from Bothrops andianus (Andean Lancehead) snake venom	A new serine protease with thrombin-like activity (TLBan) from Bothrops andianus (Andean Lancehead) was isolated in two chromatographic steps in LC molecular exclusion and reverse phase-HPLC. TLBan is a glycoprotein that contains both N-linked carbohydrates and sialic acid in its structure, with Mr approximately 29 kDa under reducing conditions and non-reducing approximately 25 kDa conditions and…	EXCLUDED
120	120.H. H. Mansour and S. S. Tawfik. 2012. Efficacy of lycopene against fluoride toxicity in rats. Pharm Biol 50(6): 707-11. http://www.ncbi.nlm.nih.gov/pubmed/22133041. CONTEXT: Oxidative damage to cellular components such as lipids and cell membranes by free radicals and reactive oxygen species (ROS) is thought to be associated with the development of degenerative diseases. Fluoride intoxication…	Efficacy of lycopene against fluoride toxicity in rats	CONTEXT: Oxidative damage to cellular components such as lipids and cell membranes by free radicals and reactive oxygen species (ROS) is thought to be associated with the development of degenerative diseases. Fluoride intoxication is associated with oxidative stress and altered anti-oxidant defense mechanism. Lycopene is a lipid-soluble powerful anti-oxidant that scavenges free radicals and ROS. …	EXCLUDED
121	121.D. Schrigten, H. J. Breyholz, S. Wagner, S. Hermann, O. Schober, M. Schafers, G. Haufe and K. Kopka. 2012. A new generation of radiofluorinated pyrimidine-2,4,6-triones as MMP-targeted radiotracers for positron emission tomography. J Med Chem 55(1): 223-32. http://www.ncbi.nlm.nih.gov/pubmed/22118188. Radiolabeled C-5-disubstituted pyrimidine-2,4,6-triones have recently been suggested by our …	A new generation of radiofluorinated pyrimidine-2,4,6-triones as MMP-targeted radiotracers for positron emission tomography	Radiolabeled C-5-disubstituted pyrimidine-2,4,6-triones have recently been suggested by our group as a class of potent matrix metalloproteinase (MMP) targeted radiotracers that can noninvasively visualize activated MMPs by means of positron emission tomography (PET). MMPs belong to the zinc- and calcium-dependent endopeptidases which are involved in the proteolytic degradation of components of th…	EXCLUDED
122	122.V. B. Solov'ev, M. T. Gengin, O. V. Solov'eva, O. V. Pavlova and E. S. Lobzina. 2011. Effect of cholinergic drugs on the activity of basic carboxypeptidases in rat nervous tissue. Biochemistry (Mosc) 76(10): 1172-7. http://www.ncbi.nlm.nih.gov/pubmed/22098243. Effects of a single administration of cholinergic drugs (arecoline, atropine, nicotine, mecamylamine) on the activity of carboxypeptid…	Effect of cholinergic drugs on the activity of basic carboxypeptidases in rat nervous tissue	Effects of a single administration of cholinergic drugs (arecoline, atropine, nicotine, mecamylamine) on the activity of carboxypeptidase H and of phenylmethylsulfonyl fluoride-inhibited carboxypeptidase, which are involved in metabolism of neuropeptides, were studied in brain parts and the adrenal glands of rats. The enzyme activities were determined fluorimetrically using specific inhibitors an…	EXCLUDED
123	123.P. I. Okagbare and M. D. Morris. 2012. Polymer-capped fiber-optic Raman probe for non-invasive Raman spectroscopy. Analyst 137(1): 77-81. http://www.ncbi.nlm.nih.gov/pubmed/22059232. Advances in fiber optic probe design are moving Raman spectroscopy into the clinic, although there remain important practical problems. While much effort has been devoted to minimizing Raman and fluorescence back…	Polymer-capped fiber-optic Raman probe for non-invasive Raman spectroscopy	Advances in fiber optic probe design are moving Raman spectroscopy into the clinic, although there remain important practical problems. While much effort has been devoted to minimizing Raman and fluorescence background from fibers, less attention has been given to the need to generate reference Raman signals that can correct for variations in tissue albedo, which is important in quantifying chang…	EXCLUDED
124	124.L. J. Millet, M. B. Collens, G. L. Perry and R. Bashir. 2011. Pattern analysis and spatial distribution of neurons in culture. Integr Biol (Camb) 3(12): 1167-78. http://www.ncbi.nlm.nih.gov/pubmed/22057472. The nervous system is a complex, highly-ordered, integrated network of cells. Dispersed cultures of neurons enable investigations into intrinsic cellular functions without the complexities…	Pattern analysis and spatial distribution of neurons in culture	The nervous system is a complex, highly-ordered, integrated network of cells. Dispersed cultures of neurons enable investigations into intrinsic cellular functions without the complexities inherent in the intact nervous system. This culture process generates a homogeneously dispersed population that is assumed to be spatially random. Despite the vast number of studies utilizing dispersed neurons,…	EXCLUDED
125	125.R. E. Vann, D. M. Walentiny, J. J. Burston, K. M. Tobey, T. F. Gamage and J. L. Wiley. 2012. Enhancement of the behavioral effects of endogenous and exogenous cannabinoid agonists by phenylmethyl sulfonyl fluoride. Neuropharmacology 62(2): 1019-27. http://www.ncbi.nlm.nih.gov/pubmed/22051632. Marijuana's effects in humans are most often reported as intoxicating or therapeutic; yet, some human…	Enhancement of the behavioral effects of endogenous and exogenous cannabinoid agonists by phenylmethyl sulfonyl fluoride	Marijuana's effects in humans are most often reported as intoxicating or therapeutic; yet, some humans report dysphoria or other negative affect. To evaluate whether differences in endocannabinoid levels might account for this variability, the present study examined whether sensitivity to cannabinoids changed when anandamide (AEA) metabolism was inhibited through administration of phenylmethyl su…	EXCLUDED
126	126.S. J. Flora, M. Mittal, V. Pachauri and N. Dwivedi. 2012. A possible mechanism for combined arsenic and fluoride induced cellular and DNA damage in mice. Metallomics 4(1): 78-90. http://www.ncbi.nlm.nih.gov/pubmed/21986897. Arsenic and fluoride are major contaminants of drinking water. Mechanisms of toxicity following individual exposure to arsenic or fluoride are well known. However, it is n…	A possible mechanism for combined arsenic and fluoride induced cellular and DNA damage in mice	Arsenic and fluoride are major contaminants of drinking water. Mechanisms of toxicity following individual exposure to arsenic or fluoride are well known. However, it is not explicit how combined exposure to arsenic and fluoride leads to cellular and/or DNA damage. The present study was planned to assess (i) oxidative stress during combined chronic exposure to arsenic and fluoride in drinking wat…	EXCLUDED
127	127.H. Delaviz, A. Faghihi, A. Azizzadeh Delshad, M. H. Bahadori, J. Mohamadi and A. Roozbehi. 2011. Repair of peripheral nerve defects using a polyvinylidene fluoride channel containing nerve growth factor and collagen gel in adult rats. Cell J 13(3): 137-42. http://www.ncbi.nlm.nih.gov/pubmed/23508804. OBJECTIVE: As effectiveness of the autologous graft in the repair of long nerve defects is ve…	Repair of peripheral nerve defects using a polyvinylidene fluoride channel containing nerve growth factor and collagen gel in adult rats	OBJECTIVE: As effectiveness of the autologous graft in the repair of long nerve defects is very limited an effective substitute is needed. This study was conducted to determine the poled polyvinylidene fluoride (PVDF) tube as an alternative to nerve autograft. MATERIALS AND METHODS: The left sciatic nerve was transected in 45 male Wistar rats. The animals were then divided randomly into three gro…	EXCLUDED
128	128.X. J. Zhang, T. B. Lai and R. Y. Kong. 2012. Biology of fluoro-organic compounds. Top Curr Chem 308(#issue#): 365-404. http://www.ncbi.nlm.nih.gov/pubmed/21952847. Investigations on diverse aspects of fluoro-organic compounds have rapidly increased during the past decades. Because natural sources of fluoro-organic compounds are extremely rare, the industrial synthesis of fluorinated organic c…	Biology of fluoro-organic compounds	Investigations on diverse aspects of fluoro-organic compounds have rapidly increased during the past decades. Because natural sources of fluoro-organic compounds are extremely rare, the industrial synthesis of fluorinated organic compounds and production of fluorinated natural product derivatives have greatly expanded in recent years because of their increasing importance in the agrochemical and …	EXCLUDED
129	129.J. H. Jo, B. G. Kang, K. S. Shin, H. E. Kim, B. D. Hahn, D. S. Park and Y. H. Koh. 2011. Hydroxyapatite coating on magnesium with MgF(2) interlayer for enhanced corrosion resistance and biocompatibility. J Mater Sci Mater Med 22(11): 2437-47. http://www.ncbi.nlm.nih.gov/pubmed/21909643. Hydroxyapatite (HA) was coated onto pure magnesium (Mg) with an MgF(2) interlayer in order to reduce the su…	Hydroxyapatite coating on magnesium with MgF(2) interlayer for enhanced corrosion resistance and biocompatibility	Hydroxyapatite (HA) was coated onto pure magnesium (Mg) with an MgF(2) interlayer in order to reduce the surface corrosion rate and enhance the biocompatibility. Both MgF(2) and HA were successfully coated in sequence with good adhesion properties using the fluoride conversion coating and aerosol deposition techniques, respectively. In a simulated body fluid (SBF), the double layer coating remark…	EXCLUDED
130	130.D. Marciano, M. Goldvaser, I. Columbus and Y. Zafrani. 2011. Catalytic degradation of the nerve agent VX by water-swelled polystyrene-supported ammonium fluorides. J Org Chem 76(20): 8549-53. http://www.ncbi.nlm.nih.gov/pubmed/21905719. The catalytic degradation of the nerve agent VX (O-ethyl S-2-(diisopropylamino)ethyl methylphosphonothioate) by water-swelled polymer-supported ammonium fluor…	Catalytic degradation of the nerve agent VX by water-swelled polystyrene-supported ammonium fluorides	The catalytic degradation of the nerve agent VX (O-ethyl S-2-(diisopropylamino)ethyl methylphosphonothioate) by water-swelled polymer-supported ammonium fluorides is described. VX (0.06-0.53 mol/mol F(-)) is rapidly degraded (t(1/2) approximately 10-30 min) to form the "G-analogue" (O-ethyl methylphosphonofluoridate), which hydrolyzes (t(1/2) approximately 1-1.5 h) to the nontoxic EMPA (ethyl met…	EXCLUDED
131	131.V. K. Bharti, R. S. Srivastava, A. K. Anand and K. Kusum. 2012. Buffalo (Bubalus bubalis) epiphyseal proteins give protection from arsenic and fluoride-induced adverse changes in acetylcholinesterase activity in rats. J Biochem Mol Toxicol 26(1): 10-5. http://www.ncbi.nlm.nih.gov/pubmed/21898718. The objective of this study was to determine the effect of fluoride (F) and arsenic (As) on the a…	Buffalo (Bubalus bubalis) epiphyseal proteins give protection from arsenic and fluoride-induced adverse changes in acetylcholinesterase activity in rats	The objective of this study was to determine the effect of fluoride (F) and arsenic (As) on the activity of acetylcholinesterase (AChE), a critically important nervous system enzyme, and to test the protective role of buffalo epiphyseal (pineal) proteins (BEP) in rats. Arsenic (20 mg/kg BW, intraperitoneally) and F (150 ppm, perorally) were exposed, and BEP was administered intraperitoneally (100…	EXCLUDED
132	132.F. Wang, R. Robert, N. A. Chernova, N. Pereira, F. Omenya, F. Badway, X. Hua, M. Ruotolo, R. Zhang, L. Wu, V. Volkov, D. Su, B. Key, M. S. Whittingham, C. P. Grey, G. G. Amatucci, Y. Zhu and J. Graetz. 2011. Conversion reaction mechanisms in lithium ion batteries: study of the binary metal fluoride electrodes. J Am Chem Soc 133(46): 18828-36. http://www.ncbi.nlm.nih.gov/pubmed/21894971. Mater…	Conversion reaction mechanisms in lithium ion batteries: study of the binary metal fluoride electrodes	Materials that undergo a conversion reaction with lithium (e.g., metal fluorides MF(2): M = Fe, Cu, ...) often accommodate more than one Li atom per transition-metal cation, and are promising candidates for high-capacity cathodes for lithium ion batteries. However, little is known about the mechanisms involved in the conversion process, the origins of the large polarization during electrochemical…	EXCLUDED
133	133.M. C. Aguirre, M. Armendariz, M. Lupo and A. Rigalli. 2011. Mathematical model for the homeostasis of alpha-macroglobulins in the rat. Math Biosci 234(1): 17-24. http://www.ncbi.nlm.nih.gov/pubmed/21864541. Alpha-macroglobulins (AM) are proteins that inactivate proteinases. Sodium monofluorophosphate (MFP) binds to AM and transiently changes AM plasma levels. As a consequence MFP is useful to…	Mathematical model for the homeostasis of alpha-macroglobulins in the rat	Alpha-macroglobulins (AM) are proteins that inactivate proteinases. Sodium monofluorophosphate (MFP) binds to AM and transiently changes AM plasma levels. As a consequence MFP is useful to modify AM homeostasis. A mathematical model to study the homeostasis of AM is proposed in this paper. The model describes changes in plasma concentration of AM, MFP concentration in the gastrointestinal tract, …	EXCLUDED
134	134.B. D. Hahn, Y. L. Cho, D. S. Park, J. J. Choi, J. Ryu, J. W. Kim, C. W. Ahn, C. Park, H. E. Kim and S. G. Kim. 2013. Effect of fluorine addition on the biological performance of hydroxyapatite coatings on Ti by aerosol deposition. J Biomater Appl 27(5): 587-94. http://www.ncbi.nlm.nih.gov/pubmed/21862512. Dense and well-adherent fluoridated hydroxyapatite [Ca(10)(PO(4))(6)(OH)(2-x )F( x ), FH…	Effect of fluorine addition on the biological performance of hydroxyapatite coatings on Ti by aerosol deposition	Dense and well-adherent fluoridated hydroxyapatite [Ca(10)(PO(4))(6)(OH)(2-x )F( x ), FHA] coatings with various amounts of fluorine contents (x = 0, 0.5, 1.0, 1.5, and 2.0) were deposited on commercially available pure titanium by aerosol deposition using FHA powders in order to investigate the effect of fluorine content on the properties of the coatings. FHA powders with different compositions …	EXCLUDED
135	135.R. E. Campos, C. J. Soares, P. S. Quagliatto, P. V. Soares, O. B. de Oliveira, Jr., P. C. Santos-Filho and S. M. Salazar-Marocho. 2011. In vitro study of fracture load and fracture pattern of ceramic crowns: a finite element and fractography analysis. J Prosthodont 20(6): 447-55. http://www.ncbi.nlm.nih.gov/pubmed/21843228. PURPOSE: This in vitro study investigated the null hypothesis that me…	In vitro study of fracture load and fracture pattern of ceramic crowns: a finite element and fractography analysis	PURPOSE: This in vitro study investigated the null hypothesis that metal-free crowns induce fracture loads and mechanical behavior similar to metal ceramic systems and to study the fracture pattern of ceramic crowns under compressive loads using finite element and fractography analyses. MATERIALS AND METHODS: Six groups (n = 8) with crowns from different systems were compared: conventional metal …	EXCLUDED
136	136.Y. S. Lee, G. Collins and T. L. Arinzeh. 2011. Neurite extension of primary neurons on electrospun piezoelectric scaffolds. Acta Biomater 7(11): 3877-86. http://www.ncbi.nlm.nih.gov/pubmed/21810489. Neural tissue engineering may be a promising option for neural repair treatment, for which a well-designed scaffold is essential. Smart materials that can stimulate neurite extension and outgrowth…	Neurite extension of primary neurons on electrospun piezoelectric scaffolds	Neural tissue engineering may be a promising option for neural repair treatment, for which a well-designed scaffold is essential. Smart materials that can stimulate neurite extension and outgrowth have been investigated as potential scaffolding materials. A piezoelectric polymer polyvinylidene fluoride-trifluoroethylene (PVDF-TrFE) was used to fabricate electrospun aligned and random scaffolds ha…	EXCLUDED
137	137.F. Xue, J. M. Kraus, K. J. Labby, H. Ji, J. Mataka, G. Xia, H. Li, S. L. Delker, L. J. Roman, P. Martasek, T. L. Poulos and R. B. Silverman. 2011. Improved synthesis of chiral pyrrolidine inhibitors and their binding properties to neuronal nitric oxide synthase. J Med Chem 54(18): 6399-403. http://www.ncbi.nlm.nih.gov/pubmed/21809851. We report an efficient synthetic route to chiral pyrrolidi…	Improved synthesis of chiral pyrrolidine inhibitors and their binding properties to neuronal nitric oxide synthase	We report an efficient synthetic route to chiral pyrrolidine inhibitors of neuronal nitric oxide synthase (nNOS) and crystal structures of the inhibitors bound to nNOS and to endothelial NOS. The new route enables versatile structure-activity relationship studies on the pyrrolidine-based scaffold, which can be beneficial for further development of nNOS inhibitors. The X-ray crystal structures of …	EXCLUDED
138	138.P. M. Basha, P. Rai and S. Begum. 2011. Fluoride toxicity and status of serum thyroid hormones, brain histopathology, and learning memory in rats: a multigenerational assessment. Biol Trace Elem Res 144(1-3): 1083-94. http://www.ncbi.nlm.nih.gov/pubmed/21755305. High-fluoride (100 and 200 ppm) water was administered to rats orally to study the fluoride-induced changes on the thyroid hormone s…	Fluoride toxicity and status of serum thyroid hormones, brain histopathology, and learning memory in rats: a multigenerational assessment	High-fluoride (100 and 200 ppm) water was administered to rats orally to study the fluoride-induced changes on the thyroid hormone status, the histopathology of discrete brain regions, the acetylcholine esterase activity, and the learning and memory abilities in multigeneration rats. Significant decrease in the serum-free thyroxine (FT4) and free triiodothyronine (FT3) levels and decrease in acet…	INCLUDED
139	139.S. R. Deshpande and K. V. Pai. 2012. Fluorine bearing sydnones with styryl ketone group: synthesis and their possible analgesic and anti-inflammatory activities. J Enzyme Inhib Med Chem 27(2): 241-8. http://www.ncbi.nlm.nih.gov/pubmed/21657951. In continuation of structure activity relationship studies, a panel of fluorine containing sydnones with styryl ketone group 4-[1-oxo-3-(substituted a…	Fluorine bearing sydnones with styryl ketone group: synthesis and their possible analgesic and anti-inflammatory activities	In continuation of structure activity relationship studies, a panel of fluorine containing sydnones with styryl ketone group 4-[1-oxo-3-(substituted aryl)-2-propenyl]-3-(3-chloro-4-fluorophenyl)sydnones 2a-i, was synthesized as better analgesic and anti-inflammatory agents. The title compounds were formed by condensing 4-acetyl-3-(3-chloro-4-fluorophenyl)sydnone with various substituted aryl alde…	EXCLUDED
140	140.D. Wang, L. Yang, J. Su, Y. Niu, X. Lei, J. Xiong, X. Cao, Y. Hu, B. Mei and J. F. Hu. 2011. Attenuation of neurodegenerative phenotypes in Alzheimer-like presenilin 1/presenilin 2 conditional double knockout mice by EUK1001, a promising derivative of xanomeline. Biochem Biophys Res Commun 410(2): 229-34. http://www.ncbi.nlm.nih.gov/pubmed/21651893. The M1/M4-preferring muscarinic agonist xan…	Attenuation of neurodegenerative phenotypes in Alzheimer-like presenilin 1/presenilin 2 conditional double knockout mice by EUK1001, a promising derivative of xanomeline	The M1/M4-preferring muscarinic agonist xanomeline was found to have some benefit in the treatment of the memory impairment of Alzheimer's disease (AD), but side effects precluded further development. EUK1001, a fluorinated derivative of xanomeline, because of greater affinity for M1 muscarinic receptors, is likely to have a significantly better side effect profile than xanomeline. We have now st…	EXCLUDED
141	141.Y. Suzuki, B. C. Buer, H. M. Al-Hashimi and E. N. Marsh. 2011. Using fluorine nuclear magnetic resonance to probe changes in the structure and dynamics of membrane-active peptides interacting with lipid bilayers. Biochemistry 50(27): 5979-87. http://www.ncbi.nlm.nih.gov/pubmed/21644540. The antimicrobial peptide MSI-78 serves as a model system for studying interactions of bioactive peptides w…	Using fluorine nuclear magnetic resonance to probe changes in the structure and dynamics of membrane-active peptides interacting with lipid bilayers	The antimicrobial peptide MSI-78 serves as a model system for studying interactions of bioactive peptides with membranes. Using a series of MSI-78 peptides that incorporate l-4,4,4-trifluoroethylglycine, a small and sensitive (19)F nuclear magnetic resonance probe, we investigated how the local structure and dynamics of the peptide change when it binds to the lipid bilayer. The fluorinated MSI-78…	EXCLUDED
142	142.E. I. Loi, L. W. Yeung, S. Taniyasu, P. K. Lam, K. Kannan and N. Yamashita. 2011. Trophic magnification of poly- and perfluorinated compounds in a subtropical food web. Environ Sci Technol 45(13): 5506-13. http://www.ncbi.nlm.nih.gov/pubmed/21644538. Perfluorinated compounds (PFCs) are known to biomagnify in temperate and Arctic food webs, but little is known about their behavior in subtropic…	Trophic magnification of poly- and perfluorinated compounds in a subtropical food web	Perfluorinated compounds (PFCs) are known to biomagnify in temperate and Arctic food webs, but little is known about their behavior in subtropical systems. The environmental distribution and biomagnification of PFCs, extractable organic fluorine (EOF), and total fluorine were investigated in a subtropical food web. Surface water, sediment, phytoplankton, zooplankton, gastropods, worms, shrimps, f…	EXCLUDED
143	143.Y. J. Peng, G. Raghuraman, S. A. Khan, G. K. Kumar and N. R. Prabhakar. 2011. Angiotensin II evokes sensory long-term facilitation of the carotid body via NADPH oxidase. J Appl Physiol (1985) 111(4): 964-70. http://www.ncbi.nlm.nih.gov/pubmed/21636565. We previously reported that reactive oxygen species generated by NADPH oxidase 2 (Nox2) induces sensory plasticity of the carotid body, manife…	Angiotensin II evokes sensory long-term facilitation of the carotid body via NADPH oxidase	We previously reported that reactive oxygen species generated by NADPH oxidase 2 (Nox2) induces sensory plasticity of the carotid body, manifested as a progressive increase in baseline sensory activity or sensory long-term facilitation (sLTF). ANG II, a peptide generated within the carotid body, is a potent activator of Nox2. In the present study, we tested the hypothesis that ANG II evokes sLTF …	EXCLUDED
144	144.V. L. Ranpariya, S. K. Parmar, N. R. Sheth and V. M. Chandrashekhar. 2011. Neuroprotective activity of Matricaria recutita against fluoride-induced stress in rats. Pharm Biol 49(7): 696-701. http://www.ncbi.nlm.nih.gov/pubmed/21599496. CONTEXT: Oxidative stress plays a key role in pathophysiology of many neurodegenerative disorders such as Alzheimer's disease, Parkinson's disease, Huntington'…	Neuroprotective activity of Matricaria recutita against fluoride-induced stress in rats	CONTEXT: Oxidative stress plays a key role in pathophysiology of many neurodegenerative disorders such as Alzheimer's disease, Parkinson's disease, Huntington's disease, and so on. Although Matricaria recutita L. (Asteraceae), German chamomile, is traditionally used for central nervous system (CNS)-related diseases, its antistress properties have received little attention. OBJECTIVE: The present …	EXCLUDED
145	145.Y. J. Liu, Z. Z. Guan, Q. Gao and J. J. Pei. 2011. Increased level of apoptosis in rat brains and SH-SY5Y cells exposed to excessive fluoride--a mechanism connected with activating JNK phosphorylation. Toxicol Lett 204(2-3): 183-9. http://www.ncbi.nlm.nih.gov/pubmed/21565259. In order to reveal the mechanism of the brain injury induced by chronic fluorosis, the levels of apoptosis and c-Jun N…	Increased level of apoptosis in rat brains and SH-SY5Y cells exposed to excessive fluoride--a mechanism connected with activating JNK phosphorylation	In order to reveal the mechanism of the brain injury induced by chronic fluorosis, the levels of apoptosis and c-Jun N-terminal kinases (JNK) in brains of rats and SH-SY5Y cells exposed to different concentrations of sodium fluoride (NaF) were detected. The dental fluorosis and fluoride contents in blood, urine and bones of rats were measured to evaluate the exhibition of fluorosis. The apoptotic…	EXCLUDED
146	146.J. Hufschmid, I. Beveridge, G. Coulson and J. Gould. 2011. Bone fluoride concentrations of eastern grey kangaroos (Macropus giganteus) resident near an aluminium smelter in south-eastern Australia. Ecotoxicology 20(6): 1378-87. http://www.ncbi.nlm.nih.gov/pubmed/21553258. Lesions of skeletal and dental fluorosis have been described recently in eastern grey kangaroos (Macropus giganteus). The …	Bone fluoride concentrations of eastern grey kangaroos (Macropus giganteus) resident near an aluminium smelter in south-eastern Australia	Lesions of skeletal and dental fluorosis have been described recently in eastern grey kangaroos (Macropus giganteus). The present study further examined the epidemiology of skeletal fluorosis in this species. Bone fluoride concentrations were obtained from a range of skeletal sites of animals from a high (Portland Aluminium) and a low (Cape Bridgewater) fluoride environment in Victoria, Australia…	EXCLUDED
147	147.E. T. Ahrens, W. B. Young, H. Xu and L. K. Pusateri. 2011. Rapid quantification of inflammation in tissue samples using perfluorocarbon emulsion and fluorine-19 nuclear magnetic resonance. Biotechniques 50(4): 229-34. http://www.ncbi.nlm.nih.gov/pubmed/21548906. Quantification of inflammation in tissue samples can be a time-intensive bottleneck in therapeutic discovery and preclinical endeavo…	Rapid quantification of inflammation in tissue samples using perfluorocarbon emulsion and fluorine-19 nuclear magnetic resonance	Quantification of inflammation in tissue samples can be a time-intensive bottleneck in therapeutic discovery and preclinical endeavors. We describe a versatile and rapid approach to quantitatively assay macrophage burden in intact tissue samples. Perfluorocarbon (PFC) emulsion is injected intravenously, and the emulsion droplets are effectively taken up by monocytes and macrophages. These 'in sit…	EXCLUDED
148	148.N. Montazeri, R. Jahandideh and E. Biazar. 2011. Synthesis of fluorapatite-hydroxyapatite nanoparticles and toxicity investigations. Int J Nanomedicine 6(#issue#): 197-201. http://www.ncbi.nlm.nih.gov/pubmed/21499417. In this study, calcium phosphate nanoparticles with two phases, fluorapatite (FA; Ca(10)(PO(4))(6)F(2)) and hydroxyapatite (HA; Ca(10)(PO(4))(6)(OH)(2)), were prepared using the…	Synthesis of fluorapatite-hydroxyapatite nanoparticles and toxicity investigations	In this study, calcium phosphate nanoparticles with two phases, fluorapatite (FA; Ca(10)(PO(4))(6)F(2)) and hydroxyapatite (HA; Ca(10)(PO(4))(6)(OH)(2)), were prepared using the solgel method. Ethyl phosphate, hydrated calcium nitrate, and ammonium fluoride were used, respectively, as P, Ca, and F precursors with a Ca:P ratio of 1:72. Powders obtained from the sol-gel process were studied after t…	EXCLUDED
149	149.Y. Yazaki, A. Oyane, Y. Sogo, A. Ito, A. Yamazaki and H. Tsurushima. 2011. Control of gene transfer on a DNA-fibronectin-apatite composite layer by the incorporation of carbonate and fluoride ions. Biomaterials 32(21): 4896-902. http://www.ncbi.nlm.nih.gov/pubmed/21458066. Gene transfer techniques are useful tools for controlling cell behavior, such as proliferation and differentiation. We ha…	Control of gene transfer on a DNA-fibronectin-apatite composite layer by the incorporation of carbonate and fluoride ions	Gene transfer techniques are useful tools for controlling cell behavior, such as proliferation and differentiation. We have recently developed an efficient area-specific gene transfer system using a DNA-fibronectin-apatite composite layer (DF-Ap layer). In this system, partial dissolution of the composite layer is likely to be a crucial step for gene transfer. In the present study, layer solubili…	EXCLUDED
150	150.R. A. Rocha, J. V. Gimeno-Alcaniz, R. Martin-Ibanez, J. M. Canals, D. Velez and V. Devesa. 2011. Arsenic and fluoride induce neural progenitor cell apoptosis. Toxicol Lett 203(3): 237-44. http://www.ncbi.nlm.nih.gov/pubmed/21439358. The aim of the present study is to determine the effect of inorganic arsenic (As) and its metabolites on the viability of the neural progenitor cell (NPC) line C1…	Arsenic and fluoride induce neural progenitor cell apoptosis	The aim of the present study is to determine the effect of inorganic arsenic (As) and its metabolites on the viability of the neural progenitor cell (NPC) line C17.2, in order to evaluate cellular mechanisms involved in As developmental neurotoxicity. Moreover, we analyzed the effects of the coexposure to As and fluoride (F), a situation to which some populations are commonly exposed. Our results…	EXCLUDED
151	151.S. Deshayes, V. Maurizot, M. C. Clochard, C. Baudin, T. Berthelot, S. Esnouf, D. Lairez, M. Moenner and G. Deleris. 2011. &quot;Click&quot; conjugation of peptide on the surface of polymeric nanoparticles for targeting tumor angiogenesis. Pharm Res 28(7): 1631-42. http://www.ncbi.nlm.nih.gov/pubmed/21374102. PURPOSE: Angiogenesis plays a critical role in tumor growth. This phenomena is regula…	"Click" conjugation of peptide on the surface of polymeric nanoparticles for targeting tumor angiogenesis	PURPOSE: Angiogenesis plays a critical role in tumor growth. This phenomena is regulated by numerous mediators such as vascular endothelial growth factor (VEGF). CBO-P11, a cyclo-peptide, has proven to specifically bind to receptors of VEGF and may be used as targeting ligand for tumor angiogenesis. We herein report the design of novel nanoparticles conjugated to CBO-P11 in order to specifically …	EXCLUDED
152	152.F. M. He, G. L. Yang, S. F. Zhao and Z. P. Cheng. 2011. Mechanical and histomorphometric evaluations of rough titanium implants treated with hydrofluoric acid/nitric acid solution in rabbit tibia. Int J Oral Maxillofac Implants 26(1): 115-22. http://www.ncbi.nlm.nih.gov/pubmed/21365046. PURPOSE: The aim of this study was to investigate the bone response to rough titanium implants treated with…	Mechanical and histomorphometric evaluations of rough titanium implants treated with hydrofluoric acid/nitric acid solution in rabbit tibia	PURPOSE: The aim of this study was to investigate the bone response to rough titanium implants treated with hydrofluoric acid/nitric acid (HF/HNO3) solution. MATERIALS AND METHODS: Implants were treated with HF/HNO3 solution (test implants) or without HF/HNO3 solution (control implants). Forty-five test and 45 control implants were inserted into both tibias of 15 rabbits. After 2, 4, and 8 weeks …	EXCLUDED
153	153.N. Madhusudhan, P. M. Basha, P. Rai, F. Ahmed and G. R. Prasad. 2010. Effect of maternal fluoride exposure on developing CNS of rats: protective role of Aloe vera, Curcuma longa and Ocimum sanctum. Indian J Exp Biol 48(8): 830-6. http://www.ncbi.nlm.nih.gov/pubmed/21341542. Fluoride is toxic to neuronal development and its excessive intake during pregnancy cause adverse effects on neonatal de…	Effect of maternal fluoride exposure on developing CNS of rats: protective role of Aloe vera, Curcuma longa and Ocimum sanctum	Fluoride is toxic to neuronal development and its excessive intake during pregnancy cause adverse effects on neonatal development. The present study examined the presence of oxidative stress during maternal exposure of fluoride and the therapeutic strategy of Aloe vera, Curcuma longa and Ocimum sanctum extracts in functional prevention of fluoride led oxidative stress. The pregnant Wistar rats we…	EXCLUDED
154	154.L. Valdez-Jimenez, C. Soria Fregozo, M. L. Miranda Beltran, O. Gutierrez Coronado and M. I. Perez Vega. 2011. Effects of the fluoride on the central nervous system. Neurologia 26(5): 297-300. http://www.ncbi.nlm.nih.gov/pubmed/21255877. INTRODUCTION: Fluoride (F) is a toxic and reactive element, and exposure to it passes almost unnoticed, with the consumption of tea, fish, meat, fruits, etcet…	Effects of the fluoride on the central nervous system	INTRODUCTION: Fluoride (F) is a toxic and reactive element, and exposure to it passes almost unnoticed, with the consumption of tea, fish, meat, fruits, etcetera and articles of common use such as: toothpaste additives; dental gels, non-stick pans and razor blades as Teflon. It has also been used with the intention of reducing the dental cares. DEVELOPMENT: Fluoride can accumulate in the body, an…	EXCLUDED
155	155.S. J. Flora, V. Pachauri, M. Mittal and D. Kumar. 2011. Interactive effect of arsenic and fluoride on cardio-respiratory disorders in male rats: possible role of reactive oxygen species. Biometals 24(4): 615-28. http://www.ncbi.nlm.nih.gov/pubmed/21243404. Epidemiological evidence demonstrates positive correlation between environmental and occupational arsenic or fluoride exposure and risk to…	Interactive effect of arsenic and fluoride on cardio-respiratory disorders in male rats: possible role of reactive oxygen species	Epidemiological evidence demonstrates positive correlation between environmental and occupational arsenic or fluoride exposure and risk to various cardio-respiratory disorders. Arsenic-exposure has been associated with atherosclerosis, hypertension, cerebrovascular diseases, ischemic heart disease, and peripheral vascular disorders, whereas Fluoride-exposure manifests cardiac irregularities and l…	EXCLUDED
156	156.I. C. Saldarriaga Fernandez, J. F. Da Silva Domingues, T. G. van Kooten, S. Metzger, D. W. Grainger, H. J. Busscher and H. C. van der Mei. 2011. Macrophage response to staphylococcal biofilms on crosslinked poly(ethylene) glycol polymer coatings and common biomaterials in vitro. Eur Cell Mater 21(#issue#): 73-9; discussion 79. http://www.ncbi.nlm.nih.gov/pubmed/21240846. Biomaterial-associate…	Macrophage response to staphylococcal biofilms on crosslinked poly(ethylene) glycol polymer coatings and common biomaterials in vitro	Biomaterial-associated-infections (BAI) are serious clinical complications that threaten the longevity of implanted devices and lead to high morbidity and mortality. Poly(ethylene)glycol (PEG) coatings have been studied as a strategy to reduce the incidence of BAI by reducing protein deposition that promotes pathogen adhesion and growth on device surfaces. Despite their effectiveness to reduce pr…	EXCLUDED
157	157.V. L. Gaveglio, S. J. Pasquare and N. M. Giusto. 2011. Metabolic pathways for the degradation of phosphatidic acid in isolated nuclei from cerebellar cells. Arch Biochem Biophys 507(2): 271-80. http://www.ncbi.nlm.nih.gov/pubmed/21216221. The aim of the present research was to analyse the pathways for phosphatidic acid metabolism in purified nuclei from cerebellar cells. Lipid phosphate phosp…	Metabolic pathways for the degradation of phosphatidic acid in isolated nuclei from cerebellar cells	The aim of the present research was to analyse the pathways for phosphatidic acid metabolism in purified nuclei from cerebellar cells. Lipid phosphate phosphatase and diacylglyceride lipase activities were detected in nuclei from cerebellar cells. It was observed that DAGL activity makes up 50% of LPP activity and that PtdOH can also be metabolised to lysophosphatidic acid. With a nuclear protein…	EXCLUDED
158	158.X. J. Sun, Y. N. Yu and Y. M. Xiao. 2010. [The influence of fluoride on expression of OPGL and M-CSF genes and their proteins in rats with experimental fluorosis and the therapeutic effect of Danlan Xianpeng Liaofu caspule]. Zhonghua Bing Li Xue Za Zhi 39(10): 695-700. http://www.ncbi.nlm.nih.gov/pubmed/21176538. OBJECTIVE: To investigate mRNA and protein expressions of OPGL and M-CSF mRNA in…	[The influence of fluoride on expression of OPGL and M-CSF genes and their proteins in rats with experimental fluorosis and the therapeutic effect of Danlan Xianpeng Liaofu caspule]	OBJECTIVE: To investigate mRNA and protein expressions of OPGL and M-CSF mRNA in bones of rats with experimental fluorosis induced by intake of fluoride in the drinking water, and to study the antagonizing effects of Danlan Xianpeng Liaofu capsules on the gene expression. METHODS: Totally 72 SD rats were randomly assorted into 6 groups including the control group, the fluoride group, the high-dos…	EXCLUDED
159	159.J. K. Kim, J. R. Lee, J. W. Kang, S. J. Lee, G. C. Shin, W. S. Yeo, K. H. Kim, H. S. Park and K. P. Kim. 2011. Selective enrichment and mass spectrometric identification of nitrated peptides using fluorinated carbon tags. Anal Chem 83(1): 157-63. http://www.ncbi.nlm.nih.gov/pubmed/21142121. Protein tyrosine nitration (PTN) is a post-translational modification that is related to several acute …	Selective enrichment and mass spectrometric identification of nitrated peptides using fluorinated carbon tags	Protein tyrosine nitration (PTN) is a post-translational modification that is related to several acute or chronic diseases. PTN introduces a nitro group in the ortho position of the phenolic hydroxyl group of tyrosine residues. PTN has been shown to be involved in the pathogenesis of inflammatory responses, cancers, and neurodegenerative and age-related disorders. Furthermore, it has been propose…	EXCLUDED
160	160.I. Jelenko and B. Pokorny. 2010. Historical biomonitoring of fluoride pollution by determining fluoride contents in roe deer (Capreolus capreolus L.) antlers and mandibles in the vicinity of the largest Slovene thermal power plant. Sci Total Environ 409(2): 430-8. http://www.ncbi.nlm.nih.gov/pubmed/21093890. Roe deer antlers/mandibles are a useful tool for determination of ambient fluoride po…	Historical biomonitoring of fluoride pollution by determining fluoride contents in roe deer (Capreolus capreolus L.) antlers and mandibles in the vicinity of the largest Slovene thermal power plant	Roe deer antlers/mandibles are a useful tool for determination of ambient fluoride pollution. Antlers have a well-defined annual cycle of growth, therefore they represent a natural standardisation of samples during winter months. On the contrary, mandibles accumulate fluorides during the whole life of an organism, thus they reflect aggregated effect of fluoride pollution trough the life-span of a…	EXCLUDED
161	161.J. Kassa, J. Z. Karasova, S. Tesarova, K. Musilek, K. Kuca and Y. S. Jung. 2010. A comparison of neuroprotective efficacy of the oxime K203 and its fluorinated analogue (KR-22836) with obidoxime in Tabun-poisoned rats. Basic Clin Pharmacol Toxicol 107(5): 861-7. http://www.ncbi.nlm.nih.gov/pubmed/22545968. The ability of the newly developed bispyridinium compound K203 and its fluorinated anal…	A comparison of neuroprotective efficacy of the oxime K203 and its fluorinated analogue (KR-22836) with obidoxime in Tabun-poisoned rats	The ability of the newly developed bispyridinium compound K203 and its fluorinated analogue KR-22836 to reduce tabun-induced acute neurotoxic signs and symptoms was compared with the currently available reactivator of acetylcholinesterase-obidoxime. Tabun-induced neurotoxicity and the neuroprotective effects of all tested oximes in combination with atropine in rats poisoned with tabun at a sublet…	EXCLUDED
162	162.A. Banerjee, D. Schepmann, J. Kohler, E. U. Wurthwein and B. Wunsch. 2010. Synthesis and SAR studies of chiral non-racemic dexoxadrol analogues as uncompetitive NMDA receptor antagonists. Bioorg Med Chem 18(22): 7855-67. http://www.ncbi.nlm.nih.gov/pubmed/20965735. A series of chiral non-racemic dexoxadrol analogues with various substituents in position 4 of the piperidine ring was synthesize…	Synthesis and SAR studies of chiral non-racemic dexoxadrol analogues as uncompetitive NMDA receptor antagonists	A series of chiral non-racemic dexoxadrol analogues with various substituents in position 4 of the piperidine ring was synthesized and pharmacologically evaluated. Only the enantiomers having (S)-configuration at the 2-position of the piperidine ring and 4-position of the dioxolane ring were considered. Key steps in the synthesis were an imino-Diels-Alder reaction of enantiomerically pure imine (…	EXCLUDED
163	163.G. Guerrini, G. Ciciani, F. Bruni, S. Selleri, C. Guarino, F. Melani, M. Montali, S. Daniele, C. Martini, C. Ghelardini, M. Norcini, S. Ciattini and A. Costanzo. 2010. New fluoro derivatives of the pyrazolo[5,1-c][1,2,4]benzotriazine 5-oxide system: evaluation of fluorine binding properties in the benzodiazepine site on gamma-aminobutyrric acid type A (GABA(A)) receptor. Design, synthesis, bi…	New fluoro derivatives of the pyrazolo[5,1-c][1,2,4]benzotriazine 5-oxide system: evaluation of fluorine binding properties in the benzodiazepine site on gamma-aminobutyrric acid type A (GABA(A)) receptor. Design, synthesis, biological, and molecular modeling investigation	In the search for potent ligands at the benzodiazepine site on the GABA(A) receptor, new fluoro derivatives of the pyrazolo[5,1-c][1,2,4]benzotriazine system were synthesized to evaluate the importance of the introduction of a fluorine atom in this system. Biological and pharmacological studies indicate that the substitution at position 8 with a trifluoromethyl group confers pharmacological activ…	EXCLUDED
164	164.D. K. Kadayakkara, J. M. Janjic, L. K. Pusateri, W. B. Young and E. T. Ahrens. 2010. In vivo observation of intracellular oximetry in perfluorocarbon-labeled glioma cells and chemotherapeutic response in the CNS using fluorine-19 MRI. Magn Reson Med 64(5): 1252-9. http://www.ncbi.nlm.nih.gov/pubmed/20860007. Preclinical development of therapeutic agents against cancer could greatly benefit fr…	In vivo observation of intracellular oximetry in perfluorocarbon-labeled glioma cells and chemotherapeutic response in the CNS using fluorine-19 MRI	Preclinical development of therapeutic agents against cancer could greatly benefit from noninvasive markers of tumor killing. Potentially, the intracellular partial pressure of oxygen (pO(2) ) can be used as an early marker of antitumor efficacy. Here, the feasibility of measuring intracellular pO(2) of central nervous system glioma cells in vivo using (19) F magnetic resonance techniques is exam…	EXCLUDED
165	165.S. Yeyeodu, N. Gilyazova, E. Y. Huh, S. R. Dandepally, C. Oldham, A. Williams and G. Ibeanu. 2011. A trifluoromethyl analog of verbenachalcone promotes neurite outgrowth and cell proliferation of NeuroScreen-1 cells. Cell Mol Neurobiol 31(1): 145-53. http://www.ncbi.nlm.nih.gov/pubmed/20848307. Past research has shown that natural products of plant and marine origins and their congeners enhan…	A trifluoromethyl analog of verbenachalcone promotes neurite outgrowth and cell proliferation of NeuroScreen-1 cells	Past research has shown that natural products of plant and marine origins and their congeners enhance the actions of neuritogenic factors of the central nervous system (CNS) such as nerve growth factor (NGF). However, the role of fluorine substitutions in their structure-activity relationship (SAR) has not been explored. We have synthesized a trifluoromethyl analog of verbenachalcone (VC), a phar…	EXCLUDED
166	166.B. S. Mallik and J. I. Siepmann. 2010. Thermodynamic, structural and transport properties of tetramethyl ammonium fluoride: first principles molecular dynamics simulations of an unusual ionic liquid. J Phys Chem B 114(39): 12577-84. http://www.ncbi.nlm.nih.gov/pubmed/20843003. First principle molecular dynamics (FPMD) simulations in the isobaric-isothermal ensemble were carried out to investi…	Thermodynamic, structural and transport properties of tetramethyl ammonium fluoride: first principles molecular dynamics simulations of an unusual ionic liquid	First principle molecular dynamics (FPMD) simulations in the isobaric-isothermal ensemble were carried out to investigate the liquid phase of pure tetramethyl ammonium fluoride (TMAF), its equimolar mixture with water, and its dilute solution in water. These simulations were performed using Born-Oppenheimer molecular dynamics with the quantum many-body potentials and forces obtained directly from…	EXCLUDED
167	167.P. Flace, V. Benagiano, D. Vermesan, R. Sabatini, A. M. Inchingolo, P. Auteri, G. Ambrosi, A. Tarullo and R. Cagiano. 2010. Effects of developmental fluoride exposure on rat ultrasonic vocalization, acoustic startle reflex and pre-pulse inhibition. Eur Rev Med Pharmacol Sci 14(6): 507-12. http://www.ncbi.nlm.nih.gov/pubmed/20712257. Rats receiving fluoride during the whole pregnancy up to the…	Effects of developmental fluoride exposure on rat ultrasonic vocalization, acoustic startle reflex and pre-pulse inhibition	Rats receiving fluoride during the whole pregnancy up to the 9th day of lactation showed, when isolated at 10th day of life, a reduced rate of ultrasonic vocalizations (UV) in male pups (NaF 5.0 mg) and, in 90th days male rats, an increase of the Pre-Pulse Inhibition (PPI) with a reduction of the Peak response to the Startle stimulus given alone. Newborn rat reactivity could represent a useful an…	INCLUDED
169	169.B. Csillik, A. Mihaly and E. Knyihar-Csillik. 2010. Antinociceptive effect of vinpocetine--a comprehensive survey. Ideggyogy Sz 63(5-6): 185-92. http://www.ncbi.nlm.nih.gov/pubmed/20648783. Blockade of retrograde transport of nerve growth factor (NGF) in a peripheral sensory nerve is known to induce transganglionic degenerative atrophy (TDA) of central sensory terminals in the upper dorsal ho…	Antinociceptive effect of vinpocetine--a comprehensive survey	Blockade of retrograde transport of nerve growth factor (NGF) in a peripheral sensory nerve is known to induce transganglionic degenerative atrophy (TDA) of central sensory terminals in the upper dorsal horn of the related, ipsilateral segments(s) of the spinal cord. The ensuing temporary blockade of transmission of nociceptive impulses has been utilized in the therapy of intractable pain, using …	EXCLUDED
170	170.W. Q. Yu, Y. L. Zhang, X. Q. Jiang and F. Q. Zhang. 2010. In vitro behavior of MC3T3-E1 preosteoblast with different annealing temperature titania nanotubes. Oral Dis 16(7): 624-30. http://www.ncbi.nlm.nih.gov/pubmed/20604877. OBJECTIVE: Titanium oxide nanotube layers by anodization have excellent potential for dental implants because of good bone cell promotion. It is necessary to evaluate o…	In vitro behavior of MC3T3-E1 preosteoblast with different annealing temperature titania nanotubes	OBJECTIVE: Titanium oxide nanotube layers by anodization have excellent potential for dental implants because of good bone cell promotion. It is necessary to evaluate osteoblast behavior on different annealing temperature titania nanotubes for actual implant designs. MATERIALS AND METHODS: Scanning Electron Microscopy, X-Ray polycrystalline Diffractometer (XRD), X-ray photoelectron Spectroscope, …	EXCLUDED
171	171.R. Makwana, A. Molleman and M. E. Parsons. 2010. Evidence for both inverse agonism at the cannabinoid CB1 receptor and the lack of an endogenous cannabinoid tone in the rat and guinea-pig isolated ileum myenteric plexus-longitudinal muscle preparation. Br J Pharmacol 160(3): 615-26. http://www.ncbi.nlm.nih.gov/pubmed/20590566. BACKGROUND AND PURPOSE: Cannabinoid receptor agonists reduce intes…	Evidence for both inverse agonism at the cannabinoid CB1 receptor and the lack of an endogenous cannabinoid tone in the rat and guinea-pig isolated ileum myenteric plexus-longitudinal muscle preparation	BACKGROUND AND PURPOSE: Cannabinoid receptor agonists reduce intestinal propulsion in rodents through the CB(1) receptor. In addition to its antagonistic activity at this receptor, rimonabant (N-(piperidino)-5-(4-chlorophenyl)-1-(2,4-dichlorophenyl)-4-methyl-3-pyrazole-car boxyamide) alone augments intestinal transit. Using rat and guinea-pig ileum MPLM (myenteric plexus-longitudinal muscle) prep…	EXCLUDED
172	172.I. Diamanti, H. Koletsi-Kounari, E. Mamai-Homata and G. Vougiouklakis. 2010. Effect of fluoride and of calcium sodium phosphosilicate toothpastes on pre-softened dentin demineralization and remineralization in vitro. J Dent 38(8): 671-7. http://www.ncbi.nlm.nih.gov/pubmed/20546825. OBJECTIVES: The purpose of this in vitro study was to evaluate the effect of toothpastes containing sodium fluor…	Effect of fluoride and of calcium sodium phosphosilicate toothpastes on pre-softened dentin demineralization and remineralization in vitro	OBJECTIVES: The purpose of this in vitro study was to evaluate the effect of toothpastes containing sodium fluoride in different concentrations or a calcium sodium phosphosilicate system on pre-softened dentin demineralization and remineralization. METHODS: During a ten day pH-cycling protocol, pre-softened bovine root dentin slabs were immersed twice daily, after the demineralization periods, fo…	EXCLUDED
173	173.M. A. O'Reilly and K. Hynynen. 2010. A PVDF receiver for ultrasound monitoring of transcranial focused ultrasound therapy. IEEE Trans Biomed Eng 57(9): 2286-94. http://www.ncbi.nlm.nih.gov/pubmed/20515709. Focused ultrasound (FUS) shows great promise for use in the area of transcranial therapy. Currently dependent on MRI for monitoring, transcranial FUS would benefit from a real-time techniqu…	A PVDF receiver for ultrasound monitoring of transcranial focused ultrasound therapy	Focused ultrasound (FUS) shows great promise for use in the area of transcranial therapy. Currently dependent on MRI for monitoring, transcranial FUS would benefit from a real-time technique to monitor acoustic emissions during therapy. A polyvinylidene fluoride receiver with an active area of 17.8 mm (2) and a film thickness of 110 mum was constructed. A compact preamplifier was designed to fit …	EXCLUDED
174	174.V. K. Bharti and R. S. Srivastava. 2011. Effect of pineal proteins at different dose level on fluoride-induced changes in plasma biochemicals and blood antioxidants enzymes in rats. Biol Trace Elem Res 141(1-3): 275-82. http://www.ncbi.nlm.nih.gov/pubmed/20509005. Pineal glands secrets melatonin and various proteins and peptides which has many physiological functions. In keeping with this vie…	Effect of pineal proteins at different dose level on fluoride-induced changes in plasma biochemicals and blood antioxidants enzymes in rats	Pineal glands secrets melatonin and various proteins and peptides which has many physiological functions. In keeping with this view, present experiment was conducted to know the effect of buffalo (Bubalus bubalis) pineal proteins (PP) at different dose level on fluoride-induced changes in plasma biochemicals and blood antioxidants enzymes in female rats. For this, we took 30 adult female Wistar r…	EXCLUDED
175	175.E. Gazzano, L. Bergandi, C. Riganti, E. Aldieri, S. Doublier, C. Costamagna, A. Bosia and D. Ghigo. 2010. Fluoride effects: the two faces of janus. Curr Med Chem 17(22): 2431-41. http://www.ncbi.nlm.nih.gov/pubmed/20491635. The behavior of fluoride ions in the human organism is a classic example of double-edged sword. On the one hand the daily supplementation with fluoride is undoubtedly an i…	Fluoride effects: the two faces of janus	The behavior of fluoride ions in the human organism is a classic example of double-edged sword. On the one hand the daily supplementation with fluoride is undoubtedly an important preventing factor in protecting teeth from caries, and, as an important mitogenic stimulus for osteoblasts, it may enhance mineral deposition in bone, but on the other hand fluoride, above a threshold concentration, has…	EXCLUDED
176	176.H. A. Hassan and A. F. Abdel-Aziz. 2010. Evaluation of free radical-scavenging and anti-oxidant properties of black berry against fluoride toxicity in rats. Food Chem Toxicol 48(8-9): 1999-2004. http://www.ncbi.nlm.nih.gov/pubmed/20472017. Oxidative damage to cellular components such as lipids and cell membranes by free radicals and other reactive oxygen species is believed to be associated w…	Evaluation of free radical-scavenging and anti-oxidant properties of black berry against fluoride toxicity in rats	Oxidative damage to cellular components such as lipids and cell membranes by free radicals and other reactive oxygen species is believed to be associated with the development of degenerative diseases. Fluoride intoxication is associated with oxidative stress and altered anti-oxidant defense mechanism. So the present study was extended to investigate black berry anti-oxidant capacity towards super…	EXCLUDED
177	177.D. D. Dou, F. Y. Song, X. Xin, S. Zhao, T. Zeng, C. L. Zhang, X. L. Zhao and K. Q. Xie. 2010. [Effect of phenylmethylsulfonyl fluoride pretreated on neurofilament subunits in spinal cords of hens administrated with tri-o-cresyl phosphate]. Zhonghua Lao Dong Wei Sheng Zhi Ye Bing Za Zhi 28(4): 250-4. http://www.ncbi.nlm.nih.gov/pubmed/20465948. OBJECTIVE: To investigate the dynamic changes of …	[Effect of phenylmethylsulfonyl fluoride pretreated on neurofilament subunits in spinal cords of hens administrated with tri-o-cresyl phosphate]	OBJECTIVE: To investigate the dynamic changes of neurofilaments (NFs) proteins in spinal cords of hens with phenylmethylsulfonyl fluoride (PMSF) pretreatment for exploring the mechanism of tri-o-cresyl phosphate (TOCP)-induced delayed neuropathy (OPIDN). METHOD: Adult Roman hens were randomly divided into three groups, control, TOCP and PMSF + TOCP. Birds in PMSF + TOCP set were pretreated with P…	EXCLUDED
178	178.Y. T. Sul. 2010. Electrochemical growth behavior, surface properties, and enhanced in vivo bone response of TiO2 nanotubes on microstructured surfaces of blasted, screw-shaped titanium implants. Int J Nanomedicine 5(#issue#): 87-100. http://www.ncbi.nlm.nih.gov/pubmed/20463928. TiO(2) nanotubes are fabricated on TiO(2) grit-blasted, screw-shaped rough titanium (ASTM grade 4) implants (3.75 x …	Electrochemical growth behavior, surface properties, and enhanced in vivo bone response of TiO2 nanotubes on microstructured surfaces of blasted, screw-shaped titanium implants	TiO(2) nanotubes are fabricated on TiO(2) grit-blasted, screw-shaped rough titanium (ASTM grade 4) implants (3.75 x 7 mm) using potentiostatic anodization at 20 V in 1 M H(3)PO(4) + 0.4 wt.% HF. The growth behavior and surface properties of the nanotubes are investigated as a function of the reaction time. The results show that vertically aligned nanotubes of approximately 700 nm in length, with …	EXCLUDED
179	179.J. K. Neves, S. P. Botelho, C. M. de Melo, V. R. Pereira, C. de Lima Mdo, R. Pitta Ida, M. C. Albuquerque and S. L. Galdino. 2010. Biological and immunological activity of new imidazolidines against adult worms of Schistosoma mansoni. Parasitol Res 107(3): 531-8. http://www.ncbi.nlm.nih.gov/pubmed/20440624. The only drug available for treating schistosomiasis is praziquantel, however there ar…	Biological and immunological activity of new imidazolidines against adult worms of Schistosoma mansoni	The only drug available for treating schistosomiasis is praziquantel, however there are already reports of resistance to its use in treatment, making it necessary to search and develop new compounds to combat schistosomiasis. We tested, in vitro, two new products, Laboratorio de Planejamento de Sintese de Farmacos (LPSF)/5-(4-chloro-benzylidene-3-(4-nitrebenzyl)-4-thioxo-imidazolidin-2-one (RZS-2…	EXCLUDED
180	180.J. Macione, C. A. Depaula, N. Guzelsu and S. P. Kotha. 2010. Correlation between longitudinal, circumferential, and radial moduli in cortical bone: effect of mineral content. J Mech Behav Biomed Mater 3(5): 405-13. http://www.ncbi.nlm.nih.gov/pubmed/20416555. Previous studies indicate that changes in the longitudinal elastic properties of bone due to changes in mineral content are related to …	Correlation between longitudinal, circumferential, and radial moduli in cortical bone: effect of mineral content	Previous studies indicate that changes in the longitudinal elastic properties of bone due to changes in mineral content are related to the longitudinal strength of bone tissue. Changes in mineral content are expected to affect bone tissue mechanical properties along all directions, albeit to different extents. However, changes in tissue mechanical properties along the different directions are exp…	EXCLUDED
181	181.C. Z. Gui, L. Y. Ran, J. P. Li and Z. Z. Guan. 2010. Changes of learning and memory ability and brain nicotinic receptors of rat offspring with coal burning fluorosis. Neurotoxicol Teratol 32(5): 536-41. http://www.ncbi.nlm.nih.gov/pubmed/20381606. The purpose of the investigation is to reveal the mechanism of the decreased ability of learning and memory induced by coal burning fluorosis. Ten…	Changes of learning and memory ability and brain nicotinic receptors of rat offspring with coal burning fluorosis	The purpose of the investigation is to reveal the mechanism of the decreased ability of learning and memory induced by coal burning fluorosis. Ten offspring SD rats aged 30days, who were born from the mothers with chronic coal burning fluorosis, and ten offspring with same age from the normal mothers as controls were selected. Spatial learning and memory of the rats were evaluated by Morris Water…	INCLUDED
182	182.V. Frisardi, V. Solfrizzi, C. Capurso, P. G. Kehoe, B. P. Imbimbo, A. Santamato, F. Dellegrazie, D. Seripa, A. Pilotto, A. Capurso and F. Panza. 2010. Aluminum in the diet and Alzheimer's disease: from current epidemiology to possible disease-modifying treatment. J Alzheimers Dis 20(1): 17-30. http://www.ncbi.nlm.nih.gov/pubmed/20378957. In recent years, interest in the potential role of meta…	Aluminum in the diet and Alzheimer's disease: from current epidemiology to possible disease-modifying treatment	In recent years, interest in the potential role of metals in the pathogenesis of Alzheimer's disease (AD) has grown considerably. In particular, aluminum (Al) neurotoxicity was suggested after its discovery in the senile plaques and neurofibrillary tangles that represent the principal neuropathological hallmarks of AD. Al is omnipresent in everyday life and can enter the human body from several s…	EXCLUDED
183	183.R. K. Sekhon, M. W. Schilling, T. W. Phillips, M. J. Aikins, M. M. Hasan and W. B. Mikel. 2010. Sulfuryl fluoride fumigation effects on the safety, volatile composition, and sensory quality of dry cured ham. Meat Sci 84(3): 505-11. http://www.ncbi.nlm.nih.gov/pubmed/20374817. A randomized complete block design with three replications was utilized to evaluate the effects (P&lt;0.05) of various…	Sulfuryl fluoride fumigation effects on the safety, volatile composition, and sensory quality of dry cured ham	A randomized complete block design with three replications was utilized to evaluate the effects (P<0.05) of various fumigation concentrations of sulfuryl fluoride (SF) (0, 12, 24, 36 and 72 mg/L) on the fluoride, sulfuryl fluoride, and volatile flavor compound concentrations in dry cured ham. Fluoride and SF concentrations increased (P<0.05) in dry cured hams as SF fumigation concentration increa…	EXCLUDED
184	184.H. Li, H. Huang, Y. Xu, Y. Gao and Z. Liu. 2010. [Toxic effects of fluoride on rat cerebral cortex astrocytes in vitro]. Wei Sheng Yan Jiu 39(1): 86-8. http://www.ncbi.nlm.nih.gov/pubmed/20364598. OBJECTIVE: To study astrocytes cellular cycle and the activities of SDH, 5'-NT and ACP in rat cerebral cortex astrocytes by NaF in vitro. METHODS: Astrocytes of rat cerebral cortex were purified and…	[Toxic effects of fluoride on rat cerebral cortex astrocytes in vitro]	OBJECTIVE: To study astrocytes cellular cycle and the activities of SDH, 5'-NT and ACP in rat cerebral cortex astrocytes by NaF in vitro. METHODS: Astrocytes of rat cerebral cortex were purified and cultured in vitro to obtain the highly purified cells (identified by immunochemistry of anti-GFAP). The constituent ratio of cell cycle was analyzed by FCM after the cells were cultured with different…	EXCLUDED
185	185.Y. Ge, R. Niu, J. Zhang and J. Wang. 2011. Proteomic analysis of brain proteins of rats exposed to high fluoride and low iodine. Arch Toxicol 85(1): 27-33. http://www.ncbi.nlm.nih.gov/pubmed/20364248. Epidemiological investigations reveal that high fluoride and low iodine have strong adverse effects on the intelligence quotient (IQ) of children. Studies also report that in some high fluoride …	Proteomic analysis of brain proteins of rats exposed to high fluoride and low iodine	Epidemiological investigations reveal that high fluoride and low iodine have strong adverse effects on the intelligence quotient (IQ) of children. Studies also report that in some high fluoride areas, iodine deficiency also exists, especially in China. Here, with the proteomic techniques, we first report on the proteomic changes in brain proteins in offspring rats at postnatal day 20 exposed to h…	EXCLUDED
186	186.I. Inkielewicz-Stepniak and W. Czarnowski. 2010. Oxidative stress parameters in rats exposed to fluoride and caffeine. Food Chem Toxicol 48(6): 1607-11. http://www.ncbi.nlm.nih.gov/pubmed/20347920. In our experiment, the 1-month effects of caffeine (Caff) and fluoride (F) administered separately and together on nitric oxide and total antioxidant status in serum, brain, liver and kidney of rat…	Oxidative stress parameters in rats exposed to fluoride and caffeine	In our experiment, the 1-month effects of caffeine (Caff) and fluoride (F) administered separately and together on nitric oxide and total antioxidant status in serum, brain, liver and kidney of rats were investigated. Also, the influence of caffeine on fluoride excretion with urine was studied. Thirty adult male Wistar rats were divided into five equal groups of six each: (I) controls drinking ta…	EXCLUDED
187	187.P. M. Basha and N. Madhusudhan. 2010. Pre and post natal exposure of fluoride induced oxidative macromolecular alterations in developing central nervous system of rat and amelioration by antioxidants. Neurochem Res 35(7): 1017-28. http://www.ncbi.nlm.nih.gov/pubmed/20336367. The effect of fluoride exposure during gestation and post gestation periods were studied to check the status of oxidant…	Pre and post natal exposure of fluoride induced oxidative macromolecular alterations in developing central nervous system of rat and amelioration by antioxidants	The effect of fluoride exposure during gestation and post gestation periods were studied to check the status of oxidant, antioxidant and macromolecular changes in CNS and ameliorative role of antioxidants. The pregnant Wistar albino rats were exposed to 50 and 150 ppm fluoride in drinking water and the pups born to them were used for experimentation. After postpartum, the pups were administered d…	EXCLUDED
188	188.J. Zhang, W. J. Zhu, X. H. Xu and Z. G. Zhang. 2011. Effect of fluoride on calcium ion concentration and expression of nuclear transcription factor kappa-B rho65 in rat hippocampus. Exp Toxicol Pathol 63(5): 407-11. http://www.ncbi.nlm.nih.gov/pubmed/20304620. The study investigated the neurotoxicity of drinking water fluorosis in rat hippocampus. Just weaning male Sprague-Dawley (SD) rats we…	Effect of fluoride on calcium ion concentration and expression of nuclear transcription factor kappa-B rho65 in rat hippocampus	The study investigated the neurotoxicity of drinking water fluorosis in rat hippocampus. Just weaning male Sprague-Dawley (SD) rats were given 15, 30, 60 mg/L NaF solution and tap water for 9 months. The calcium ion concentration ([Ca(2+)]) in synaptosomes was measured by double wavelength fluorescence spectrophotometer and the expression level of nuclear transcription factor kappa-B rho65 (NF-ka…	EXCLUDED
189	189.Y. Ashani, R. D. Gupta, M. Goldsmith, I. Silman, J. L. Sussman, D. S. Tawfik and H. Leader. 2010. Stereo-specific synthesis of analogs of nerve agents and their utilization for selection and characterization of paraoxonase (PON1) catalytic scavengers. Chem Biol Interact 187(1-3): 362-9. http://www.ncbi.nlm.nih.gov/pubmed/20303930. Fluorogenic organophosphate inhibitors of acetylcholinesterase…	Stereo-specific synthesis of analogs of nerve agents and their utilization for selection and characterization of paraoxonase (PON1) catalytic scavengers	Fluorogenic organophosphate inhibitors of acetylcholinesterase (AChE) homologous in structure to nerve agents provide useful probes for high throughput screening of mammalian paraoxonase (PON1) libraries generated by directed evolution of an engineered PON1 variant with wild-type like specificity (rePON1). Wt PON1 and rePON1 hydrolyze preferentially the less-toxic R(P) enantiomers of nerve agents…	EXCLUDED
190	190.W. Zhu, J. Zhang and Z. Zhang. 2011. Effects of fluoride on synaptic membrane fluidity and PSD-95 expression level in rat hippocampus. Biol Trace Elem Res 139(2): 197-203. http://www.ncbi.nlm.nih.gov/pubmed/20217272. The objective of this study is to investigate the neurotoxicity of drinking water fluorosis on rat hippocampus. Just weaning male Sprague-Dawley rats were randomly divided into f…	Effects of fluoride on synaptic membrane fluidity and PSD-95 expression level in rat hippocampus	The objective of this study is to investigate the neurotoxicity of drinking water fluorosis on rat hippocampus. Just weaning male Sprague-Dawley rats were randomly divided into four groups and given 15, 30, and 60 mg/L NaF solution and distilled water, respectively, for 9 months. The fluidity of brain synaptic membrane and expression level of postsynaptic density 95 (PSD-95) were tested. Results …	EXCLUDED
191	191.L. He, X. Liu, J. Chen, B. Dinger, L. Stensaas and S. Fidone. 2010. Modulation of chronic hypoxia-induced chemoreceptor hypersensitivity by NADPH oxidase subunits in rat carotid body. J Appl Physiol (1985) 108(5): 1304-10. http://www.ncbi.nlm.nih.gov/pubmed/20185631. Previous studies in our laboratory established that reactive oxygen species (ROS) generated by NADPH oxidase (NOX) facilitate t…	Modulation of chronic hypoxia-induced chemoreceptor hypersensitivity by NADPH oxidase subunits in rat carotid body	Previous studies in our laboratory established that reactive oxygen species (ROS) generated by NADPH oxidase (NOX) facilitate the open state of a subset of K+ channels in oxygen-sensitive type I cells of the carotid body. Thus pharmacological inhibition of NOX or deletion of a NOX gene resulted in enhanced chemoreceptor sensitivity to hypoxia. The present study tests the hypothesis that chronic h…	EXCLUDED
192	192.A. S. Cruise, A. Singh and R. E. Quiney. 2010. Sodium fluoride in otosclerosis treatment: review. J Laryngol Otol 124(6): 583-6. http://www.ncbi.nlm.nih.gov/pubmed/20163750. OBJECTIVES: To review the current literature on the use of sodium fluoride in the treatment of otosclerosis. DESIGN: A literature review was conducted, searching the Medline and PubMed database from 1966 to 2009, using th…	Sodium fluoride in otosclerosis treatment: review	OBJECTIVES: To review the current literature on the use of sodium fluoride in the treatment of otosclerosis. DESIGN: A literature review was conducted, searching the Medline and PubMed database from 1966 to 2009, using the terms 'otosclerosis' and 'fluoride'. Article abstracts were reviewed and relevant full articles acquired. RESULTS: There has been only one double-blind, placebo-controlled tria…	EXCLUDED
193	193.K. P. Reddy, G. Sailaja and C. Krishnaiah. 2009. Protective effects of selenium on fluoride induced alterations in certain enzymes in brain of mice. J Environ Biol 30(5 Suppl): 859-64. http://www.ncbi.nlm.nih.gov/pubmed/20143719. This study reports the protective effects of selenium on fluoride induced alterations in the activities of pro-oxidative (xanthine oxidase (XOD), lipid peroxidation …	Protective effects of selenium on fluoride induced alterations in certain enzymes in brain of mice	This study reports the protective effects of selenium on fluoride induced alterations in the activities of pro-oxidative (xanthine oxidase (XOD), lipid peroxidation (LPO) free radical scavenging, [catalase, superoxide dismutase (SOD), glutathione-s-transferase (GST), glutathione peroxidase (GPX), glutathione reductase (GR), glutathione) and metabolic (glucose-6-phosphate dehydrogenase, alanine am…	EXCLUDED
194	194.L. Yang, S. Perez-Amodio, F. Y. Barrere-de Groot, V. Everts, C. A. van Blitterswijk and P. Habibovic. 2010. The effects of inorganic additives to calcium phosphate on in vitro behavior of osteoblasts and osteoclasts. Biomaterials 31(11): 2976-89. http://www.ncbi.nlm.nih.gov/pubmed/20122718. This study describes a medium-throughput system based on deposition of calcium phosphate films in multi…	The effects of inorganic additives to calcium phosphate on in vitro behavior of osteoblasts and osteoclasts	This study describes a medium-throughput system based on deposition of calcium phosphate films in multi-well tissue culture plates that can be used to study the effect of inorganic additives on the behavior of osteoblasts and osteoclasts in a standardized manner. All tested elements, copper, zinc, strontium, fluoride and carbonate were homogenously deposited into calcium phosphate films in varyin…	EXCLUDED
195	195.P. Francotte, E. Goffin, P. Fraikin, P. Lestage, J. C. Van Heugen, F. Gillotin, L. Danober, J. Y. Thomas, P. Chiap, D. H. Caignard, B. Pirotte and P. de Tullio. 2010. New fluorinated 1,2,4-benzothiadiazine 1,1-dioxides: discovery of an orally active cognitive enhancer acting through potentiation of the 2-amino-3-(3-hydroxy-5-methylisoxazol-4-yl)propionic acid receptors. J Med Chem 53(4): 1700…	New fluorinated 1,2,4-benzothiadiazine 1,1-dioxides: discovery of an orally active cognitive enhancer acting through potentiation of the 2-amino-3-(3-hydroxy-5-methylisoxazol-4-yl)propionic acid receptors	In the search of a potent cognitive enhancer, a series of 3,4-dihydro-2H-1,2,4-benzothiadiazine 1,1-dioxides have been synthesized and evaluated as positive allosteric modulators of the AMPA receptors. In the present work, we focused our efforts on the insertion of mono- or polyfluoro-substituted alkyl chains at the 4-position of the thiadiazine ring in an attempt to enhance the pharmacokinetic b…	EXCLUDED
196	196.R. Ranjan, D. Swarup, R. C. Patra and V. Chandra. 2009. Tamarindus indica L. and Moringa oleifera M. extract administration ameliorates fluoride toxicity in rabbits. Indian J Exp Biol 47(11): 900-5. http://www.ncbi.nlm.nih.gov/pubmed/20099463. Aqueous extracts of T. indica fruit pulp (100 mg/kg body weight) and M. oleifera seeds (50 mg/kg body wight) orally once daily for 90 days lowered plas…	Tamarindus indica L. and Moringa oleifera M. extract administration ameliorates fluoride toxicity in rabbits	Aqueous extracts of T. indica fruit pulp (100 mg/kg body weight) and M. oleifera seeds (50 mg/kg body wight) orally once daily for 90 days lowered plasma fluoride concentrations in rabbits receiving fluorinated drinking water (200 mg NaF/ Liter water). Cortical indices and metaphysial width in animals receiving extracts also revealed beneficial effects of plant extracts. Changes in plasma biochem…	EXCLUDED
197	197.A. Gambalunga, F. Pasqualato and M. Lotti. 2010. Soluble phenyl valerate esterases of hen sciatic nerve and the potentiation of organophosphate induced delayed polyneuropathy. Chem Biol Interact 187(1-3): 340-3. http://www.ncbi.nlm.nih.gov/pubmed/20097189. Contrary to some organophosphorus esters (OPs), certain esterase inhibitors including sulfonyl halides, carbamates and phosphinates do not…	Soluble phenyl valerate esterases of hen sciatic nerve and the potentiation of organophosphate induced delayed polyneuropathy	Contrary to some organophosphorus esters (OPs), certain esterase inhibitors including sulfonyl halides, carbamates and phosphinates do not cause axonal neuropathy, but they may exacerbate traumatic and some chemical insults to axons. This phenomenon is referred to as the promotion/potentiation of axonopathies. We report here promotion studies of the organophosphate induced delayed polyneuropathy …	EXCLUDED
198	198.B. Bhhatarai and P. Gramatica. 2010. Per- and polyfluoro toxicity (LC(50) inhalation) study in rat and mouse using QSAR modeling. Chem Res Toxicol 23(3): 528-39. http://www.ncbi.nlm.nih.gov/pubmed/20095582. Fully or partially fluorinated compounds, known as per- and polyfluorinated chemicals are widely distributed in the environment and released because of their use in different household and…	Per- and polyfluoro toxicity (LC(50) inhalation) study in rat and mouse using QSAR modeling	Fully or partially fluorinated compounds, known as per- and polyfluorinated chemicals are widely distributed in the environment and released because of their use in different household and industrial products. Few of these long chain per- and polyfluorinated chemicals are classified as emerging pollutants, and their environmental and toxicological effects are unveiled in the literature. This has …	EXCLUDED
199	199.B. Taylor-Blake and M. J. Zylka. 2010. Prostatic acid phosphatase is expressed in peptidergic and nonpeptidergic nociceptive neurons of mice and rats. PLoS One 5(1): e8674. http://www.ncbi.nlm.nih.gov/pubmed/20084276. Thiamine monophosphatase (TMPase, also known as Fluoride-resistant acid phosphatase or FRAP) is a classic histochemical marker of small- to medium-diameter dorsal root ganglia (…	Prostatic acid phosphatase is expressed in peptidergic and nonpeptidergic nociceptive neurons of mice and rats	Thiamine monophosphatase (TMPase, also known as Fluoride-resistant acid phosphatase or FRAP) is a classic histochemical marker of small- to medium-diameter dorsal root ganglia (DRG) neurons and has primarily been studied in the rat. Previously, we found that TMPase was molecularly identical to Prostatic acid phosphatase (PAP) using mice. In addition, PAP was expressed in a majority of nonpeptider…	EXCLUDED
200	200.A. A. Adigun, N. Wrench, E. D. Levin, F. J. Seidler and T. A. Slotkin. 2010. Neonatal parathion exposure and interactions with a high-fat diet in adulthood: Adenylyl cyclase-mediated cell signaling in heart, liver and cerebellum. Brain Res Bull 81(6): 605-12. http://www.ncbi.nlm.nih.gov/pubmed/20074626. Organophosphates are developmental neurotoxicants but recent evidence points to additional…	Neonatal parathion exposure and interactions with a high-fat diet in adulthood: Adenylyl cyclase-mediated cell signaling in heart, liver and cerebellum	Organophosphates are developmental neurotoxicants but recent evidence points to additional adverse effects on metabolism and cardiovascular function. One common mechanism is disrupted cell signaling mediated through cyclic AMP, targeting neurohumoral receptors, G-proteins and adenylyl cyclase (AC) itself. Earlier, we showed that neonatal parathion evokes later upregulation of the hepatic AC pathw…	EXCLUDED
201	201.S. Lu, A. M. Giamis and V. W. Pike. 2009. Synthesis of [F]fallypride in a micro-reactor: rapid optimization and multiple-production in small doses for micro-PET studies. Curr Radiopharm 2(1): nihpa81093. http://www.ncbi.nlm.nih.gov/pubmed/20047004. A commercial coiled-tube micro-reactor (NanoTek; Advion) was used as a convenient platform for the synthesis of [(18)F]fallypride in small doses (…	Synthesis of [F]fallypride in a micro-reactor: rapid optimization and multiple-production in small doses for micro-PET studies	A commercial coiled-tube micro-reactor (NanoTek; Advion) was used as a convenient platform for the synthesis of [(18)F]fallypride in small doses (0.5-1.5 mCi) for micro-PET studies of brain dopamine subtype-2 receptors in rodents. Each radiosynthesis used low amounts (20-40 mug; 39-77 nmol) of tosylate precursor and [(18)F]fluoride ion (0.5-2.5 mCi). Optimization of the labeling reaction in the a…	EXCLUDED
202	202.F. Li, W. Liu, C. Stefanini, X. Fu and P. Dario. 2010. A novel bioinspired PVDF micro/nano hair receptor for a robot sensing system. Sensors (Basel) 10(1): 994-1011. http://www.ncbi.nlm.nih.gov/pubmed/22315581. This paper describes the concept and design of a novel artificial hair receptor for the sensing system of micro intelligent robots such as a cricket-like jumping mini robot. The concep…	A novel bioinspired PVDF micro/nano hair receptor for a robot sensing system	This paper describes the concept and design of a novel artificial hair receptor for the sensing system of micro intelligent robots such as a cricket-like jumping mini robot. The concept is inspired from the natural hair receptor of animals, also called cilium or filiform hair by different research groups, which is usually used as a vibration receptor or a flow detector by insects, mammals and fis…	EXCLUDED
203	203.G. F. Makhaeva, A. Y. Aksinenko, V. B. Sokolov, Baskin, II, V. A. Palyulin, N. S. Zefirov, N. D. Hein, J. W. Kampf, S. J. Wijeyesakere and R. J. Richardson. 2010. Kinetics and mechanism of inhibition of serine esterases by fluorinated aminophosphonates. Chem Biol Interact 187(1-3): 177-84. http://www.ncbi.nlm.nih.gov/pubmed/20035729. This paper reviews previously published data and presents n…	Kinetics and mechanism of inhibition of serine esterases by fluorinated aminophosphonates	This paper reviews previously published data and presents new results to address the hypothesis that fluorinated aminophosphonates (FAPs), (RO)(2)P(O)C(CF(3))(2)NHS(O)(2)C(6)H(5), R=alkyl, inhibit serine esterases by scission of the P-C bond. Kinetics studies demonstrated that FAPs are progressive irreversible inhibitors of acetylcholinesterase (AChE, EC 3.1.1.7.), butyrylcholinesterase (BChE, EC…	EXCLUDED
204	204.M. Pereira, P. A. Dombrowski, E. M. Losso, L. R. Chioca, C. Da Cunha and R. Andreatini. 2011. Memory impairment induced by sodium fluoride is associated with changes in brain monoamine levels. Neurotox Res 19(1): 55-62. http://www.ncbi.nlm.nih.gov/pubmed/19957215. Previous studies suggest that sodium fluoride (NaF) can impair performance in some memory tasks, such as open-field habituation an…	Memory impairment induced by sodium fluoride is associated with changes in brain monoamine levels	Previous studies suggest that sodium fluoride (NaF) can impair performance in some memory tasks, such as open-field habituation and two-way active avoidance. In the present study, we evaluated the effect of NaF intake (100 ppm in drinking water for 30 days) and its short-term (15 days) withdrawal on open-field habituation and brain monoamine level. Adult male rats were allocated to three groups: …	INCLUDED
205	205.R. S. Scroggs. 2010. Serotonin upregulates low- and high-threshold tetrodotoxin-resistant sodium channels in the same subpopulation of rat nociceptors. Neuroscience 165(4): 1293-300. http://www.ncbi.nlm.nih.gov/pubmed/19932889. The modulation by serotonin (5-HT) of low- and high-threshold tetrodotoxin- (TTX) resistant Na(+) currents was studied in small-diameter (approximately 25 microm) acut…	Serotonin upregulates low- and high-threshold tetrodotoxin-resistant sodium channels in the same subpopulation of rat nociceptors	The modulation by serotonin (5-HT) of low- and high-threshold tetrodotoxin- (TTX) resistant Na(+) currents was studied in small-diameter (approximately 25 microm) acutely-isolated rat dorsal root ganglion (DRG) cells. Each DRG cell included in the study was classified as type 2 or non-type 2, based on expression of a low-threshold A-type K(+) current. When cells of either type were recorded from …	EXCLUDED
206	206.A. Vilca-Quispe, L. A. Ponce-Soto, F. V. Winck and S. Marangoni. 2010. Isolation and characterization of a new serine protease with thrombin-like activity (TLBm) from the venom of the snake Bothrops marajoensis. Toxicon 55(4): 745-53. http://www.ncbi.nlm.nih.gov/pubmed/19931298. The thrombin-like serine protease TLBm from Bothrops marajoensis was isolated in one chromatographic step in revers…	Isolation and characterization of a new serine protease with thrombin-like activity (TLBm) from the venom of the snake Bothrops marajoensis	The thrombin-like serine protease TLBm from Bothrops marajoensis was isolated in one chromatographic step in reverse phase HPLC. Its molecular mass was 33239.95 Da, as based on the determined primary structure and confirmed experimentally by MALDI-TOF mass spectrometry (33332.5 Da) and it contains 12 half-cysteine residues. This TLBm exhibited high specificity for BArhoNA, Michaelis-Menten behavi…	EXCLUDED
207	207.Y. J. Liu, Q. Gao, C. X. Wu and Z. Z. Guan. 2010. Alterations of nAChRs and ERK1/2 in the brains of rats with chronic fluorosis and their connections with the decreased capacity of learning and memory. Toxicol Lett 192(3): 324-9. http://www.ncbi.nlm.nih.gov/pubmed/19900517. In order to reveal the mechanism of the decreased ability of learning and memory induced by chronic fluorosis, nicotinic…	Alterations of nAChRs and ERK1/2 in the brains of rats with chronic fluorosis and their connections with the decreased capacity of learning and memory	In order to reveal the mechanism of the decreased ability of learning and memory induced by chronic fluorosis, nicotinic acetylcholine receptors (nAChRs) and the pathway of extracellular signal regulated protein kinase (ERK1/2) were investigated by using the rats fed with different concentrations of sodium fluoride for 6 months. Spatial learning and memory of the rats were evaluated by Morris Wat…	INCLUDED
208	208.Q. Wang, Z. X. Gao, N. Zhang, Y. Shi, X. L. Xie and Q. X. Chen. 2010. Purification and characterization of trypsin from the intestine of hybrid tilapia (Oreochromis niloticusxO.aureus). J Agric Food Chem 58(1): 655-9. http://www.ncbi.nlm.nih.gov/pubmed/19899756. Trypsin from the intestine of hybrid tilapia (Oreochromis niloticus x O.aureus) was purified by the following techniques: acetone pr…	Purification and characterization of trypsin from the intestine of hybrid tilapia (Oreochromis niloticusxO.aureus)	Trypsin from the intestine of hybrid tilapia (Oreochromis niloticus x O.aureus) was purified by the following techniques: acetone precipitation, ammonium sulfate fractionation, Sephacryl S-200 gel filtration, and DEAE-sephacel ion exchange chromatography. The purified enzyme was determined to be homogeneous by polyacrylamide gel electrophoresis (PAGE) and sodium dodecyl sulfate (SDS)-PAGE. The mo…	EXCLUDED
209	209.A. A. Adigun, N. Wrench, F. J. Seidler and T. A. Slotkin. 2010. Neonatal dexamethasone treatment leads to alterations in cell signaling cascades controlling hepatic and cardiac function in adulthood. Neurotoxicol Teratol 32(2): 193-9. http://www.ncbi.nlm.nih.gov/pubmed/19853034. Increasing evidence indicates that early-life glucocorticoid exposure, either involving stress or the therapy of pr…	Neonatal dexamethasone treatment leads to alterations in cell signaling cascades controlling hepatic and cardiac function in adulthood	Increasing evidence indicates that early-life glucocorticoid exposure, either involving stress or the therapy of preterm labor, contributes to metabolic and cardiovascular disorders in adulthood. We investigated cellular mechanisms underlying these effects by administering dexamethasone (DEX) to neonatal rats on postnatal (PN) days 1-3 or 7-9, using doses spanning the threshold for somatic growth…	EXCLUDED
210	210.P. Adamczyk, A. C. McCreary, E. Przegalinski, P. Mierzejewski, P. Bienkowski and M. Filip. 2009. The effects of fatty acid amide hydrolase inhibitors on maintenance of cocaine and food self-administration and on reinstatement of cocaine-seeking and food-taking behavior in rats. J Physiol Pharmacol 60(3): 119-25. http://www.ncbi.nlm.nih.gov/pubmed/19826190. Some empirical evidence suggests tha…	The effects of fatty acid amide hydrolase inhibitors on maintenance of cocaine and food self-administration and on reinstatement of cocaine-seeking and food-taking behavior in rats	Some empirical evidence suggests that the endocannabinoids (eCB) (e.g. anandamide) may play an important role in cocaine addiction. The eCB act as a retrograde messengers activating CB receptors at the presynaptic membrane and are degraded by enzymatic actions of fatty acid amide hydrolase (FAAH). The present study aimed to examine the effect of the FAAH inhibitors, phenylmethylsulphonyl fluoride…	EXCLUDED
211	211.R. Karinen, J. M. Andersen, A. Ripel, I. Hasvold, A. B. Hopen, J. Morland and A. S. Christophersen. 2009. Determination of heroin and its main metabolites in small sample volumes of whole blood and brain tissue by reversed-phase liquid chromatography-tandem mass spectrometry. J Anal Toxicol 33(7): 345-50. http://www.ncbi.nlm.nih.gov/pubmed/19796503. A high-performance liquid chromatography-ta…	Determination of heroin and its main metabolites in small sample volumes of whole blood and brain tissue by reversed-phase liquid chromatography-tandem mass spectrometry	A high-performance liquid chromatography-tandem mass spectrometry (LC-MS-MS) method has been developed for the quantitative analysis of heroin and its major metabolites 6-acetylmorphine, morphine, morphine-3-glucuronide and morphine-6-glucuronide in blood and brain tissue, using 0.1-mL samples. We evaluated this method for analysis of heroin and its metabolites in samples from heroin treated mice…	EXCLUDED
212	212.S. F. Taxt-Lamolle, M. Rubert, H. J. Haugen, S. P. Lyngstadaas, J. E. Ellingsen and M. Monjo. 2010. Controlled electro-implementation of fluoride in titanium implant surfaces enhances cortical bone formation and mineralization. Acta Biomater 6(3): 1025-32. http://www.ncbi.nlm.nih.gov/pubmed/19778643. Previous studies have shown that bone-to-implant attachment of titanium implants to cortical …	Controlled electro-implementation of fluoride in titanium implant surfaces enhances cortical bone formation and mineralization	Previous studies have shown that bone-to-implant attachment of titanium implants to cortical bone is improved when the surface is modified with hydrofluoric acid. The aim of this study was to investigate if biological factors are involved in the improved retention of these implants. Fluoride was implemented in implant surfaces by cathodic reduction with increasing concentrations of HF in the elec…	EXCLUDED
213	213.M. Ema, M. Naya, K. Yoshida and R. Nagaosa. 2010. Reproductive and developmental toxicity of degradation products of refrigerants in experimental animals. Reprod Toxicol 29(1): 1-9. http://www.ncbi.nlm.nih.gov/pubmed/19755147. The present paper summarizes the results of animal studies on the reproductive and developmental toxicity of the degradation products of refrigerants, including trifluo…	Reproductive and developmental toxicity of degradation products of refrigerants in experimental animals	The present paper summarizes the results of animal studies on the reproductive and developmental toxicity of the degradation products of refrigerants, including trifluoroacetic acid (TFA), carbon dioxide (CO(2)), carbon monoxide (CO), carbonyl fluoride (CF), hydrogen fluoride (HF) and formic acid (FA). Excessive CO(2) in the atmosphere is testicular and reproductive toxic, embryolethal, developme…	EXCLUDED
214	214.J. J. Luszczki, P. Czuczwar, A. Cioczek-Czuczwar, M. Dudra-Jastrzebska, M. Andres-Mach and S. J. Czuczwar. 2010. Effect of arachidonyl-2'-chloroethylamide, a selective cannabinoid CB1 receptor agonist, on the protective action of the various antiepileptic drugs in the mouse maximal electroshock-induced seizure model. Prog Neuropsychopharmacol Biol Psychiatry 34(1): 18-25. http://www.ncbi.nlm.…	Effect of arachidonyl-2'-chloroethylamide, a selective cannabinoid CB1 receptor agonist, on the protective action of the various antiepileptic drugs in the mouse maximal electroshock-induced seizure model	The aim of this study was to determine the influence of arachidonyl-2'-chloroethylamide (ACEA - a highly selective cannabinoid type 1 [CB1] receptor agonist) on the protective action and acute adverse effects of carbamazepine, lamotrigine, oxcarbazepine, phenobarbital, phenytoin, and topiramate in the maximal electroshock seizure model and chimney test in mice. Tonic hind limb extension (seizure …	EXCLUDED
216	216.D. Pluim, J. H. Beijnen, J. H. Schellens and O. van Tellingen. 2009. Simultaneous determination of AZD1152 (prodrug) and AZD1152-hydroxyquinazoline pyrazol anilide by reversed phase liquid chromatography. J Chromatogr B Analyt Technol Biomed Life Sci 877(29): 3549-55. http://www.ncbi.nlm.nih.gov/pubmed/19744901. A simple, selective and sensitive reversed phase liquid chromatography method uti…	Simultaneous determination of AZD1152 (prodrug) and AZD1152-hydroxyquinazoline pyrazol anilide by reversed phase liquid chromatography	A simple, selective and sensitive reversed phase liquid chromatography method utilizing ultraviolet detection has been developed and validated for the simultaneous determination of the prodrug AZD1152 and its active product AZD1152-hydroxyquinazoline pyrazol anilide (hQPA) in human and mouse plasma and mouse tissues. Isocratic separation was achieved using an 5mum UptiSphere HDO C-18 column (150 …	EXCLUDED
217	217.S. Chouhan, V. Lomash and S. J. Flora. 2010. Fluoride-induced changes in haem biosynthesis pathway, neurological variables and tissue histopathology of rats. J Appl Toxicol 30(1): 63-73. http://www.ncbi.nlm.nih.gov/pubmed/19743388. This study intended to determine the effects of various concentrations of fluoride (1, 10, 50 and 100 ppm) in drinking water for a period of 12 weeks on changes in…	Fluoride-induced changes in haem biosynthesis pathway, neurological variables and tissue histopathology of rats	This study intended to determine the effects of various concentrations of fluoride (1, 10, 50 and 100 ppm) in drinking water for a period of 12 weeks on changes in haem biosynthesis pathway, oxidative stress and neurological variables supported by histopathological observations and fluoride in rats. The data indicates significant alterations in the parameters related to haeme synthesis pathway li…	EXCLUDED
218	218.G. F. Makhaeva, A. Y. Aksinenko, V. B. Sokolov, O. G. Serebryakova and R. J. Richardson. 2009. Synthesis of organophosphates with fluorine-containing leaving groups as serine esterase inhibitors with potential for Alzheimer disease therapeutics. Bioorg Med Chem Lett 19(19): 5528-30. http://www.ncbi.nlm.nih.gov/pubmed/19717305. Acetylcholinesterase and butyrylcholinesterase inhibitors are pote…	Synthesis of organophosphates with fluorine-containing leaving groups as serine esterase inhibitors with potential for Alzheimer disease therapeutics	Acetylcholinesterase and butyrylcholinesterase inhibitors are potential cognition enhancers in Alzheimer disease. O,O-Dialkylphosphate inhibitors with 1-substituted 2,2,2-trifluoroethoxy leaving groups were synthesized by phosphonate-phosphate rearrangement. Substituents in the 1-position of the leaving group along with the O-alkyl groups modulated potency and selectivity against acetylcholineste…	EXCLUDED
219	219.R. Niu, Z. Sun, Z. Cheng, Z. Li and J. Wang. 2009. Decreased learning ability and low hippocampus glutamate in offspring rats exposed to fluoride and lead. Environ Toxicol Pharmacol 28(2): 254-8. http://www.ncbi.nlm.nih.gov/pubmed/21784012. Fluoride (F) and lead (Pb) are two common environmental pollutants which are linked to the lowered intelligence, especially for children. Glutamate, a maj…	Decreased learning ability and low hippocampus glutamate in offspring rats exposed to fluoride and lead	Fluoride (F) and lead (Pb) are two common environmental pollutants which are linked to the lowered intelligence, especially for children. Glutamate, a major excitatory neurotransmitter in the central nervous system, plays an important role in the process of learning and memory. However, the impact of F and Pb alone or in combination on glutamate metabolism in brain is little known. The present st…	INCLUDED
220	220.A. Andersson, J. B. Baell, P. J. Duggan, J. E. Graham, R. J. Lewis, N. G. Lumsden, C. E. Tranberg, K. L. Tuck and A. Yang. 2009. Omega-conotoxin GVIA mimetics based on an anthranilamide core: effect of variation in ammonium side chain lengths and incorporation of fluorine. Bioorg Med Chem 17(18): 6659-70. http://www.ncbi.nlm.nih.gov/pubmed/19683451. A number of omega-conotoxin GVIA mimetics b…	Omega-conotoxin GVIA mimetics based on an anthranilamide core: effect of variation in ammonium side chain lengths and incorporation of fluorine	A number of omega-conotoxin GVIA mimetics based on an anthranilamide core were prepared and tested for their affinity for rat brain Ca(v)2.2 channels. Features such as the presence of hydroxyl and fluoro substituents on the tyrosine side chain mimic, the length of the chains on the lysine/arginine side chain mimics and the use of diguanidino and diamino substituents rather than mono-guanidine/mon…	EXCLUDED
221	221.G. Durand, R. A. Prosak, Y. Han, S. Ortial, A. Rockenbauer, B. Pucci and F. A. Villamena. 2009. Spin trapping and cytoprotective properties of fluorinated amphiphilic carrier conjugates of cyclic versus linear nitrones. Chem Res Toxicol 22(9): 1570-81. http://www.ncbi.nlm.nih.gov/pubmed/19678661. Nitrones have been employed as spin trapping reagent as well as pharmacological agent against neu…	Spin trapping and cytoprotective properties of fluorinated amphiphilic carrier conjugates of cyclic versus linear nitrones	Nitrones have been employed as spin trapping reagent as well as pharmacological agent against neurodegenerative diseases and ischemia-reperfusion induced injury. The structure-activity relationship was explored for the two types of nitrones, i.e., cyclic (DMPO) and linear (PBN), which are conjugated to a fluorinated amphiphilic carrier (FAC) for their cytoprotective properties against hydrogen pe…	EXCLUDED
222	222.K. S. McCully. 2009. Chemical pathology of homocysteine. IV. Excitotoxicity, oxidative stress, endothelial dysfunction, and inflammation. Ann Clin Lab Sci 39(3): 219-32. http://www.ncbi.nlm.nih.gov/pubmed/19667406. This review considers recent advances in the chemical pathology of homocysteine in atherogenesis, oxidative metabolism, and carcinogenesis. Homocysteine is a potent excitatory neur…	Chemical pathology of homocysteine. IV. Excitotoxicity, oxidative stress, endothelial dysfunction, and inflammation	This review considers recent advances in the chemical pathology of homocysteine in atherogenesis, oxidative metabolism, and carcinogenesis. Homocysteine is a potent excitatory neurotransmitter that binds to the N-methyl-D-aspartate (NMDA) receptor and leads to oxidative stress, cytoplasmic calcium influx, cellular apoptosis, and endothelial dysfunction. According to the adsorption-induction theor…	EXCLUDED
223	223.B. C. Zychar, C. S. Dale, D. S. Demarchi and L. R. Goncalves. 2010. Contribution of metalloproteases, serine proteases and phospholipases A2 to the inflammatory reaction induced by Bothrops jararaca crude venom in mice. Toxicon 55(2-3): 227-34. http://www.ncbi.nlm.nih.gov/pubmed/19646466. Various toxins isolated from Bothrops snake venoms induce inflammatory reactions and have been claimed to…	Contribution of metalloproteases, serine proteases and phospholipases A2 to the inflammatory reaction induced by Bothrops jararaca crude venom in mice	Various toxins isolated from Bothrops snake venoms induce inflammatory reactions and have been claimed to contribute to the severity of local symptoms present in this envenomation. Notwithstanding, the relative participation of serine proteases, metalloproteases and phospholipases A(2) in the inflammatory reaction produced by crude Bothrops venoms is poorly understood. Herein, crude Bothrops jara…	EXCLUDED
224	224.S. Hayase, M. Renou and T. Itoh. 2009. Possible origin of modified EAG activity by point-fluorination of insect pheromones. Future Med Chem 1(5): 835-45. http://www.ncbi.nlm.nih.gov/pubmed/21426083. Fluorine closely mimics the steric requirement of hydrogen at enzyme receptor sites, but its strong electronegativity significantly alters the reactivity of neighboring centers. Therefore, point-f…	Possible origin of modified EAG activity by point-fluorination of insect pheromones	Fluorine closely mimics the steric requirement of hydrogen at enzyme receptor sites, but its strong electronegativity significantly alters the reactivity of neighboring centers. Therefore, point-fluorination of biologically active molecules is an important technology with which to investigate the relationship between a biologically active compound with a receptor protein. We synthesized point-flu…	EXCLUDED
225	225.S. J. Flora, M. Mittal and D. Mishra. 2009. Co-exposure to arsenic and fluoride on oxidative stress, glutathione linked enzymes, biogenic amines and DNA damage in mouse brain. J Neurol Sci 285(1-2): 198-205. http://www.ncbi.nlm.nih.gov/pubmed/19635623. We studied the effects of combined exposure to arsenic and fluoride on (i) brain biogenic amines, oxidative stress and its correlation with gl…	Co-exposure to arsenic and fluoride on oxidative stress, glutathione linked enzymes, biogenic amines and DNA damage in mouse brain	We studied the effects of combined exposure to arsenic and fluoride on (i) brain biogenic amines, oxidative stress and its correlation with glutathione and linked enzymes; (ii) alterations in the structural integrity of DNA; and (iii) brain and blood arsenic and fluoride levels. Efficacy of alpha-tocopherol in reducing these changes was also determined. Male mice were exposed to sodium meta arsen…	EXCLUDED
226	226.W. Y. Hou, D. X. Long and Y. J. Wu. 2009. Effect of inhibition of neuropathy target esterase in mouse nervous tissues in vitro on phosphatidylcholine and lysophosphatidylcholine homeostasis. Int J Toxicol 28(5): 417-24. http://www.ncbi.nlm.nih.gov/pubmed/19620706. Neuropathy target esterase has been shown to be a lysophospholipase in mouse. The authors investigate the effect of neuropathy tar…	Effect of inhibition of neuropathy target esterase in mouse nervous tissues in vitro on phosphatidylcholine and lysophosphatidylcholine homeostasis	Neuropathy target esterase has been shown to be a lysophospholipase in mouse. The authors investigate the effect of neuropathy target esterase inhibition in mouse nervous tissues in vitro on the homeostasis of phosphatidylcholine and lysophosphatidylcholine by treating the homogenates with tri-ortho-cresyl phosphate, paraoxon, paraoxon plus mipafox, and phenylmethylsulfonyl fluoride. The activity…	EXCLUDED
227	227.A. Mendoza-Schulz, C. Solano-Agama, L. Arreola-Mendoza, B. Reyes-Marquez, O. Barbier, L. M. Del Razo and M. E. Mendoza-Garrido. 2009. The effects of fluoride on cell migration, cell proliferation, and cell metabolism in GH4C1 pituitary tumour cells. Toxicol Lett 190(2): 179-86. http://www.ncbi.nlm.nih.gov/pubmed/19619626. The consumption of drinking water rich in fluoride has toxic effects on…	The effects of fluoride on cell migration, cell proliferation, and cell metabolism in GH4C1 pituitary tumour cells	The consumption of drinking water rich in fluoride has toxic effects on the central nervous system. In cell biology research, fluoride is currently used as a phosphatase inhibitor. The aim of the present study was to evaluate the effect of fluoride on different physiological processes in GH4C1 pituitary tumour cells. We used a range of different fluoride concentrations, from levels below normal h…	EXCLUDED
228	228.W. Att, M. Yamada and T. Ogawa. 2009. Effect of titanium surface characteristics on the behavior and function of oral fibroblasts. Int J Oral Maxillofac Implants 24(3): 419-31. http://www.ncbi.nlm.nih.gov/pubmed/19587863. PURPOSE: The purpose of this study was to evaluate the effect of different titanium surface characteristics on the behavior and function of oral fibroblasts as well as the d…	Effect of titanium surface characteristics on the behavior and function of oral fibroblasts	PURPOSE: The purpose of this study was to evaluate the effect of different titanium surface characteristics on the behavior and function of oral fibroblasts as well as the deposition pattern of collagen within the extracellular matrix. MATERIALS AND METHODS: Titanium surfaces created by machining, acid etching with sulfuric acid (AE1), or acid etching with hydrofluoric acid (AE2) were analyzed us…	EXCLUDED
229	229.F. Song, Y. Yan, X. Zhao, D. Dou, C. Zhang and K. Xie. 2009. Phenylmethylsulfonyl fluoride protects against the degradation of neurofilaments in tri-ortho-cresyl phosphate (TOCP) induced delayed neuropathy. Toxicology 262(3): 258-64. http://www.ncbi.nlm.nih.gov/pubmed/19573574. Tri-ortho-cresyl phosphate (TOCP) is an organophosphorus ester, which can cause a type of neurotoxicity known as org…	Phenylmethylsulfonyl fluoride protects against the degradation of neurofilaments in tri-ortho-cresyl phosphate (TOCP) induced delayed neuropathy	Tri-ortho-cresyl phosphate (TOCP) is an organophosphorus ester, which can cause a type of neurotoxicity known as organophosphate-induced delayed neuropathy (OPIDN). Our recent study has shown that the enhanced degradation of neurofilament (NF) in peripheral nerve of hens is an early event of TOCP-induced OPIDN (Song et al., 2009). The main objective of this investigation is to study the effect of…	EXCLUDED
230	230.T. Kaur, R. K. Bijarnia and B. Nehru. 2009. Effect of concurrent chronic exposure of fluoride and aluminum on rat brain. Drug Chem Toxicol 32(3): 215-21. http://www.ncbi.nlm.nih.gov/pubmed/19538017. The present in vivo study was designed to investigate the toxic potential of fluoride alone and in conjugation with aluminum on the rat brain. The region-specific response of both elements was stu…	Effect of concurrent chronic exposure of fluoride and aluminum on rat brain	The present in vivo study was designed to investigate the toxic potential of fluoride alone and in conjugation with aluminum on the rat brain. The region-specific response of both elements was studied in different regions of brain, namely the cerebrum, cerebellum, and medulla oblongata. Following fluoride exposure, oxidative stress increased significantly, estimated by increased lipid peroxidatio…	EXCLUDED
231	231.M. Narayanaswamy and M. B. Piler. 2010. Effect of maternal exposure of fluoride on biometals and oxidative stress parameters in developing CNS of rat. Biol Trace Elem Res 133(1): 71-82. http://www.ncbi.nlm.nih.gov/pubmed/19495574. Excessive intake of essential elements agitates elemental homeostasis resulting in their heterogeneous distribution. Distraction of these elements in central nervou…	Effect of maternal exposure of fluoride on biometals and oxidative stress parameters in developing CNS of rat	Excessive intake of essential elements agitates elemental homeostasis resulting in their heterogeneous distribution. Distraction of these elements in central nervous system (CNS) have been demonstrated in many neurological disorders, which are vital in generating free radicals, causing oxidative stress, and contributing to neuronal maladies. The developing CNS is highly vulnerable to environmenta…	EXCLUDED
233	233.D. Zelaszczyk, H. Kozlowska, U. Baranowska, M. Baranowska, A. Reutelsterz, K. Kiec-Kononowicz, B. Malinowska and E. Schlicker. 2009. Four close bupranolol analogues are antagonists at the low-affinity state of beta1-adrenoceptors. J Physiol Pharmacol 60(1): 51-60. http://www.ncbi.nlm.nih.gov/pubmed/19439807. Bupranolol is an antagonist at the cardiostimulatory low-affinity state of b(1)-adren…	Four close bupranolol analogues are antagonists at the low-affinity state of beta1-adrenoceptors	Bupranolol is an antagonist at the cardiostimulatory low-affinity state of b(1)-adrenoceptors and we were interested whether this effect is shared by its fluorine (GD-6), methyl (DZ-51) and isopropyl analogue (DZ-13) and by the analogue hydroxylated at the tertiary butyl moiety (DZ-52). (-)-Bupranolol and compounds (-)-GD-6, (+)-GD-6, (-)-DZ-13, (+)-DZ-13, DZ-51 and DZ-52 antagonized the CGP 1217…	EXCLUDED
235	235.W. Y. Hou, D. X. Long and Y. J. Wu. 2009. The homeostasis of phosphatidylcholine and lysophosphatidylcholine in nervous tissues of mice was not disrupted after administration of tri-o-cresyl phosphate. Toxicol Sci 109(2): 276-85. http://www.ncbi.nlm.nih.gov/pubmed/19349639. Neuropathy target esterase (NTE) is proven to act as a lysophospholipase (LysoPLA) in mice and phospholipase B (PLB) in …	The homeostasis of phosphatidylcholine and lysophosphatidylcholine in nervous tissues of mice was not disrupted after administration of tri-o-cresyl phosphate	Neuropathy target esterase (NTE) is proven to act as a lysophospholipase (LysoPLA) in mice and phospholipase B (PLB) in cultured mammalian cells. In sensitive species, organophosphate (OP)-induced delayed neurotoxicity is initiated when NTE is inhibited by > 70% and then aged. It is hypothesized that homeostasis of phosphatidylcholine (PC) and/or lysophosphatidylcholine (LPC) in mice might be dis…	EXCLUDED
236	236.T. H. Young, U. H. Lin, D. J. Lin, H. H. Chang and L. P. Cheng. 2009. Immobilization of L-lysine on microporous PVDF membranes for neuron culture. J Biomater Sci Polym Ed 20(5-6): 703-20. http://www.ncbi.nlm.nih.gov/pubmed/19323885. Microporous poly(vinylidene fluoride) (PVDF) membranes with dense or porous surface were prepared by immersion precipitation of PVDF/TEP solutions in coagulation …	Immobilization of L-lysine on microporous PVDF membranes for neuron culture	Microporous poly(vinylidene fluoride) (PVDF) membranes with dense or porous surface were prepared by immersion precipitation of PVDF/TEP solutions in coagulation baths containing different amounts of water. Onto the membrane surface, poly(glycidyl methacrylate) (PGMA) was grafted by plasma-induced free radical polymerization. Then, L-lysine was covalently bonded to the as-grafted PGMA through rin…	EXCLUDED
237	237.M. Winkler, T. Moraux, H. A. Khairy, R. H. Scott, A. M. Slawin and D. O'Hagan. 2009. Synthesis and vanilloid receptor (TRPV1) activity of the enantiomers of alpha-fluorinated capsaicin. Chembiochem 10(5): 823-8. http://www.ncbi.nlm.nih.gov/pubmed/19267374.	Synthesis and vanilloid receptor (TRPV1) activity of the enantiomers of alpha-fluorinated capsaicin		EXCLUDED
238	238.X. Ma, X. Cheng, F. Li and J. Guo. 2008. [Experimental research on endocrine disturbing effect of fluorin on hypothalamus-hypophysis-testis axis in male rats]. Wei Sheng Yan Jiu 37(6): 733-5. http://www.ncbi.nlm.nih.gov/pubmed/19239013. OBJECTIVE: To study the endocrine disturbing effect of fluorin on Hypothalamus-Hypophysis-Testis axis in male rats. METHODS: A total of 36 Wister male rats we…	[Experimental research on endocrine disturbing effect of fluorin on hypothalamus-hypophysis-testis axis in male rats]	OBJECTIVE: To study the endocrine disturbing effect of fluorin on Hypothalamus-Hypophysis-Testis axis in male rats. METHODS: A total of 36 Wister male rats weighting 60-70 g were randomly divided into group I (high fluoride group of F-100 mg/l), group II (low fluoride group of F- 30 mg/l), group III (control group with pure water), with 12 rats in each group. Fluoride was administered with drinki…	EXCLUDED
239	239.G. M. Whitford, J. L. Whitford and S. H. Hobbs. 2009. Appetitive-based learning in rats: lack of effect of chronic exposure to fluoride. Neurotoxicol Teratol 31(4): 210-5. http://www.ncbi.nlm.nih.gov/pubmed/19236913. BACKGROUND: Chronic ingestion of optimally fluoridated water (ca. 1.0 mg/L) has not been associated with any adverse health effects. Possible effects on the nervous system, howev…	Appetitive-based learning in rats: lack of effect of chronic exposure to fluoride	BACKGROUND: Chronic ingestion of optimally fluoridated water (ca. 1.0 mg/L) has not been associated with any adverse health effects. Possible effects on the nervous system, however, have received little attention. One study with rats given high doses of fluoride reported subtle behavioral changes. The authors suggested that the ability of humans to learn might be reduced and recommended further s…	INCLUDED
240	240.V. K. Bharti and R. S. Srivastava. 2009. Fluoride-induced oxidative stress in rat's brain and its amelioration by buffalo (Bubalus bubalis) pineal proteins and melatonin. Biol Trace Elem Res 130(2): 131-40. http://www.ncbi.nlm.nih.gov/pubmed/19159082. Fluoride (F) becomes toxic at higher doses and induces some adverse effects on various organs, including brain. The mechanisms underlying the n…	Fluoride-induced oxidative stress in rat's brain and its amelioration by buffalo (Bubalus bubalis) pineal proteins and melatonin	Fluoride (F) becomes toxic at higher doses and induces some adverse effects on various organs, including brain. The mechanisms underlying the neurotoxicity caused by excess fluoride still remain unknown. The aims of this study were to examine F-induced oxidative stress (OS) and role of melatonin (MEL) and buffalo pineal proteins (PP) against possible F-induced OS in brain of rats. The 24 rats wer…	EXCLUDED
241	241.B. P. Wann, B. D'Anjou, T. M. Bah, H. H. Webster, R. Godbout and G. Rousseau. 2009. Effect of olfactory bulbectomy on adenylyl cyclase activity in the limbic system. Brain Res Bull 79(1): 32-6. http://www.ncbi.nlm.nih.gov/pubmed/19133318. Monoaminergic neurotransmission is a key element in the physiopathology of depressive disorders, but information is still sparse on animal models of this di…	Effect of olfactory bulbectomy on adenylyl cyclase activity in the limbic system	Monoaminergic neurotransmission is a key element in the physiopathology of depressive disorders, but information is still sparse on animal models of this disease. Here, we used the olfactory bulbectomy (OBX) model of depression to characterize cAMP-second messenger signaling pathways, i.e., adenylyl cyclase activity (basal, sodium fluoride (NaF)- and forskolin-stimulated conditions) as well as Gi…	EXCLUDED
242	242.S. E. Zulian, M. G. de Boschero and N. M. Giusto. 2009. Insulin action on polyunsaturated phosphatidic acid formation in rat brain: an &quot;in vitro&quot; model with synaptic endings from cerebral cortex and hippocampus. Neurochem Res 34(7): 1236-48. http://www.ncbi.nlm.nih.gov/pubmed/19130221. The highly efficient formation of phosphatidic acid from exogenous 1-stearoyl-2-arachidonoyl-sn-gl…	Insulin action on polyunsaturated phosphatidic acid formation in rat brain: an "in vitro" model with synaptic endings from cerebral cortex and hippocampus	The highly efficient formation of phosphatidic acid from exogenous 1-stearoyl-2-arachidonoyl-sn-glycerol (SAG) in rat brain synaptic nerve endings (synaptosomes) from cerebral cortex and hippocampus is reported. Phosphatidic acid synthesized from SAG or 1,2-dipalmitoyl-sn-glycerol (DPG) was 17.5 or 2.5 times higher, respectively, than from endogenous synaptosomal diacylglycerides. Insulin increas…	EXCLUDED
243	243.H. C. Jeong, N. S. Kang, N. J. Park, E. K. Yum and Y. S. Jung. 2009. Reactivation potency of fluorinated pyridinium oximes for acetylcholinesterases inhibited by paraoxon organophosphorus agent. Bioorg Med Chem Lett 19(4): 1214-7. http://www.ncbi.nlm.nih.gov/pubmed/19124241. For the purpose of developing new oxime reactivators of acetylcholinesterases (AChE) that have been inhibited by organo…	Reactivation potency of fluorinated pyridinium oximes for acetylcholinesterases inhibited by paraoxon organophosphorus agent	For the purpose of developing new oxime reactivators of acetylcholinesterases (AChE) that have been inhibited by organophosphorus agents, emphasis was given to the finding that the lipophilic nature of fluorinated compounds is responsible for their enhanced transport across the blood brain barrier (BBB). As a result, we have designed and synthesized the fluorinated oxime derivatives, which quantu…	EXCLUDED
244	244.I. J. Ropson, J. A. Boyer, B. A. Schaeffer and P. M. Dalessio. 2009. Comparison of the folding mechanism of highly homologous proteins in the lipid-binding protein family. Proteins 75(4): 799-806. http://www.ncbi.nlm.nih.gov/pubmed/19003989. The folding mechanism of two closely related proteins in the intracellular lipid-binding protein family, human bile acid-binding protein (hBABP), and rat…	Comparison of the folding mechanism of highly homologous proteins in the lipid-binding protein family	The folding mechanism of two closely related proteins in the intracellular lipid-binding protein family, human bile acid-binding protein (hBABP), and rat bile acid-binding protein (rBABP) were examined. These proteins are 77% identical (93% similar) in sequence. Both of these single domain proteins fit well to a two-state model for unfolding by fluorescence and circular dichroism at equilibrium. …	EXCLUDED
245	245.P. H. Lieder, S. C. Chang, R. G. York and J. L. Butenhoff. 2009. Toxicological evaluation of potassium perfluorobutanesulfonate in a 90-day oral gavage study with Sprague-Dawley rats. Toxicology 255(1-2): 45-52. http://www.ncbi.nlm.nih.gov/pubmed/18992301. Perfluorobutanesulfonate (PFBS) is a surfactant and degradation product of substances synthesized using perfluorobutanesulfonyl fluoride. …	Toxicological evaluation of potassium perfluorobutanesulfonate in a 90-day oral gavage study with Sprague-Dawley rats	Perfluorobutanesulfonate (PFBS) is a surfactant and degradation product of substances synthesized using perfluorobutanesulfonyl fluoride. A 90-day rat oral gavage study has been conducted with potassium PFBS (K+PFBS). Rats were dosed with K+PFBS at doses of 60, 200, and 600mg/kg-day body weight. The following endpoints were evaluated: clinical observations, food consumption, body weight, gross an…	EXCLUDED
246	246.C. A. DePaula, Y. Pan and N. Guzelsu. 2008. Uniform partial dissolution of bone mineral by using fluoride and phosphate ions combination. Connect Tissue Res 49(5): 328-42. http://www.ncbi.nlm.nih.gov/pubmed/18991086. Mineral content is one of the main predictors of the mechanical properties of bone tissue. The contribution of the bone mineral phase to the mechanical properties of bone has bee…	Uniform partial dissolution of bone mineral by using fluoride and phosphate ions combination	Mineral content is one of the main predictors of the mechanical properties of bone tissue. The contribution of the bone mineral phase to the mechanical properties of bone has been investigated by reducing the mineral content of bone with different in vitro treatment techniques such as hydrochloric acid (HCl), ethylenedinitrilo tetraacetic acid (EDTA), and fluoride ion treatment. In this study, we…	EXCLUDED
247	247.M. J. Zylka, N. A. Sowa, B. Taylor-Blake, M. A. Twomey, A. Herrala, V. Voikar and P. Vihko. 2008. Prostatic acid phosphatase is an ectonucleotidase and suppresses pain by generating adenosine. Neuron 60(1): 111-22. http://www.ncbi.nlm.nih.gov/pubmed/18940592. Thiamine monophosphatase (TMPase, also known as fluoride-resistant acid phosphatase) is a classic histochemical marker of small-diamete…	Prostatic acid phosphatase is an ectonucleotidase and suppresses pain by generating adenosine	Thiamine monophosphatase (TMPase, also known as fluoride-resistant acid phosphatase) is a classic histochemical marker of small-diameter dorsal root ganglia neurons. The molecular identity of TMPase is currently unknown. We found that TMPase is identical to the transmembrane isoform of prostatic acid phosphatase (PAP), an enzyme with unknown molecular and physiological functions. We then found th…	EXCLUDED
248	248.V. I. Lushchak, V. V. Husak, J. M. Storey and K. B. Storey. 2009. AMP-deaminase from goldfish white muscle: regulatory properties and redistribution under exposure to high environmental oxygen level. Fish Physiol Biochem 35(3): 443-52. http://www.ncbi.nlm.nih.gov/pubmed/18931932. AMP-deaminase was partially purified from white skeletal muscle of goldfish, Carassius auratus. The enzyme was hig…	AMP-deaminase from goldfish white muscle: regulatory properties and redistribution under exposure to high environmental oxygen level	AMP-deaminase was partially purified from white skeletal muscle of goldfish, Carassius auratus. The enzyme was highly stable, showing virtually no change in activity at 1 month following the purification process when stored in 1 M KCl at 2-4 degrees C. The specific activity of the purified enzyme was 130-150 U/mg protein, with a pH optimum of about pH 6.5. AMP-aminohydrolase (AMPD) showed non-Mic…	EXCLUDED
249	249.M. S. Virk, F. A. Petrigliano, N. Q. Liu, A. F. Chatziioannou, D. Stout, C. O. Kang, W. C. Dougall and J. R. Lieberman. 2009. Influence of simultaneous targeting of the bone morphogenetic protein pathway and RANK/RANKL axis in osteolytic prostate cancer lesion in bone. Bone 44(1): 160-7. http://www.ncbi.nlm.nih.gov/pubmed/18929692. Metastasis to bone is the leading cause of morbidity and mort…	Influence of simultaneous targeting of the bone morphogenetic protein pathway and RANK/RANKL axis in osteolytic prostate cancer lesion in bone	Metastasis to bone is the leading cause of morbidity and mortality in advanced prostate cancer patients. Considering the complex reciprocal interactions between the tumor cells and the bone microenvironment, there is increasing interest in developing combination therapies targeting both the tumor growth and the bone microenvironment. In this study, we investigated the effect of simultaneous block…	EXCLUDED
250	250.S. Chouhan and S. J. Flora. 2008. Effects of fluoride on the tissue oxidative stress and apoptosis in rats: biochemical assays supported by IR spectroscopy data. Toxicology 254(1-2): 61-7. http://www.ncbi.nlm.nih.gov/pubmed/18845224. The mechanism underlying the toxicity of fluoride still remains unknown. To investigate the effects of different doses of fluoride on blood and tissue oxidative …	Effects of fluoride on the tissue oxidative stress and apoptosis in rats: biochemical assays supported by IR spectroscopy data	The mechanism underlying the toxicity of fluoride still remains unknown. To investigate the effects of different doses of fluoride on blood and tissue oxidative stress and apoptosis, we exposed male rats to three doses of fluoride (10, 50 and 100ppm in drinking water) for a period of 10 weeks. The results suggested that exposure to 10ppm fluoride significantly increased the level of reactive oxyg…	EXCLUDED
251	251.T. Mutarai, W. Ritthagol and J. Hunsrisakhun. 2008. Factors influencing early childhood caries of cleft lip and/or palate children aged 18 to 36 months in southern Thailand. Cleft Palate Craniofac J 45(5): 468-72. http://www.ncbi.nlm.nih.gov/pubmed/18788870. OBJECTIVE: To clarify whether oral health care behavior or oral cleft status influences early childhood caries in southern Thailand clef…	Factors influencing early childhood caries of cleft lip and/or palate children aged 18 to 36 months in southern Thailand	OBJECTIVE: To clarify whether oral health care behavior or oral cleft status influences early childhood caries in southern Thailand cleft children. DESIGN: A comparative cross-sectional study. PATIENTS, PARTICIPANTS: A total of 138 southern Thai children aged 18 to 36 months comprised two groups of 69 participants, one with cleft lip and/or palate and controls with no cleft. METHODS: All children…	EXCLUDED
252	252.I. V. Shkurenko, M. M. Shishkin, A. E. Dontsov and N. L. Sakina. 2008. [Effect of fluorinated silicone oil on the rabbit retinal antioxidant status]. Vestn Oftalmol 124(4): 41-4. http://www.ncbi.nlm.nih.gov/pubmed/18756801. The high-grade fluorinated silicone oil made in Russia was tested for its effect on the rabbit retinal antioxidant status. Experiments were made on 36 rabbits (72 eyes) un…	[Effect of fluorinated silicone oil on the rabbit retinal antioxidant status]	The high-grade fluorinated silicone oil made in Russia was tested for its effect on the rabbit retinal antioxidant status. Experiments were made on 36 rabbits (72 eyes) undergoing replacement of the excised vitreous body with sterile 0.9 NaCl solution or with one of the study implants (fluorinated silicon oil, silicon oil, or perfluorodecahydronaphthalene) after subtotal vitrectomy. The impact of…	EXCLUDED
253	253.W. Y. Hou, D. X. Long, H. P. Wang, Q. Wang and Y. J. Wu. 2008. The homeostasis of phosphatidylcholine and lysophosphatidylcholine was not disrupted during tri-o-cresyl phosphate-induced delayed neurotoxicity in hens. Toxicology 252(1-3): 56-63. http://www.ncbi.nlm.nih.gov/pubmed/18755237. Little is known regarding early biochemical events in organophosphate-induced delayed neurotoxicity (OPID…	The homeostasis of phosphatidylcholine and lysophosphatidylcholine was not disrupted during tri-o-cresyl phosphate-induced delayed neurotoxicity in hens	Little is known regarding early biochemical events in organophosphate-induced delayed neurotoxicity (OPIDN) except for the essential inhibition of neuropathy target esterase (NTE). We hypothesized that the homeostasis of lysophosphatidylcholine (LPC) and/or phosphatidylcholine (PC) in nervous tissues might be disrupted after exposure to the organophosphates (OP) which participates in the progress…	EXCLUDED
254	254.L. W. Woo, D. S. Fischer, C. M. Sharland, M. Trusselle, P. A. Foster, S. K. Chander, A. Di Fiore, C. T. Supuran, G. De Simone, A. Purohit, M. J. Reed and B. V. Potter. 2008. Anticancer steroid sulfatase inhibitors: synthesis of a potent fluorinated second-generation agent, in vitro and in vivo activities, molecular modeling, and protein crystallography. Mol Cancer Ther 7(8): 2435-44. http://w…	Anticancer steroid sulfatase inhibitors: synthesis of a potent fluorinated second-generation agent, in vitro and in vivo activities, molecular modeling, and protein crystallography	An improved steroid sulfatase inhibitor was prepared by replacing the N-propyl group of the second-generation steroid-like inhibitor (2) with a N-3,3,3-trifluoropropyl group to give (10). This compound is 5-fold more potent in vitro, completely inhibits rat liver steroid sulfatase activity after a single oral dose of 0.5 mg/kg, and exhibits a significantly longer duration of inhibition over (2). …	EXCLUDED
255	255.M. Kueny-Stotz, S. Chassaing, R. Brouillard, M. Nielsen and M. Goeldner. 2008. Flavylium salts as in vitro precursors of potent ligands to brain GABA-A receptors. Bioorg Med Chem Lett 18(17): 4864-7. http://www.ncbi.nlm.nih.gov/pubmed/18707883. The synthesis of a series of derivatized flavylium cations was undertaken and the affinity to the benzodiazepine binding site of the GABA-A receptor e…	Flavylium salts as in vitro precursors of potent ligands to brain GABA-A receptors	The synthesis of a series of derivatized flavylium cations was undertaken and the affinity to the benzodiazepine binding site of the GABA-A receptor evaluated. The observed high affinity for some derivatives (sub-muM range) was explained by an in vitro transformation of the flavylium cations into the corresponding trans-retrochalcones, components which are proposed to be the active species in thi…	EXCLUDED
256	256.J. J. Conboy, K. G. Wood, M. E. Lame, R. A. Durham and K. F. Geoghegan. 2008. Modification of amyloid-beta(1-40) by a protease inhibitor creates risk of error in mass spectrometric quantitation of amyloid-beta(1-42). Anal Biochem 382(2): 147-9. http://www.ncbi.nlm.nih.gov/pubmed/18706385. Matrix-assisted laser desorption mass spectrometry successfully analyzes mixed populations of amyloid-bet…	Modification of amyloid-beta(1-40) by a protease inhibitor creates risk of error in mass spectrometric quantitation of amyloid-beta(1-42)	Matrix-assisted laser desorption mass spectrometry successfully analyzes mixed populations of amyloid-beta (Abeta) peptides, providing a profile in which changes caused by drug action are directly observed. A spectrum of Abeta immunocaptured from guinea pig brain included a novel component with monoisotopic [M+H]+ at 4511.22, close to the monoisotopic value of [M+H]+ for Abeta(1-42) of 4512.27 an…	EXCLUDED
257	257.E. K. Moon, D. I. Chung, Y. C. Hong and H. H. Kong. 2008. Characterization of a serine proteinase mediating encystation of Acanthamoeba. Eukaryot Cell 7(9): 1513-7. http://www.ncbi.nlm.nih.gov/pubmed/18676958. Members of the genus Acanthamoeba, amphizoic protozoan parasites, are causative agents of granulomatous amoebic encephalitis and amoebic keratitis. Proteinases play a role in various bi…	Characterization of a serine proteinase mediating encystation of Acanthamoeba	Members of the genus Acanthamoeba, amphizoic protozoan parasites, are causative agents of granulomatous amoebic encephalitis and amoebic keratitis. Proteinases play a role in various biologic actions in Acanthamoeba, including host tissue destruction, pathogenesis, and digestion of phagocytosed food. Interestingly, we found that encystation of Acanthamoeba was inhibited by the serine proteinase i…	EXCLUDED
258	258.A. Coyoy, A. Valencia, A. Guemez-Gamboa and J. Moran. 2008. Role of NADPH oxidase in the apoptotic death of cultured cerebellar granule neurons. Free Radic Biol Med 45(8): 1056-64. http://www.ncbi.nlm.nih.gov/pubmed/18675340. Cerebellar granule neurons (CGN) cultured in a medium containing 25 mM KCl and treated with staurosporine (ST) or transferred to a medium with 5 mM KCl (K5) die apoptoti…	Role of NADPH oxidase in the apoptotic death of cultured cerebellar granule neurons	Cerebellar granule neurons (CGN) cultured in a medium containing 25 mM KCl and treated with staurosporine (ST) or transferred to a medium with 5 mM KCl (K5) die apoptotically. CGN death is mediated by an increase in reactive oxygen species (ROS) production. When CGN are treated with antioxidants all apoptotic parameters and cell death are markedly diminished, showing a central role for ROS in thi…	EXCLUDED
259	259.G. A. Muzardo, R. G. Machado and G. H. de Oliveira. 2008. Effects of calcium gluconate and PMSF in the treatment of acute intoxication of chicken by TOCP. Hum Exp Toxicol 27(3): 247-52. http://www.ncbi.nlm.nih.gov/pubmed/18650257. To examine the efficacy of calcium gluconate (two doses of Ca-Glu 5 mg/kg i.v.) to alleviate the injurious effects of organophosphorus induced delayed neuropathy (O…	Effects of calcium gluconate and PMSF in the treatment of acute intoxication of chicken by TOCP	To examine the efficacy of calcium gluconate (two doses of Ca-Glu 5 mg/kg i.v.) to alleviate the injurious effects of organophosphorus induced delayed neuropathy (OPIDN) in the presence or absence of phenylmethanesulfonyl fluoride (PMSF 90 mg/kg i.m.), 14 groups of four isabrown hens were used. To measure the lymphocyte neuropathy target esterase (LNTE)activity, groups receiving just distilled wa…	EXCLUDED
260	260.L. R. Gorbacheva, T. P. Storozhevykh, V. G. Pinelis, O. N. Davydova, S. Ishiwata and S. M. Strukova. 2008. Activated protein C via PAR1 receptor regulates survival of neurons under conditions of glutamate excitotoxicity. Biochemistry (Mosc) 73(6): 717-24. http://www.ncbi.nlm.nih.gov/pubmed/18620539. The effect of an anticoagulant and cytoprotector blood serine proteinase--activated protein C …	Activated protein C via PAR1 receptor regulates survival of neurons under conditions of glutamate excitotoxicity	The effect of an anticoagulant and cytoprotector blood serine proteinase--activated protein C (APC)--on survival of cultured hippocampal and cortical neurons under conditions of glutamate-induced excitotoxicity has been studied. Low concentrations of APC (0.01-10 nM) did not cause neuron death, but in the narrow range of low concentrations APC twofold and stronger decreased cell death caused by g…	EXCLUDED
261	261.Y. Yamato, M. Matsukawa, H. Mizukawa, T. Yanagitani, K. Yamazaki and A. Nagano. 2008. Distribution of hydroxyapatite crystallite orientation and ultrasonic wave velocity in ring-shaped cortical bone of bovine femur. IEEE Trans Ultrason Ferroelectr Freq Control 55(6): 1298-303. http://www.ncbi.nlm.nih.gov/pubmed/18599417. At the nanoscopic level, bone consists of calcium phosphate, which forms…	Distribution of hydroxyapatite crystallite orientation and ultrasonic wave velocity in ring-shaped cortical bone of bovine femur	At the nanoscopic level, bone consists of calcium phosphate, which forms incomplete hydroxyapatite (HAp) crystals. The preferred orientation of the c-axis of HAp crystallites induces anisotropy and inhomogeneity of elastic properties in bone. In this study, the effect of the preferred orientation of HAp crystallites on the spatial distribution of ultrasonic wave velocity was experimentally invest…	EXCLUDED
262	262.J. N. Silva, A. M. Silva, J. P. Tome, A. O. Ribeiro, M. R. Domingues, J. A. Cavaleiro, A. M. Silva, M. G. Neves, A. C. Tome, O. A. Serra, F. Bosca, P. Filipe, R. Santus and P. Morliere. 2008. Photophysical properties of a photocytotoxic fluorinated chlorin conjugated to four beta-cyclodextrins. Photochem Photobiol Sci 7(7): 834-43. http://www.ncbi.nlm.nih.gov/pubmed/18597032. A meso-tetrakis(…	Photophysical properties of a photocytotoxic fluorinated chlorin conjugated to four beta-cyclodextrins	A meso-tetrakis(pentafluorophenyl)-chlorin with the reduced pyrrole ring linked to an isoxazolidine ring (FC) has been conjugated to four beta-cyclodextrins (CDFC). The CDFC exhibits excellent water solubility and is a potent photosensitizer towards proliferating NCTC 2544 human keratinocytes. The study by conventional steady state absorption and fluorescence spectroscopies and by time-resolved f…	EXCLUDED
263	263.M. Monjo, S. F. Lamolle, S. P. Lyngstadaas, H. J. Ronold and J. E. Ellingsen. 2008. In vivo expression of osteogenic markers and bone mineral density at the surface of fluoride-modified titanium implants. Biomaterials 29(28): 3771-80. http://www.ncbi.nlm.nih.gov/pubmed/18585777. The aim of the present study was to investigate the biological mechanisms of the functional attachment of fluoride-…	In vivo expression of osteogenic markers and bone mineral density at the surface of fluoride-modified titanium implants	The aim of the present study was to investigate the biological mechanisms of the functional attachment of fluoride-modified titanium implants to cortical bone by studying the association of the pull-out test results with gene expression of osteoblast (runx2, osteocalcin, collagen-I and IGF-I), osteoclast (TRAP, H(+)-ATPase and calcitonin receptor) and inflammation (TNF-alpha, IL-6 and IL-10) mark…	EXCLUDED
264	264.K. Matsumoto, H. Takayama, M. Narita, A. Nakamura, M. Suzuki, T. Suzuki, T. Murayama, S. Wongseripipatana, K. Misawa, M. Kitajima, K. Tashima and S. Horie. 2008. MGM-9 [(E)-methyl 2-(3-ethyl-7a,12a-(epoxyethanoxy)-9-fluoro-1,2,3,4,6,7,12,12b-octahydro-8-methoxy indolo[2,3-a]quinolizin-2-yl)-3-methoxyacrylate], a derivative of the indole alkaloid mitragynine: a novel dual-acting mu- and kappa-…	MGM-9 [(E)-methyl 2-(3-ethyl-7a,12a-(epoxyethanoxy)-9-fluoro-1,2,3,4,6,7,12,12b-octahydro-8-methoxy indolo[2,3-a]quinolizin-2-yl)-3-methoxyacrylate], a derivative of the indole alkaloid mitragynine: a novel dual-acting mu- and kappa-opioid agonist with potent antinociceptive and weak rewarding effects in mice	Mitragynine is a major indole alkaloid isolated from the Thai medicinal plant Mitragyna speciosa that has opium-like properties, although its chemical structure is quite different from that of morphine. We attempted to develop novel analgesics derived from mitragynine, and thus synthesized the ethylene glycol-bridged and C10-fluorinated derivative of mitragynine, MGM-9 [(E)-methyl 2-(3-ethyl-7a,1…	EXCLUDED
265	265.D. G. Reid and P. S. Murphy. 2008. Fluorine magnetic resonance in vivo: a powerful tool in the study of drug distribution and metabolism. Drug Discov Today 13(11-12): 473-80. http://www.ncbi.nlm.nih.gov/pubmed/18549972. Magnetic resonance (MR) provides an attractive non-invasive way of studying drug distribution in vivo. Widespread occurrence of fluorine in medicinal compounds, and its favour…	Fluorine magnetic resonance in vivo: a powerful tool in the study of drug distribution and metabolism	Magnetic resonance (MR) provides an attractive non-invasive way of studying drug distribution in vivo. Widespread occurrence of fluorine in medicinal compounds, and its favourable MR properties, make it an effective probe for drug absorption, distribution, metabolism and excretion (ADME) studies. We discuss practicalities of detection and localization, and when (19)F MR would add value in a clini…	EXCLUDED
266	266.V. B. Solov'ev and M. T. Gengin. 2008. [Effect of arecholine and atropine administration on the carboxypeptidase H and phenylmethylsulfonyl fluoride-inhibited carboxypeptidase activities in the rat nervous tissue]. Biomed Khim 54(2): 201-9. http://www.ncbi.nlm.nih.gov/pubmed/18522222. The effect of a single dose administration of arecholine and atropine on the activities of carboxypeptidase H…	[Effect of arecholine and atropine administration on the carboxypeptidase H and phenylmethylsulfonyl fluoride-inhibited carboxypeptidase activities in the rat nervous tissue]	The effect of a single dose administration of arecholine and atropine on the activities of carboxypeptidase H and phenylmethylsulfonyl fluoride-inhibited carboxypeptidase involved into the final stage of formation of biologically active neuropeptides from precursors has been studied. Changes in the enzyme activities were evident during at least 72 h after administration of these drugs. These resu…	EXCLUDED
267	267.A. Yao, J. Kim, R. Atherley, S. L. Jinks, E. Carstens, S. Shargh, A. Sulger and J. F. Antognini. 2008. The effects of aromatic anesthetics on dorsal horn neuronal responses to noxious stimulation. Anesth Analg 106(6): 1759-64. http://www.ncbi.nlm.nih.gov/pubmed/18499606. BACKGROUND: Gamma-aminobutyric acid type A receptor potentiation and/or N-methyl-d-aspartate (NMDA) receptor inhibition mig…	The effects of aromatic anesthetics on dorsal horn neuronal responses to noxious stimulation	BACKGROUND: Gamma-aminobutyric acid type A receptor potentiation and/or N-methyl-d-aspartate (NMDA) receptor inhibition might explain the anesthetic properties of fluorinated aromatic compounds. We hypothesized that depression of dorsal horn neuronal responses to noxious stimulation would correlate with the magnitude of effect of benzene (BNZ), o-difluorobenzene, and hexafluorobenzene (HFB) on NM…	EXCLUDED
268	268.M. Zhang, A. Wang, T. Xia and P. He. 2008. Effects of fluoride on DNA damage, S-phase cell-cycle arrest and the expression of NF-kappaB in primary cultured rat hippocampal neurons. Toxicol Lett 179(1): 1-5. http://www.ncbi.nlm.nih.gov/pubmed/18485627. The mechanisms underlying the neurotoxicity of fluorosis still remain obscure. To investigate DNA damage, cell-cycle distribution and expressio…	Effects of fluoride on DNA damage, S-phase cell-cycle arrest and the expression of NF-kappaB in primary cultured rat hippocampal neurons	The mechanisms underlying the neurotoxicity of fluorosis still remain obscure. To investigate DNA damage, cell-cycle distribution and expression of nuclear factor kappa B (NF-kappaB) induced by fluoride, the primary rat hippocampal neurons were incubated with various concentrations (20mg/l, 40 mg/l, and 80 mg/l) of sodium fluoride for 24 h in vitro. Our results showed that olive tail moments (OTM…	EXCLUDED
269	269.U. Gravemann, J. Volland and H. Nau. 2008. Hydroxamic acid and fluorinated derivatives of valproic acid: anticonvulsant activity, neurotoxicity and teratogenicity. Neurotoxicol Teratol 30(5): 390-4. http://www.ncbi.nlm.nih.gov/pubmed/18455366. PURPOSE: Fluorinated and non-fluorinated valproic acid (VPA) analogues with hydroxamic acid moieties were tested for their teratogenic, anticonvulsant …	Hydroxamic acid and fluorinated derivatives of valproic acid: anticonvulsant activity, neurotoxicity and teratogenicity	PURPOSE: Fluorinated and non-fluorinated valproic acid (VPA) analogues with hydroxamic acid moieties were tested for their teratogenic, anticonvulsant and neurotoxic potencies in mice. METHODS: Compounds were synthesized from their corresponding acids. The induction of neural tube defects (exencephaly) of the resulting hydroxamates (applied on day 8.25 of gestation) was tested in the offspring of…	EXCLUDED
270	270.V. N. Vernekar, D. K. Cullen, N. Fogleman, Y. Choi, A. J. Garcia, M. G. Allen, G. J. Brewer and M. C. LaPlaca. 2009. SU-8 2000 rendered cytocompatible for neuronal bioMEMS applications. J Biomed Mater Res A 89(1): 138-51. http://www.ncbi.nlm.nih.gov/pubmed/18431778. Microfabrication advances have resulted in small, cheap, and precise devices for biological microelectromechanical systems (bioM…	SU-8 2000 rendered cytocompatible for neuronal bioMEMS applications	Microfabrication advances have resulted in small, cheap, and precise devices for biological microelectromechanical systems (bioMEMS). SU-8/SU-8 2000 is an attractive material for these applications because of its high-aspect ratio fabrication capability, dielectric properties, and thermochemical stability. Despite these advantages, the potential toxicity of SU-8 2000 may limit its use in cell-bas…	EXCLUDED
271	271.H. Zhou, K. Chen, Q. Yao, L. Gao and Y. Wang. 2008. Molecular cloning of Bombyx mori cytochrome P450 gene and its involvement in fluoride resistance. J Hazard Mater 160(2-3): 330-6. http://www.ncbi.nlm.nih.gov/pubmed/18423986. To investigate the effects of fluorosis on development and gene expression profiles of silkworm, highly resistant silkworm strain 441, and highly susceptible silkworm s…	Molecular cloning of Bombyx mori cytochrome P450 gene and its involvement in fluoride resistance	To investigate the effects of fluorosis on development and gene expression profiles of silkworm, highly resistant silkworm strain 441, and highly susceptible silkworm strain 440 were treated with 200ppm fluoride (designated as 440F and 441F) and water (designated as 440DZ and 441DZ). Fluorotic silkworm showed body color and behavior changes. Statistical analysis indicated that growth index of 440…	EXCLUDED
272	272.B. Csillik, A. Mihaly, B. Krisztin-Peva, I. Farkas and E. Knyihar-Csillik. 2008. Mitigation of nociception via transganglionic degenerative atrophy: possible mechanism of vinpocetine-induced blockade of retrograde axoplasmic transport. Ann Anat 190(2): 140-5. http://www.ncbi.nlm.nih.gov/pubmed/18413267. Vinpocetine, a derivative of vincamine, widely used in the clinical pharmacotherapy of cer…	Mitigation of nociception via transganglionic degenerative atrophy: possible mechanism of vinpocetine-induced blockade of retrograde axoplasmic transport	Vinpocetine, a derivative of vincamine, widely used in the clinical pharmacotherapy of cerebral circulatory diseases, inhibits retrograde axoplasmic transport of nerve growth factor (NGF) in the peripheral nerve, resulting in transganglionic degenerative atrophy (TDA) in the related ipsilateral superficial spinal dorsal horn, as shown in our previous publications. TDA induced by vinpocetine has b…	EXCLUDED
273	273.S. E. Meza-Toledo and N. G. Bowery. 2008. Reversal of GABA-mediated inhibition of the electrically and potassium chloride evoked [3H]-GABA release from rat substantia nigra slices by DL-3-hydroxy-3-phenyl pentanamide. Arzneimittelforschung 58(2): 53-61. http://www.ncbi.nlm.nih.gov/pubmed/18412018. The phenyl alcohol amides, DL-2-hydroxy-2-phenyl butyramide (CAS 52839-87-9), DL-3-hydroxy-3-phe…	Reversal of GABA-mediated inhibition of the electrically and potassium chloride evoked [3H]-GABA release from rat substantia nigra slices by DL-3-hydroxy-3-phenyl pentanamide	The phenyl alcohol amides, DL-2-hydroxy-2-phenyl butyramide (CAS 52839-87-9), DL-3-hydroxy-3-phenyl pentanamide (CAS 131802-69-2, DL-HEPP) and DL-4-hydroxy-4-phenyl hexanamide (CAS 67880-30-2) and their fluorine and chlorine analogs, at a concentration of 100 micromol/L, did not displace [3H]-gamma-aminobutyric acid ([3H]-GABA, CAS 108158-36-7) from GABAA receptors and only weakly displaced [3H]-…	EXCLUDED
274	274.T. Xia, M. Zhang, W. H. He, P. He and A. G. Wang. 2007. [Effects of fluoride on neural cell adhesion molecules mRNA and protein expression levels in primary rat hippocampal neurons]. Zhonghua Yu Fang Yi Xue Za Zhi 41(6): 475-8. http://www.ncbi.nlm.nih.gov/pubmed/18399128. OBJECTIVE: To investigate the effects of fluoride on the growth and viability, and mRNA and protein expression levels of n…	[Effects of fluoride on neural cell adhesion molecules mRNA and protein expression levels in primary rat hippocampal neurons]	OBJECTIVE: To investigate the effects of fluoride on the growth and viability, and mRNA and protein expression levels of neural cell adhesion molecules (NCAM) in primary rat hippocampal neurons. METHODS: The growth and development, the rate of cell survivor, and the mRNA and protein expression levels of NCAM were measured by MTT, RT-PCR, and Western blot respectively after the hippocampal neurons…	EXCLUDED
275	275.B. G. Lopes, A. L. Santos, C. Bezerra Cde, B. Wanke, M. Dos Santos Lazera, M. M. Nishikawa, A. M. Mazotto, V. M. Kussumi, R. M. Haido and A. B. Vermelho. 2008. A 25-kDa serine peptidase with keratinolytic activity secreted by Coccidioides immitis. Mycopathologia 166(1): 35-40. http://www.ncbi.nlm.nih.gov/pubmed/18386157. Coccidioides immitis is the causative agent of coccidioidomycosis, a sys…	A 25-kDa serine peptidase with keratinolytic activity secreted by Coccidioides immitis	Coccidioides immitis is the causative agent of coccidioidomycosis, a systemic mycosis that attacks humans and a wide variety of animals. In the present study, we showed that the C. immitis mycelial form is able to release proteolytic enzyme into the extracellular environment. Under chemically defined growth conditions, mycelia secreted seven distinct polypeptides ranging from 15 to 65 kDa and an …	EXCLUDED
276	276.C. P. Irmen, S. M. Siegel and P. A. Carr. 2008. Localization of SSeCKS in unmyelinated primary sensory neurons. J Brachial Plex Peripher Nerve Inj 3(#issue#): 8. http://www.ncbi.nlm.nih.gov/pubmed/18353188. BACKGROUND: SSeCKS (Src SupprEssed C Kinase Substrate) is a proposed protein kinase C substrate/A kinase anchoring protein (AKAP) that has recently been characterized in the rat peripheral…	Localization of SSeCKS in unmyelinated primary sensory neurons	BACKGROUND: SSeCKS (Src SupprEssed C Kinase Substrate) is a proposed protein kinase C substrate/A kinase anchoring protein (AKAP) that has recently been characterized in the rat peripheral nervous system. It has been shown that approximately 40% of small primary sensory neurons contain SSeCKS-immunoreactivity in a population largely separate from substance P (95.2%), calcitonin gene related pepti…	EXCLUDED
278	278.G. S. Ladics, G. L. Kennedy, J. O'Connor, N. Everds, L. A. Malley, S. R. Frame, S. Gannon, R. Jung, T. Roth, H. Iwai and S. Shin-Ya. 2008. 90-day oral gavage toxicity study of 8-2 fluorotelomer alcohol in rats. Drug Chem Toxicol 31(2): 189-216. http://www.ncbi.nlm.nih.gov/pubmed/18330782. 8-2 fluorotelomer alcohol is a fluorinated chemical intermediate used to manufacture specialty polymers a…	90-day oral gavage toxicity study of 8-2 fluorotelomer alcohol in rats	8-2 fluorotelomer alcohol is a fluorinated chemical intermediate used to manufacture specialty polymers and surfactants. The potential subchronic toxicity and the reversibility of the effects of this chemical were evaluated following approximately 90 days of oral gavage dosing to Crl:CD(SD)IGS BR rats. A complete toxicological profile, including neurobehavioral assessments and hepatic beta-oxidat…	EXCLUDED
279	279.G. S. Siemering, J. D. Hayworth and B. K. Greenfield. 2008. Assessment of potential aquatic herbicide impacts to California aquatic ecosystems. Arch Environ Contam Toxicol 55(3): 415-31. http://www.ncbi.nlm.nih.gov/pubmed/18293029. A series of legal decisions culminated in 2002 with the California State Water Resources Control Board funding the San Francisco Estuary Institute to develop and i…	Assessment of potential aquatic herbicide impacts to California aquatic ecosystems	A series of legal decisions culminated in 2002 with the California State Water Resources Control Board funding the San Francisco Estuary Institute to develop and implement a 3-year monitoring program to determine the potential environmental impacts of aquatic herbicide applications. The monitoring program was intended to investigate the behavior of all aquatic pesticides in use in California, to …	EXCLUDED
280	280.F. Maingret, B. Coste, F. Padilla, N. Clerc, M. Crest, S. M. Korogod and P. Delmas. 2008. Inflammatory mediators increase Nav1.9 current and excitability in nociceptors through a coincident detection mechanism. J Gen Physiol 131(3): 211-25. http://www.ncbi.nlm.nih.gov/pubmed/18270172. Altered function of Na+ channels is responsible for increased hyperexcitability of primary afferent neurons t…	Inflammatory mediators increase Nav1.9 current and excitability in nociceptors through a coincident detection mechanism	Altered function of Na+ channels is responsible for increased hyperexcitability of primary afferent neurons that may underlie pathological pain states. Recent evidence suggests that the Nav1.9 subunit is implicated in inflammatory but not acute pain. However, the contribution of Nav1.9 channels to the cellular events underlying nociceptor hyperexcitability is still unknown, and there remains much…	EXCLUDED
281	281.R. A. Evans, E. M. Jakubowski, W. T. Muse, K. Matson, S. W. Hulet, R. J. Mioduszewski, S. A. Thomson, A. L. Totura, J. A. Renner and C. L. Crouse. 2008. Quantification of sarin and cyclosarin metabolites isopropyl methylphosphonic acid and cyclohexyl methylphosphonic acid in minipig plasma using isotope-dilution and liquid chromatography- time-of-flight mass spectrometry. J Anal Toxicol 32(1)…	Quantification of sarin and cyclosarin metabolites isopropyl methylphosphonic acid and cyclohexyl methylphosphonic acid in minipig plasma using isotope-dilution and liquid chromatography- time-of-flight mass spectrometry	An analysis method for determining isopropyl methylphosphonic acid (IMPA) and cyclohexyl methylphosphonic acid (CMPA), the metabolic hydrolysis products of toxic organophosphorus nerve agents isopropyl methylphosphonofluoridate (sarin, GB) and cyclohexyl methylphosphonofluoridate (cyclosarin, GF), respectively, has been developed and validated using high-performance liquid chromatography-mass spe…	EXCLUDED
282	282.J. M. Janjic, M. Srinivas, D. K. Kadayakkara and E. T. Ahrens. 2008. Self-delivering nanoemulsions for dual fluorine-19 MRI and fluorescence detection. J Am Chem Soc 130(9): 2832-41. http://www.ncbi.nlm.nih.gov/pubmed/18266363. We report the design, synthesis, and biological testing of highly stable, nontoxic perfluoropolyether (PFPE) nanoemulsions for dual 19F MRI-fluorescence detection. A l…	Self-delivering nanoemulsions for dual fluorine-19 MRI and fluorescence detection	We report the design, synthesis, and biological testing of highly stable, nontoxic perfluoropolyether (PFPE) nanoemulsions for dual 19F MRI-fluorescence detection. A linear PFPE polymer was covalently conjugated to common fluorescent dyes (FITC, Alexa647 and BODIPy-TR), mixed with pluronic F68 and linear polyethyleneimine (PEI), and emulsified by microfluidization. Prepared nanoemulsions (<200 nm…	EXCLUDED
283	283.P. A. Dabisch, E. A. Davis, J. A. Renner, E. M. Jakubowski, R. J. Mioduszewski and S. A. Thomson. 2008. Biomarkers of low-level exposure to soman vapor: comparison of fluoride regeneration to acetylcholinesterase inhibition. Inhal Toxicol 20(2): 149-56. http://www.ncbi.nlm.nih.gov/pubmed/18236229. The nerve agent O-pinacolyl methylphosphonofluoridate, also known as soman or by its military de…	Biomarkers of low-level exposure to soman vapor: comparison of fluoride regeneration to acetylcholinesterase inhibition	The nerve agent O-pinacolyl methylphosphonofluoridate, also known as soman or by its military designation GD, is a highly toxic organophosphorous compound that exerts its effects through inhibition of the enzyme acetylcholinesterase (AChE). In the present study, a fluoride ion based regeneration assay was developed to quantify the level of soman present in the blood of rats following a low-level …	EXCLUDED
284	284.P. Beswick, N. Charrier, B. Clarke, E. Demont, C. Dingwall, R. Dunsdon, A. Faller, R. Gleave, J. Hawkins, I. Hussain, C. N. Johnson, D. MacPherson, G. Maile, R. Matico, P. Milner, J. Mosley, A. Naylor, A. O'Brien, S. Redshaw, D. Riddell, P. Rowland, J. Skidmore, V. Soleil, K. J. Smith, S. Stanway, G. Stemp, A. Stuart, S. Sweitzer, P. Theobald, D. Vesey, D. S. Walter, J. Ward and G. Wayne. 200…	BACE-1 inhibitors part 3: identification of hydroxy ethylamines (HEAs) with nanomolar potency in cells	This article is focusing on further optimization of previously described hydroxy ethylamine (HEA) BACE-1 inhibitors obtained from a focused library with the support of X-ray crystallography. Optimization of the non-prime side of our inhibitors and introduction of a 6-membered sultam substituent binding to Asn-294 as well as a fluorine in the C-2 position led to derivatives with nanomolar potency …	EXCLUDED
286	286.O. Julien, Y. B. Sun, X. Wang, D. A. Lindhout, A. Thiessen, M. Irving and B. D. Sykes. 2008. Tryptophan mutants of cardiac troponin C: 3D structure, troponin I affinity, and in situ activity. Biochemistry 47(2): 597-606. http://www.ncbi.nlm.nih.gov/pubmed/18092822. In situ fluorescence/NMR spectroscopic approaches have been used to elucidate the structure, mobility, and domain orientations of…	Tryptophan mutants of cardiac troponin C: 3D structure, troponin I affinity, and in situ activity	In situ fluorescence/NMR spectroscopic approaches have been used to elucidate the structure, mobility, and domain orientations of troponin C in striated muscle. This led us to consider complementary approaches such as solid-state NMR spectroscopy. The biophysical properties of tryptophan and Trp-analogues, such as fluorotryptophan or hydroxytryptophan, are often exploited to probe protein structu…	EXCLUDED
287	287.C. J. Edwards, C. J. Leary and G. J. Rose. 2007. Counting on inhibition and rate-dependent excitation in the auditory system. J Neurosci 27(49): 13384-92. http://www.ncbi.nlm.nih.gov/pubmed/18057196. The intervals between acoustic elements are important in audition. Although neurons have been recorded that show interval tuning, the underlying mechanisms are unclear. The anuran auditory system…	Counting on inhibition and rate-dependent excitation in the auditory system	The intervals between acoustic elements are important in audition. Although neurons have been recorded that show interval tuning, the underlying mechanisms are unclear. The anuran auditory system is well suited for addressing this problem. One class of midbrain neurons in anurans responds selectively over a narrow range of pulse-repetition rates (PRRs) and only after several sound pulses have occ…	EXCLUDED
288	288.S. P. Kotha, C. A. DePaula, A. B. Mann and N. Guzelsu. 2008. High frequency ultrasound prediction of mechanical properties of cortical bone with varying amount of mineral content. Ultrasound Med Biol 34(4): 630-7. http://www.ncbi.nlm.nih.gov/pubmed/18055098. In this study, we evaluate if high frequency ultrasound impedance measurements can predict the mechanical properties of bones where the …	High frequency ultrasound prediction of mechanical properties of cortical bone with varying amount of mineral content	In this study, we evaluate if high frequency ultrasound impedance measurements can predict the mechanical properties of bones where the amount of bone mineral is varied. The motivation stems from the potential utility of ultrasound as a noninvasive technique to evaluate and monitor the mechanical properties of bone during treatment of diseased states where the ratio of mineral content to organic …	EXCLUDED
289	289.G. O. Cron, N. Beghein, R. Ansiaux, P. Martinive, O. Feron and B. Gallez. 2008. 19F NMR in vivo spectroscopy reflects the effectiveness of perfusion-enhancing vascular modifiers for improving gemcitabine chemotherapy. Magn Reson Med 59(1): 19-27. http://www.ncbi.nlm.nih.gov/pubmed/18050344. Nuclear magnetic resonance spectroscopy of fluorine-19 ((19)F NMR) has proven useful for evaluating kin…	19F NMR in vivo spectroscopy reflects the effectiveness of perfusion-enhancing vascular modifiers for improving gemcitabine chemotherapy	Nuclear magnetic resonance spectroscopy of fluorine-19 ((19)F NMR) has proven useful for evaluating kinetics of fluorinated chemotherapy drugs in tumors in vivo. This work investigated how three perfusion-enhancing vascular modifiers (BQ123, thalidomide, and Botulinum neurotoxin type A [BoNT-A]) would affect the chemotherapeutic efficacy of gemcitabine, a fluorinated drug widely used in human can…	EXCLUDED
290	290.C. Le Tourneau, E. Raymond and S. Faivre. 2007. Aplidine: a paradigm of how to handle the activity and toxicity of a novel marine anticancer poison. Curr Pharm Des 13(33): 3427-39. http://www.ncbi.nlm.nih.gov/pubmed/18045196. The marine ecosystem that has contributed to the discovery of cytarabine and its fluorinated derivative gemcitabine is now considered the most productive toll to acquire…	Aplidine: a paradigm of how to handle the activity and toxicity of a novel marine anticancer poison	The marine ecosystem that has contributed to the discovery of cytarabine and its fluorinated derivative gemcitabine is now considered the most productive toll to acquire new natural derived anticancer entities. Few marine anticancer agents have entered clinical development, including bryostatin-1, dolastatin 10, LU103793, ET-743, kahalalide F, didemnin B and aplidine. The marine plitidepsin aplid…	EXCLUDED
291	291.L. R. Chioca, I. M. Raupp, C. Da Cunha, E. M. Losso and R. Andreatini. 2008. Subchronic fluoride intake induces impairment in habituation and active avoidance tasks in rats. Eur J Pharmacol 579(1-3): 196-201. http://www.ncbi.nlm.nih.gov/pubmed/18001709. Since clinical case reports suggest that sodium fluoride (NaF) intoxication may impair learning and memory, the objective of the present stud…	Subchronic fluoride intake induces impairment in habituation and active avoidance tasks in rats	Since clinical case reports suggest that sodium fluoride (NaF) intoxication may impair learning and memory, the objective of the present study was to evaluate the effects of NaF on two memory tasks: open-field habituation and two-way active avoidance. Adult male rats were exposed to NaF in drinking water at three concentrations for 30 days: 1.54 (control, tap water), 50 and 100 ppm NaF (correspon…	INCLUDED
292	292.H. C. Winter and T. Ueda. 2008. The glutamate uptake system in presynaptic vesicles: further characterization of structural requirements for inhibitors and substrates. Neurochem Res 33(2): 223-31. http://www.ncbi.nlm.nih.gov/pubmed/17940888. Noncyclic fluorine-substituted and cyclic analogs of glutamic acid were tested for their ability to inhibit glutamate uptake in isolated bovine presynapt…	The glutamate uptake system in presynaptic vesicles: further characterization of structural requirements for inhibitors and substrates	Noncyclic fluorine-substituted and cyclic analogs of glutamic acid were tested for their ability to inhibit glutamate uptake in isolated bovine presynaptic vesicles, in order to assess the specific structural requirements of the glutamate translocation system in the vesicle membrane. Cyclic analogs that permitted close interaction between the positive and negative charges of the glutamate molecul…	EXCLUDED
293	293.L. M. Carcoba, M. Santiago, D. E. Moss and R. Cabeza. 2008. In utero methanesulfonyl fluoride differentially affects learning and maze performance in the absence of long-lasting cholinergic changes in the adult rat. Pharmacol Biochem Behav 88(4): 374-84. http://www.ncbi.nlm.nih.gov/pubmed/17920111. There is increasing evidence that acetylcholinesterase (AChE) may have various specific develop…	In utero methanesulfonyl fluoride differentially affects learning and maze performance in the absence of long-lasting cholinergic changes in the adult rat	There is increasing evidence that acetylcholinesterase (AChE) may have various specific developmental roles in brain development. Nevertheless, specific effects of AChE inhibition during early brain development have not been adequately described. Therefore, methanesulfonyl fluoride (MSF), an irreversible AChE inhibitor that shows high selectivity for the CNS was used to produce AChE inhibition in…	EXCLUDED
294	294.I. Bera, R. Sabatini, P. Auteri, P. Flace, G. Sisto, M. Montagnani, M. A. Potenza, F. L. Marasciulo, M. R. Carratu, A. Coluccia, P. Borracci, A. Tarullo and R. Cagiano. 2007. Neurofunctional effects of developmental sodium fluoride exposure in rats. Eur Rev Med Pharmacol Sci 11(4): 211-24. http://www.ncbi.nlm.nih.gov/pubmed/17876956. Contrasting studies on the toxic effects of sodium fluoride…	Neurofunctional effects of developmental sodium fluoride exposure in rats	Contrasting studies on the toxic effects of sodium fluoride (NaF) during developmental stages of Wistar rats, lead us to investigate the neurofunctional effects caused by its perinatal exposure, devoid of any overt sign of toxicity and/or gross malformation. NaF solution was administered to pregnant rats by intragastric gavage at a daily dose of 2.5 and 5.0 mg/kg from gestational day 0 to day 9 a…	INCLUDED
295	295.D. P. Flaherty, S. M. Walsh, T. Kiyota, Y. Dong, T. Ikezu and J. L. Vennerstrom. 2007. Polyfluorinated bis-styrylbenzene beta-amyloid plaque binding ligands. J Med Chem 50(20): 4986-92. http://www.ncbi.nlm.nih.gov/pubmed/17845017. beta-Amyloid (Abeta) binding affinities and specificities for six bis-styrylbenzenes with multiple magnetically equivalent fluorine atoms in the form of a tetrafluo…	Polyfluorinated bis-styrylbenzene beta-amyloid plaque binding ligands	beta-Amyloid (Abeta) binding affinities and specificities for six bis-styrylbenzenes with multiple magnetically equivalent fluorine atoms in the form of a tetrafluorophenyl core or symmetrical trifluoromethyl and trifluoromethoxy groups were determined by means of fluorescence titrations with amyloid peptide Abeta1-40 and a novel in vitro fluorescence-based assay using APP/PS1 transgenic mouse br…	EXCLUDED
296	296.M. H. Trivedi, R. J. Verma and N. J. Chinoy. 2007. Amelioration by black tea of sodium fluoride-induced changes in protein content of cerebral hemisphere, cerebellum and medulla oblongata in brain region of mice. Acta Pol Pharm 64(3): 221-5. http://www.ncbi.nlm.nih.gov/pubmed/17695144. Oral administration of sodium fluoride (NaF, 6 and 12 mg/kg body weight/day) to Swiss strain male albino mic…	Amelioration by black tea of sodium fluoride-induced changes in protein content of cerebral hemisphere, cerebellum and medulla oblongata in brain region of mice	Oral administration of sodium fluoride (NaF, 6 and 12 mg/kg body weight/day) to Swiss strain male albino mice for 30 days caused significant dose-dependant reduction in the content of acidic, basic, neutral, and total protein in cerebral hemisphere, cerebellum and medulla oblongata region of brain. After 30 days of NaF treatment, followed by withdrawal of treatment for 30 days, partial but signif…	EXCLUDED
297	297.S. C. Vose, N. T. Holland, B. Eskenazi and J. E. Casida. 2007. Lysophosphatidylcholine hydrolases of human erythrocytes, lymphocytes, and brain: sensitive targets of conserved specificity for organophosphorus delayed neurotoxicants. Toxicol Appl Pharmacol 224(1): 98-104. http://www.ncbi.nlm.nih.gov/pubmed/17663017. Brain neuropathy target esterase (NTE), associated with organophosphorus (OP)-…	Lysophosphatidylcholine hydrolases of human erythrocytes, lymphocytes, and brain: sensitive targets of conserved specificity for organophosphorus delayed neurotoxicants	Brain neuropathy target esterase (NTE), associated with organophosphorus (OP)-induced delayed neuropathy, has the same OP inhibitor sensitivity and specificity profiles assayed in the classical way (paraoxon-resistant, mipafox-sensitive hydrolysis of phenyl valerate) or with lysophosphatidylcholine (LysoPC) as the substrate. Extending our earlier observation with mice, we now examine human erythr…	EXCLUDED
298	298.G. G. Mori, R. B. Garcia, I. Gomes de Moraes, C. M. Bramante and N. Bernardineli. 2007. Morphometric and microscopic evaluation of the effect of a solution of alendronate as an intracanal therapeutic agent in rat teeth submitted to late reimplantation. Dent Traumatol 23(4): 218-21. http://www.ncbi.nlm.nih.gov/pubmed/17635354. The use of substances that inhibit root resorption may be an altern…	Morphometric and microscopic evaluation of the effect of a solution of alendronate as an intracanal therapeutic agent in rat teeth submitted to late reimplantation	The use of substances that inhibit root resorption may be an alternative for cases of unsuccessful reimplants. Hence, the purpose of this study was to test a solution of alendronate, a resorption inhibitor, as an intracanal therapeutic agent for teeth submitted to late reimplantation. Thirty rat maxillary right central incisors were avulsed and kept dry for 30 min. The teeth were instrumented, an…	EXCLUDED
299	299.L. M. Domico, K. R. Cooper, L. P. Bernard and G. D. Zeevalk. 2007. Reactive oxygen species generation by the ethylene-bis-dithiocarbamate (EBDC) fungicide mancozeb and its contribution to neuronal toxicity in mesencephalic cells. Neurotoxicology 28(6): 1079-91. http://www.ncbi.nlm.nih.gov/pubmed/17597214. Previous in vitro studies in our laboratory have shown that mancozeb (MZ) and maneb (MB)…	Reactive oxygen species generation by the ethylene-bis-dithiocarbamate (EBDC) fungicide mancozeb and its contribution to neuronal toxicity in mesencephalic cells	Previous in vitro studies in our laboratory have shown that mancozeb (MZ) and maneb (MB), both widely used EBDC fungicides, are equipotent neurotoxicants that produce cell loss in mesencephalic dopaminergic and GABAergic cells after an acute 24h exposure. Mitochondrial uncoupling and inhibition were associated with fungicide exposure. Inhibition of mitochondrial respiration is known to increase f…	EXCLUDED
300	300.R. Vogel, T. P. Sakmar, M. Sheves and F. Siebert. 2007. Coupling of protonation switches during rhodopsin activation. Photochem Photobiol 83(2): 286-92. http://www.ncbi.nlm.nih.gov/pubmed/17576345. Recent studies of the activation mechanism of rhodopsin involving Fourier-transform infrared spectroscopy and a combination of chromophore modifications and site-directed mutagenesis reveal an allo…	Coupling of protonation switches during rhodopsin activation	Recent studies of the activation mechanism of rhodopsin involving Fourier-transform infrared spectroscopy and a combination of chromophore modifications and site-directed mutagenesis reveal an allosteric coupling between two protonation switches. In particular, the ring and the 9-methyl group of the all-trans retinal chromophore serve to couple two proton-dependent activation steps: proton uptake…	EXCLUDED
301	301.D. A. Karanian, S. L. Karim, J. T. Wood, J. S. Williams, S. Lin, A. Makriyannis and B. A. Bahr. 2007. Endocannabinoid enhancement protects against kainic acid-induced seizures and associated brain damage. J Pharmacol Exp Ther 322(3): 1059-66. http://www.ncbi.nlm.nih.gov/pubmed/17545313. Endocannabinoids are released in response to pathogenic insults, and inhibitors of endocannabinoid inactiva…	Endocannabinoid enhancement protects against kainic acid-induced seizures and associated brain damage	Endocannabinoids are released in response to pathogenic insults, and inhibitors of endocannabinoid inactivation enhance such on-demand responses that promote cellular protection. Here, AM374 (palmitylsulfonyl fluoride), an irreversible inhibitor of fatty acid amide hydrolase (FAAH), was injected i.p. into rats to test for endocannabinoid enhancement. AM374 caused a prolonged elevation of anandami…	EXCLUDED
302	302.M. Zhang, A. Wang, W. He, P. He, B. Xu, T. Xia, X. Chen and K. Yang. 2007. Effects of fluoride on the expression of NCAM, oxidative stress, and apoptosis in primary cultured hippocampal neurons. Toxicology 236(3): 208-16. http://www.ncbi.nlm.nih.gov/pubmed/17537562. The mechanisms underlying the neurotoxicity of endemic fluorosis still remain unknown. To investigate the expression level of ne…	Effects of fluoride on the expression of NCAM, oxidative stress, and apoptosis in primary cultured hippocampal neurons	The mechanisms underlying the neurotoxicity of endemic fluorosis still remain unknown. To investigate the expression level of neural cell adhesion molecules (NCAM), oxidative stress, and apoptosis induced by fluoride, the primary rat hippocampal neurons were incubated with 20, 40, and 80 mg/l sodium fluoride for 24 h in vitro. The results showed that the cell survival rate in the 80 mg/l fluoride…	EXCLUDED
303	303.D. R. Shanklin. 2007. Cellular magnesium acquisition: an anomaly in embryonic cation homeostasis. Exp Mol Pathol 83(2): 224-40. http://www.ncbi.nlm.nih.gov/pubmed/17532318. The intracellular dominance of magnesium ion makes clinical assessment difficult despite the critical role of Mg(++) in many key functions of cells and enzymes. There is general consensus that serum Mg(++) levels are not r…	Cellular magnesium acquisition: an anomaly in embryonic cation homeostasis	The intracellular dominance of magnesium ion makes clinical assessment difficult despite the critical role of Mg(++) in many key functions of cells and enzymes. There is general consensus that serum Mg(++) levels are not representative of the growing number of conditions for which magnesium is known to be important. There is no consensus method or sample source for testing for clinical purposes. …	EXCLUDED
304	304.M. H. Kothary, B. A. McCardell, C. D. Frazar, D. Deer and B. D. Tall. 2007. Characterization of the zinc-containing metalloprotease encoded by zpx and development of a species-specific detection method for Enterobacter sakazakii. Appl Environ Microbiol 73(13): 4142-51. http://www.ncbi.nlm.nih.gov/pubmed/17483271. Enterobacter sakazakii causes a severe form of neonatal meningitis that occurs a…	Characterization of the zinc-containing metalloprotease encoded by zpx and development of a species-specific detection method for Enterobacter sakazakii	Enterobacter sakazakii causes a severe form of neonatal meningitis that occurs as sporadic cases as well as outbreaks. The disease has been epidemiologically associated with consumption of reconstituted, dried infant formulas. Very little information is available regarding pathogenicity of the organism and production of virulence factors. Clinical and environmental strains were screened for produ…	EXCLUDED
305	305.A. Machoy-Mokrzynska and Z. Machoy. 2006. [Current trends in fluorine research]. Ann Acad Med Stetin 52 Suppl 1(#issue#): 73-7. http://www.ncbi.nlm.nih.gov/pubmed/17469507. PURPOSE: Current topics in fluorine research are presented with emphasis on findings by researchers in Szczecin and Poland, as well as in the world. Reports are cited on the distribution of fluorine compounds in the enviro…	[Current trends in fluorine research]	PURPOSE: Current topics in fluorine research are presented with emphasis on findings by researchers in Szczecin and Poland, as well as in the world. Reports are cited on the distribution of fluorine compounds in the environment, routes of penetration into living organisms, and analytical methods for the quantitative determinations of fluorine content in air, water, soil, and foods. Important cont…	EXCLUDED
306	306.A. Lubkowska, D. Chlubek and A. Machoy-Mokrzyniska. 2006. [The effect of alternating administration of aluminum chloride and sodium fluoride in drinking water on the concentration of fluoride in serum and its content in bones of rats]. Ann Acad Med Stetin 52 Suppl 1(#issue#): 67-71. http://www.ncbi.nlm.nih.gov/pubmed/17469506. INTRODUCTION: Fluorine and aluminum remain a very interesting rese…	[The effect of alternating administration of aluminum chloride and sodium fluoride in drinking water on the concentration of fluoride in serum and its content in bones of rats]	INTRODUCTION: Fluorine and aluminum remain a very interesting research topic due to equivocal and relatively unknown toxic action, role in the etiology of various diseases, and interactions of both elements. Fluorine and aluminum compounds are absorbed by organisms through the gastric and respiratory systems, although the latter route operates only at very high concentrations in air. Chronic expo…	EXCLUDED
307	307.B. M. DeBey, B. Jacob, F. W. Oehme and P. Imerman. 2007. Sodium fluoride/copper naphthenate toxicosis in cattle. J Vet Diagn Invest 19(3): 305-8. http://www.ncbi.nlm.nih.gov/pubmed/17459864. Fourteen cattle on a Kansas pasture died from ingestion of a wood preservative compound containing sodium fluoride and copper naphthenate. Clinical signs included depression, anorexia, ataxia, diarrhea, a…	Sodium fluoride/copper naphthenate toxicosis in cattle	Fourteen cattle on a Kansas pasture died from ingestion of a wood preservative compound containing sodium fluoride and copper naphthenate. Clinical signs included depression, anorexia, ataxia, diarrhea, and recumbency. Grossly visible lesions included perirenal edema, pale kidneys, and forestomach ulceration. All 3 cows that had postmortem evaluations had extensive renal cortical tubular necrosis…	EXCLUDED
308	308.S. Schastak, Y. Yafai, T. Yasukawa, Y. S. Wang, G. Hillrichs and P. Wiedemann. 2007. Flexible UV light guiding system for intraocular laser microsurgery. Lasers Surg Med 39(4): 353-7. http://www.ncbi.nlm.nih.gov/pubmed/17457837. BACKGROUND AND OBJECTIVE: Until now, UV lasers could not be applied to vitreoretinal surgery because of the absence of a practical beam guiding system. A flexible, fr…	Flexible UV light guiding system for intraocular laser microsurgery	BACKGROUND AND OBJECTIVE: Until now, UV lasers could not be applied to vitreoretinal surgery because of the absence of a practical beam guiding system. A flexible, freely mobile hollow core waveguide, capable of delivering UV laser light, was recently developed. We evaluated the feasibility of this UV laser guiding system for vitreoretinal surgery in enucleated porcine and rabbit eyes and in vivo…	EXCLUDED
309	309.E. I. Eger, 2nd, D. Lemal, M. J. Laster, M. Liao, K. Jankowska, A. Raghavanpillai, A. V. Popov, Y. Gan and Y. Lou. 2007. Anesthetic properties of some fluorinated oxolanes and oxetanes. Anesth Analg 104(5): 1090-7, tables of contents. http://www.ncbi.nlm.nih.gov/pubmed/17456657. BACKGROUND: The search for new potent inhaled anesthetics has slowed, in large part because of the excellence of th…	Anesthetic properties of some fluorinated oxolanes and oxetanes	BACKGROUND: The search for new potent inhaled anesthetics has slowed, in large part because of the excellence of the two most recent additions, desflurane and sevoflurane. Nonetheless, neither desflurane nor sevoflurane are ideal anesthetics, desflurane causing cardiorespiratory stimulation, and sevoflurane having a slower (albeit rapid) recovery from anesthesia. Sevoflurane also can produce conv…	EXCLUDED
310	310.A. Isakovic, L. Harhaji, D. Stevanovic, Z. Markovic, M. Sumarac-Dumanovic, V. Starcevic, D. Micic and V. Trajkovic. 2007. Dual antiglioma action of metformin: cell cycle arrest and mitochondria-dependent apoptosis. Cell Mol Life Sci 64(10): 1290-302. http://www.ncbi.nlm.nih.gov/pubmed/17447005. The present study reports for the first time a dual antiglioma effect of the well-known antidiabeti…	Dual antiglioma action of metformin: cell cycle arrest and mitochondria-dependent apoptosis	The present study reports for the first time a dual antiglioma effect of the well-known antidiabetic drug metformin. In low-density cultures of the C6 rat glioma cell line, metformin blocked the cell cycle progression in G(0)/G(1) phase without inducing significant cell death. In confluent C6 cultures, on the other hand, metformin caused massive induction of caspase-dependent apoptosis associated…	EXCLUDED
312	312.E. Knyihar-Csillik, L. Vecsei, A. Mihaly, R. Fenyo, I. Farkas, B. Krisztin-Peva and B. Csillik. 2007. Effect of vinpocetine on retrograde axoplasmic transport. Ann Anat 189(1): 39-45. http://www.ncbi.nlm.nih.gov/pubmed/17319607. Vinpocetine, a derivate of vincamine, is widely used in the clinical pharmacotherapy of cerebral circulatory diseases. Herewith we report on a novel effect of vinpoce…	Effect of vinpocetine on retrograde axoplasmic transport	Vinpocetine, a derivate of vincamine, is widely used in the clinical pharmacotherapy of cerebral circulatory diseases. Herewith we report on a novel effect of vinpocetine: inhibition of retrograde axoplasmic transport of nerve growth factor (NGF) in the peripheral nerve. Blockade of retrograde transport of NGF results in transganglionic degenerative atrophy (TDA) in the segmentally related ipsila…	EXCLUDED
313	313.A. T. Proudfoot, S. M. Bradberry and J. A. Vale. 2006. Sodium fluoroacetate poisoning. Toxicol Rev 25(4): 213-9. http://www.ncbi.nlm.nih.gov/pubmed/17288493. Sodium fluoroacetate was introduced as a rodenticide in the US in 1946. However, its considerable efficacy against target species is offset by comparable toxicity to other mammals and, to a lesser extent, birds and its use as a general r…	Sodium fluoroacetate poisoning	Sodium fluoroacetate was introduced as a rodenticide in the US in 1946. However, its considerable efficacy against target species is offset by comparable toxicity to other mammals and, to a lesser extent, birds and its use as a general rodenticide was therefore severely curtailed by 1990. Currently, sodium fluoroacetate is licensed in the US for use against coyotes, which prey on sheep and goats,…	EXCLUDED
314	314.V. A. Palomaki, M. Lehtonen, J. R. Savinainen and J. T. Laitinen. 2007. Visualization of 2-arachidonoylglycerol accumulation and cannabinoid CB1 receptor activity in rat brain cryosections by functional autoradiography. J Neurochem 101(4): 972-81. http://www.ncbi.nlm.nih.gov/pubmed/17254014. In neuronal signalling mediated by the endocannabinoid 2-arachidonoylglycerol, both synthetic and inac…	Visualization of 2-arachidonoylglycerol accumulation and cannabinoid CB1 receptor activity in rat brain cryosections by functional autoradiography	In neuronal signalling mediated by the endocannabinoid 2-arachidonoylglycerol, both synthetic and inactivating enzymes operate within close proximity to the G(i/o)-coupled pre-synaptic CB(1) receptors, thus allowing for rapid onset and transient duration of this lipid modulator. In rat brain, 2-arachidonoylglycerol is inactivated mainly via hydrolysis by serine hydrolase inhibitor-sensitive monoa…	EXCLUDED
315	315.V. P. Santarelli, A. L. Eastwood, D. A. Dougherty, R. Horn and C. A. Ahern. 2007. A cation-pi interaction discriminates among sodium channels that are either sensitive or resistant to tetrodotoxin block. J Biol Chem 282(11): 8044-51. http://www.ncbi.nlm.nih.gov/pubmed/17237232. Voltage-gated sodium channels control the upstroke of the action potential in excitable cells of nerve and muscle ti…	A cation-pi interaction discriminates among sodium channels that are either sensitive or resistant to tetrodotoxin block	Voltage-gated sodium channels control the upstroke of the action potential in excitable cells of nerve and muscle tissue, making them ideal targets for exogenous toxins that aim to squelch electrical excitability. One such toxin, tetrodotoxin (TTX), blocks sodium channels with nanomolar affinity only when an aromatic Phe or Tyr residue is present at a specific location in the external vestibule o…	EXCLUDED
316	316.S. Mitsui, N. Yamaguchi, Y. Osako and K. Yuri. 2007. Enzymatic properties and localization of motopsin (PRSS12), a protease whose absence causes mental retardation. Brain Res 1136(1): 1-12. http://www.ncbi.nlm.nih.gov/pubmed/17223089. Motopsin (PRSS12) is a mosaic protease expressed in the central nervous system. Truncation of the human motopsin gene causes nonsyndromic mental retardation. Un…	Enzymatic properties and localization of motopsin (PRSS12), a protease whose absence causes mental retardation	Motopsin (PRSS12) is a mosaic protease expressed in the central nervous system. Truncation of the human motopsin gene causes nonsyndromic mental retardation. Understanding the enzymatic properties and localization of motopsin protein in the central nervous system will help identify the molecular mechanism by which the loss of motopsin function causes mental retardation. Recombinant motopsin showe…	EXCLUDED
317	317.A. Moretto, A. Nicolli and M. Lotti. 2007. The search of the target of promotion: Phenylbenzoate esterase activities in hen peripheral nerve. Toxicol Appl Pharmacol 219(2-3): 196-201. http://www.ncbi.nlm.nih.gov/pubmed/17207828. Certain esterase inhibitors, such as carbamates, phosphinates and sulfonyl halides, do not cause neuropathy as some organophosphates, but they may exacerbate chemical…	The search of the target of promotion: Phenylbenzoate esterase activities in hen peripheral nerve	Certain esterase inhibitors, such as carbamates, phosphinates and sulfonyl halides, do not cause neuropathy as some organophosphates, but they may exacerbate chemical or traumatic insults to axons. This phenomenon is called promotion of axonopathies. Given the biochemical and toxicological characteristics of these compounds, the hypothesis was made that the target of promotion is a phenyl valerat…	EXCLUDED
318	318.Y. S. Zeng, J. H. Nie, W. Zhang, S. J. Chen and W. Wu. 2007. Morphine acts via mu-opioid receptors to enhance spinal regeneration and synaptic reconstruction of primary afferent fibers injured by sciatic nerve crush. Brain Res 1130(1): 108-13. http://www.ncbi.nlm.nih.gov/pubmed/17169344. The present study investigated whether morphine can promote regeneration and synaptic reconstruction of th…	Morphine acts via mu-opioid receptors to enhance spinal regeneration and synaptic reconstruction of primary afferent fibers injured by sciatic nerve crush	The present study investigated whether morphine can promote regeneration and synaptic reconstruction of the terminals of injured primary afferent fibers in lamina II of the spinal cord in rats following sciatic nerve injury. Fluoride-resistant acid phosphatase (FRAP)-positive terminals in lamina II of the L4 spinal segment after sciatic nerve injury were assessed after treatment with vehicle, mor…	EXCLUDED
319	319.M. J. Altenburger, M. Klasser, J. F. Schirrmeister and E. Hellwig. 2006. Remineralisation of carious enamel lesions after application of a CHX/F-mouthrinse compared with sole CHX- and placebo-application. Oral Health Prev Dent 4(4): 255-63. http://www.ncbi.nlm.nih.gov/pubmed/17153647. PURPOSE: The purpose of this cross-over, double-blind, placebo-controlled, randomised in situ study was to ev…	Remineralisation of carious enamel lesions after application of a CHX/F-mouthrinse compared with sole CHX- and placebo-application	PURPOSE: The purpose of this cross-over, double-blind, placebo-controlled, randomised in situ study was to evaluate the remineralisation of demineralised enamel specimens using a CHX/NaF mouthrinse in comparison with a CHX- and a placebo-mouthrinse. MATERIALS AND METHODS: Twenty-four volunteers received intraoral appliances with mounted demineralised enamel specimens. They rinsed their mouths twi…	EXCLUDED
[truncated: 4,169 more rows]
