# Supplementary material for: SWIFT-Review: a text-mining workbench for systematic review
Source: Syst Rev. 2016 May 23;5:87. doi: 10.1186/s13643-016-0263-z (PMC4877757; doi:10.1186/s13643-016-0263-z)
Supplement: Additional file 4: — Tox21 chemical names and synonyms. (XLSX 3996 kb) [file 13643_2016_263_MOESM4_ESM.xlsx]

## Sheet: Tox21_SynonymsFiltered
id	chemical	synonym
1	acetamide	60-35-5
1	acetamide	CCRIS 2
1	acetamide	AI3-02060
1	acetamide	HSDB 4006
1	acetamide	NSC 25945
1	acetamide	Acetamide
1	acetamide	NCI-C02108
1	acetamide	Ethanamide
1	acetamide	BRN 1071207
1	acetamide	UNII-8XOE1JSO29
1	acetamide	Acetimidic acid
1	acetamide	Caswell No. 003H
1	acetamide	EINECS 200-473-5
1	acetamide	Acetic acid amide
1	acetamide	Methanecarboxamide
1	acetamide	Amid kyseliny octove
1	acetamide	Acetimidic acid (VAN)
1	acetamide	Amid kyseliny octove [Czech]
1	acetamide	4-02-00-00399 (Beilstein Handbook Reference)
2	acetaminophen	Hedex
2	acetaminophen	Tapar
2	acetaminophen	Dirox
2	acetaminophen	Abrol
2	acetaminophen	Andox
2	acetaminophen	A-Per
2	acetaminophen	Arfen
2	acetaminophen	Aspac
2	acetaminophen	Dolko
2	acetaminophen	Exdol
2	acetaminophen	Noral
2	acetaminophen	Oltyl
2	acetaminophen	Pacet
2	acetaminophen	Pamol
2	acetaminophen	Pinex
2	acetaminophen	Reliv
2	acetaminophen	Setol
2	acetaminophen	Tiffy
2	acetaminophen	Tylex
2	acetaminophen	Tylol
2	acetaminophen	Tymol
2	acetaminophen	Amadil
2	acetaminophen	Anelix
2	acetaminophen	Calpol
2	acetaminophen	Datril
2	acetaminophen	Eneril
2	acetaminophen	Fendon
2	acetaminophen	Lyteca
2	acetaminophen	Multin
2	acetaminophen	Pacemo
2	acetaminophen	Panets
2	acetaminophen	Parmol
2	acetaminophen	Tempra
2	acetaminophen	Duorol
2	acetaminophen	Crocin
2	acetaminophen	Acamol
2	acetaminophen	Parake
2	acetaminophen	Abenol
2	acetaminophen	Acenol
2	acetaminophen	Actron
2	acetaminophen	Algina
2	acetaminophen	Alpiny
2	acetaminophen	Anhiba
2	acetaminophen	Apacet
2	acetaminophen	Asetam
2	acetaminophen	Asomal
2	acetaminophen	Asplin
2	acetaminophen	Benmyo
2	acetaminophen	Captin
2	acetaminophen	Curpol
2	acetaminophen	Dhamol
2	acetaminophen	Dolcor
2	acetaminophen	Dresan
2	acetaminophen	Duaneo
2	acetaminophen	Enelfa
2	acetaminophen	Eu-Med
2	acetaminophen	Febrex
2	acetaminophen	Febrin
2	acetaminophen	Fensum
2	acetaminophen	Lemsip
2	acetaminophen	Malgis
2	acetaminophen	Neodol
2	acetaminophen	Paceco
2	acetaminophen	Paedol
2	acetaminophen	Paroma
2	acetaminophen	Pe-Tam
2	acetaminophen	Plicet
2	acetaminophen	Prodol
2	acetaminophen	Rounox
2	acetaminophen	Scanol
2	acetaminophen	Sinmol
2	acetaminophen	Suppap
2	acetaminophen	Verpol
2	acetaminophen	Volpan
2	acetaminophen	Zolben
2	acetaminophen	Neopap
2	acetaminophen	Atasol
2	acetaminophen	CCRIS 3
2	acetaminophen	NCX 701
2	acetaminophen	Alvedon
2	acetaminophen	Anaflon
2	acetaminophen	Apamide
2	acetaminophen	Dymadon
2	acetaminophen	Finimal
2	acetaminophen	Lestemp
2	acetaminophen	Lonarid
2	acetaminophen	Panadol
2	acetaminophen	Tralgon
2	acetaminophen	Tylenol
2	acetaminophen	Valadol
2	acetaminophen	Fepanil
2	acetaminophen	Lekadol
2	acetaminophen	Abrolet
2	acetaminophen	Acertol
2	acetaminophen	Afebrin
2	acetaminophen	Afebryl
2	acetaminophen	Algomol
2	acetaminophen	Analter
2	acetaminophen	Antidol
2	acetaminophen	Babikan
2	acetaminophen	Cadafen
2	acetaminophen	Calapol
2	acetaminophen	Cefalex
2	acetaminophen	Codicet
2	acetaminophen	Codisal
2	acetaminophen	Cofamol
2	acetaminophen	Cuponol
2	acetaminophen	Curadon
2	acetaminophen	Darocet
2	acetaminophen	Daygrip
2	acetaminophen	Democyl
2	acetaminophen	Disprol
2	acetaminophen	Dolefin
2	acetaminophen	Dolotec
2	acetaminophen	Durapan
2	acetaminophen	Finiweh
2	acetaminophen	Helon N
2	acetaminophen	Ildamol
2	acetaminophen	Inalgex
2	acetaminophen	Labamol
2	acetaminophen	Lemgrip
2	acetaminophen	Lupocet
2	acetaminophen	Malex N
2	acetaminophen	Maxadol
2	acetaminophen	Mexalen
2	acetaminophen	Minafen
2	acetaminophen	Minoset
2	acetaminophen	Nodolex
2	acetaminophen	Oralgan
2	acetaminophen	Pacemol
2	acetaminophen	Pacimol
2	acetaminophen	Panamax
2	acetaminophen	Panodil
2	acetaminophen	Paracet
2	acetaminophen	Paracin
2	acetaminophen	Paracod
2	acetaminophen	Parador
2	acetaminophen	Paralen
2	acetaminophen	Paramol
2	acetaminophen	Paranox
2	acetaminophen	Parasin
2	acetaminophen	Parogal
2	acetaminophen	Piramin
2	acetaminophen	Puernol
2	acetaminophen	Pyromed
2	acetaminophen	Remedol
2	acetaminophen	Rupemol
2	acetaminophen	Salzone
2	acetaminophen	Sanicet
2	acetaminophen	Setakop
2	acetaminophen	Setamol
2	acetaminophen	Sifenol
2	acetaminophen	Sinedol
2	acetaminophen	Spalt N
2	acetaminophen	Stopain
2	acetaminophen	Supofen
2	acetaminophen	Tazamol
2	acetaminophen	Upsanol
2	acetaminophen	Utragin
2	acetaminophen	Viruflu
2	acetaminophen	Vivimed
2	acetaminophen	Zatinol
2	acetaminophen	Acephen
2	acetaminophen	Ofirmev
2	acetaminophen	Acetaco
2	acetaminophen	103-90-2
2	acetaminophen	Anacin-3
2	acetaminophen	Febrilix
2	acetaminophen	Febrolin
2	acetaminophen	Homoolan
2	acetaminophen	Naprinol
2	acetaminophen	Tabalgin
2	acetaminophen	Tussapap
2	acetaminophen	Valgesic
2	acetaminophen	Tricoton
2	acetaminophen	Acetamol
2	acetaminophen	Acetofen
2	acetaminophen	Aferadol
2	acetaminophen	Causalon
2	acetaminophen	Codabrol
2	acetaminophen	Codalgin
2	acetaminophen	Codapane
2	acetaminophen	Cosutone
2	acetaminophen	Desfebre
2	acetaminophen	Dolgesic
2	acetaminophen	Dolorfug
2	acetaminophen	Dolprone
2	acetaminophen	Dol-Stop
2	acetaminophen	Dorocoff
2	acetaminophen	Ecosetol
2	acetaminophen	Excipain
2	acetaminophen	Fanalgic
2	acetaminophen	Farmadol
2	acetaminophen	Febricet
2	acetaminophen	Febridol
2	acetaminophen	Kataprin
2	acetaminophen	Magnidol
2	acetaminophen	Malidens
2	acetaminophen	Miralgin
2	acetaminophen	Neuridon
2	acetaminophen	NilnOcen
2	acetaminophen	Ortensan
2	acetaminophen	Oxycocet
2	acetaminophen	Paldesic
2	acetaminophen	Panacete
2	acetaminophen	Paralief
2	acetaminophen	Paralink
2	acetaminophen	Paralyoc
2	acetaminophen	Parcetol
2	acetaminophen	Polmofen
2	acetaminophen	Predimol
2	acetaminophen	Prontina
2	acetaminophen	Pulmofen
2	acetaminophen	RubieMol
2	acetaminophen	Rubophen
2	acetaminophen	Sedalito
2	acetaminophen	Seskamol
2	acetaminophen	Stanback
2	acetaminophen	Termacet
2	acetaminophen	Tylex CD
2	acetaminophen	Vermidon
2	acetaminophen	Dafalgan
2	acetaminophen	HSDB 3001
2	acetaminophen	Abensanil
2	acetaminophen	Clixodyne
2	acetaminophen	Ben-u-ron
2	acetaminophen	Panado-Co
2	acetaminophen	Acetalgin
2	acetaminophen	Algesidal
2	acetaminophen	Apitrelal
2	acetaminophen	Atralidon
2	acetaminophen	Bacetamol
2	acetaminophen	Deminofen
2	acetaminophen	Doliprane
2	acetaminophen	Dolofugin
2	acetaminophen	Dolorstop
2	acetaminophen	Febranine
2	acetaminophen	Febrectal
2	acetaminophen	Febrectol
2	acetaminophen	Fluparmol
2	acetaminophen	Gelocatil
2	acetaminophen	Geluprane
2	acetaminophen	Infadrops
2	acetaminophen	NeoCitran
2	acetaminophen	Neodolito
2	acetaminophen	No-Febril
2	acetaminophen	Panadeine
2	acetaminophen	Panadiene
2	acetaminophen	Panasorbe
2	acetaminophen	Pantalgin
2	acetaminophen	Paracemol
2	acetaminophen	Paracenol
2	acetaminophen	Paracetol
2	acetaminophen	Paracodol
2	acetaminophen	Paradrops
2	acetaminophen	Paramolan
2	acetaminophen	Parasedol
2	acetaminophen	Para-Tabs
2	acetaminophen	Pediatrix
2	acetaminophen	Pirinasol
2	acetaminophen	Pyrigesic
2	acetaminophen	Schmerzex
2	acetaminophen	Semolacin
2	acetaminophen	Sinaspril
2	acetaminophen	Termalgin
2	acetaminophen	Termofren
2	acetaminophen	Titralgan
2	acetaminophen	Toximer P
2	acetaminophen	Treupel N
2	acetaminophen	Veralgina
2	acetaminophen	Fever All
2	acetaminophen	Perfalgan
2	acetaminophen	NCI-C55801
2	acetaminophen	NSC 109028
2	acetaminophen	Percocet-5
2	acetaminophen	Acetagesic
2	acetaminophen	Liquagesic
2	acetaminophen	Pyrinazine
2	acetaminophen	Biocetamol
2	acetaminophen	Algotropyl
2	acetaminophen	Treuphadol
2	acetaminophen	Medocodene
2	acetaminophen	Sunetheton
2	acetaminophen	Anti-Algos
2	acetaminophen	Demogripal
2	acetaminophen	Doloreduct
2	acetaminophen	Dymadon Co
2	acetaminophen	Grippostad
2	acetaminophen	Paedialgon
2	acetaminophen	Parakapton
2	acetaminophen	Para-Suppo
2	acetaminophen	Pediapirin
2	acetaminophen	Phenipirin
2	acetaminophen	Predualito
2	acetaminophen	Scentalgyl
2	acetaminophen	Servigesic
2	acetaminophen	Supramol-M
2	acetaminophen	Tachiprina
2	acetaminophen	Termalgine
2	acetaminophen	Injectapap
2	acetaminophen	Paracetamol
2	acetaminophen	Febro-gesic
2	acetaminophen	Gattaphen T
2	acetaminophen	Pyregesic-C
2	acetaminophen	A.F. Anacin
2	acetaminophen	Codoliprane
2	acetaminophen	Dolegrippin
2	acetaminophen	Dristancito
2	acetaminophen	Duracetamol
2	acetaminophen	Geralgine-P
2	acetaminophen	Gripin Bebe
2	acetaminophen	Influbene N
2	acetaminophen	Treupel mon
2	acetaminophen	Acetaminofen
2	acetaminophen	Dial-a-gesic
2	acetaminophen	Calmanticold
2	acetaminophen	Fortalidon P
2	acetaminophen	Gynospasmine
2	acetaminophen	Lonarid Mono
2	acetaminophen	Neo-Fepramol
2	acetaminophen	Panadeine Co
2	acetaminophen	Paracetamolo
2	acetaminophen	Phogoglandin
2	acetaminophen	Sanicopyrine
2	acetaminophen	Supadol mono
2	acetaminophen	Acetaminophen
2	acetaminophen	Codisal Forte
2	acetaminophen	Croix Blanche
2	acetaminophen	Dolorol Forte
2	acetaminophen	Dymadon Forte
2	acetaminophen	Freka-cetamol
2	acetaminophen	Liquigesic Co
2	acetaminophen	Percocet-Demi
2	acetaminophen	Perdolan Mono
2	acetaminophen	Rockamol Plus
2	acetaminophen	Viclor Richet
2	acetaminophen	Paracetamolum
2	acetaminophen	Tylenol 8-Hour
2	acetaminophen	Junior Disprol
2	acetaminophen	Kinder Finimal
2	acetaminophen	Mono Praecimed
2	acetaminophen	Paracetamol AL
2	acetaminophen	Paracetamol BC
2	acetaminophen	Paracetamol PB
2	acetaminophen	UNII-362O9ITL9D
2	acetaminophen	EINECS 203-157-5
2	acetaminophen	Claradol Codeine
2	acetaminophen	Cod-Acamol Forte
2	acetaminophen	Contra-Schmerz P
2	acetaminophen	Dafalgan Codeine
2	acetaminophen	Kratofin simplex
2	acetaminophen	Melabon Infantil
2	acetaminophen	Migraleve Yellow
2	acetaminophen	Paracetamol Saar
2	acetaminophen	Tylenol (caplet)
2	acetaminophen	Tylenol (geltab)
2	acetaminophen	4-Acetamidophenol
2	acetaminophen	p-Acetamidophenol
2	acetaminophen	p-Acetaminophenol
2	acetaminophen	Anadin dla dzieci
2	acetaminophen	Panado-Co Caplets
2	acetaminophen	Paracetamol Hexal
2	acetaminophen	Paracetamol Raffo
2	acetaminophen	Paracetamol Rosch
2	acetaminophen	Paracetamol Stada
2	acetaminophen	Infants' Feverall
2	acetaminophen	Medinol Paediatric
2	acetaminophen	Codral Pain Relief
2	acetaminophen	Paracetamol Basics
2	acetaminophen	Paracetamol von ct
2	acetaminophen	p-Acetylaminophenol
2	acetaminophen	Phenaphen W/Codeine
2	acetaminophen	Paracetamol Fecofar
2	acetaminophen	Paracetamol Harkley
2	acetaminophen	Paracetamol Heumann
2	acetaminophen	Paracetamol Nycomed
2	acetaminophen	Spalt fur die nacht
2	acetaminophen	p-Hydroxyacetanilide
2	acetaminophen	Capital with Codeine
2	acetaminophen	Paracetamol Hanseler
2	acetaminophen	Paracetamol Winthrop
2	acetaminophen	4'-Hydroxyacetanilide
2	acetaminophen	4-(Acetylamino)phenol
2	acetaminophen	Paracetamol Genericon
2	acetaminophen	Paracetamol [INN:BAN]
2	acetaminophen	N-Acetyl-p-aminophenol
2	acetaminophen	Paracetamolo [Italian]
2	acetaminophen	Paracetamol Ratiopharm
2	acetaminophen	St Joseph Aspirin-Free
2	acetaminophen	Acetaminophen [USP:JAN]
2	acetaminophen	Acenol (pharmaceutical)
2	acetaminophen	New Cortal for Children
2	acetaminophen	Paracetamol Antipanin P
2	acetaminophen	Paracetamol Italfarmaco
2	acetaminophen	Acetanilide, 4'-hydroxy-
2	acetaminophen	Paracetamolum [INN-Latin]
2	acetaminophen	Paracetamol Dr. Schmidgall
2	acetaminophen	Children's Tylenol Chewable
2	acetaminophen	N-(4-Hydroxyphenyl)acetamide
2	acetaminophen	PCM Paracetamol Lichtenstein
2	acetaminophen	Scherzatabletten Rezeptur 534
2	acetaminophen	N-(4-Hydroxyphenyl)acetanilide
2	acetaminophen	Paracetamol SmithKline Beecham
2	acetaminophen	Acetamide, N-(4-hydroxyphenyl)-
2	acetaminophen	4-Hydroxyanilid kyseliny octove
2	acetaminophen	Acetamide, N-(p-hydroxyphenyl)-
2	acetaminophen	St Joseph Aspirin-Free for Children
2	acetaminophen	Children's Acetaminophen Elixir Drops
2	acetaminophen	Children's Acetaminophen Oral Solution
2	acetaminophen	4-Hydroxyanilid kyseliny octove [Czech]
2	acetaminophen	Children's Acetaminophen Elixir Solution
2	acetaminophen	4-13-00-01091 (Beilstein Handbook Reference)
3	acetohexamide	U 14812
3	acetohexamide	U-14812
3	acetohexamide	CCRIS 4
3	acetohexamide	Dimelin
3	acetohexamide	Dimelor
3	acetohexamide	Dymelor
3	acetohexamide	Minoral
3	acetohexamide	Ordimel
3	acetohexamide	968-81-0
3	acetohexamide	HSDB 3280
3	acetohexamide	Tsiklamid
3	acetohexamide	NCI-C03247
3	acetohexamide	Gamadiabet
3	acetohexamide	Hypoglicil
3	acetohexamide	BRN 2225115
3	acetohexamide	Metaglucina
3	acetohexamide	Acetohexamid
3	acetohexamide	Acetohexamide
3	acetohexamide	Acetohexamida
3	acetohexamide	Acetohexamidum
3	acetohexamide	UNII-QGC8W08I6I
3	acetohexamide	EINECS 213-530-4
3	acetohexamide	Acetohexamidum [INN-Latin]
3	acetohexamide	Acetohexamida [INN-Spanish]
3	acetohexamide	Acetohexamide [USAN:USP:INN:BAN:JAN]
3	acetohexamide	1-(p-Acetylbenzenesulfonyl)-3-cyclohexylurea
3	acetohexamide	N-(p-Acetylphenylsulfonyl)-N'-cyclohexylurea
3	acetohexamide	1-((p-Acetylphenyl)sulfonyl)-3-cyclohexylurea
3	acetohexamide	Urea, 1-((p-acetylphenyl)sulfonyl)-3-cyclohexyl-
3	acetohexamide	4-Acetyl-N-((cyclohexylamino)carbonyl)benzenesulfonamide
3	acetohexamide	Benzenesulfonamide, 4-acetyl-N-((cyclohexylamino)carbonyl)-
4	acetonitrile	75-05-8
4	acetonitrile	HSDB 42
4	acetonitrile	NSC 7593
4	acetonitrile	AI3-00327
4	acetonitrile	CCRIS 1628
4	acetonitrile	NCI-C60822
4	acetonitrile	USAF EK-488
4	acetonitrile	Acetonitril
4	acetonitrile	Acetonitrile
4	acetonitrile	Cyanomethane
4	acetonitrile	Methylkyanid
4	acetonitrile	Ethanenitrile
4	acetonitrile	Ethyl nitrile
4	acetonitrile	Methyl cyanide
4	acetonitrile	UNII-Z072SB282N
4	acetonitrile	Methane, cyano-
4	acetonitrile	EINECS 200-835-2
4	acetonitrile	Cyanure de methyl
4	acetonitrile	Methanecarbonitrile
4	acetonitrile	Methylkyanid [Czech]
4	acetonitrile	RCRA waste number U003
4	acetonitrile	Cyanure de methyl [French]
4	acetonitrile	Acetonitril [German, Dutch]
5	dehydroacetic acid	520-45-6
5	dehydroacetic acid	HSDB 291
5	dehydroacetic acid	NSC 8770
5	dehydroacetic acid	771-03-9
5	dehydroacetic acid	AI3-01464
5	dehydroacetic acid	DHA (VAN)
5	dehydroacetic acid	NSC 139150
5	dehydroacetic acid	16807-48-0
5	dehydroacetic acid	BRN 0006129
5	dehydroacetic acid	Biocide 470F
5	dehydroacetic acid	Caswell No. 278
5	dehydroacetic acid	UNII-2KAG279R6R
5	dehydroacetic acid	EINECS 208-293-9
5	dehydroacetic acid	EINECS 212-227-4
5	dehydroacetic acid	Dehydracetic acid
5	dehydroacetic acid	Dehydroacetic acid
5	dehydroacetic acid	Methylacetopyronone
5	dehydroacetic acid	Acetic acid, dehydro-
5	dehydroacetic acid	Kyselina dehydroacetova
5	dehydroacetic acid	Dehydroacetic acid [ISO]
5	dehydroacetic acid	Dehydroacetic Acid [USAN]
5	dehydroacetic acid	Kyselina dehydroacetova [Czech]
5	dehydroacetic acid	3-Acetyl-6-methyl-2,4-pyrandione
5	dehydroacetic acid	EPA Pesticide Chemical Code 027801
5	dehydroacetic acid	3-Acety;-6-methylpyran-2,4(3H)-dione
5	dehydroacetic acid	3-Acetyl-6-methyldihydropyrandione-2,4
5	dehydroacetic acid	3-Acetyl-6-methyl-2H-pyran-2,4(3H)-dione
5	dehydroacetic acid	2H-Pyran-2,4(3H)-dione, 3-acetyl-6-methyl-
5	dehydroacetic acid	3-Acetyl-4-hydroxy-6-methyl-2H-pyran-2-one
5	dehydroacetic acid	4-17-00-06699 (Beilstein Handbook Reference)
5	dehydroacetic acid	2H-Pyran-2-one, 3-acetyl-4-hydroxy-6-methyl-
5	dehydroacetic acid	3-Acetyl-6-methyl-2H-pyran-2,4(3H)-dione, ion(1-),
5	dehydroacetic acid	3-Acetyl-6-methyl-2H-pyran-2,4(3H)-dione. enol form
5	dehydroacetic acid	2-Acetyl-5-hydroxy-3-oxo-4-hexenoic acid, delta-lactone
5	dehydroacetic acid	4-Hexenoic acid, 2-acetyl-5-hydroxy-3-oxo-, delta-lactone
6	1-acetyl-2-phenylhydrazine	Pyrodin
6	1-acetyl-2-phenylhydrazine	114-83-0
6	1-acetyl-2-phenylhydrazine	NSC 2064
6	1-acetyl-2-phenylhydrazine	Pyrodine
6	1-acetyl-2-phenylhydrazine	AI3-01560
6	1-acetyl-2-phenylhydrazine	HSDB 7235
6	1-acetyl-2-phenylhydrazine	CCRIS 4569
6	1-acetyl-2-phenylhydrazine	Hydracetin
6	1-acetyl-2-phenylhydrazine	BRN 0742880
6	1-acetyl-2-phenylhydrazine	EINECS 204-055-3
6	1-acetyl-2-phenylhydrazine	Acetylphenylhydrazine
6	1-acetyl-2-phenylhydrazine	N'-Phenylacethydrazide
6	1-acetyl-2-phenylhydrazine	2'-Phenylacetohydrazide
6	1-acetyl-2-phenylhydrazine	N(1)-Acetylphenylhydrazine
6	1-acetyl-2-phenylhydrazine	1-Acetyl-2-phenylhydrazine
6	1-acetyl-2-phenylhydrazine	1-Phenyl-2-acetylhydrazine
6	1-acetyl-2-phenylhydrazine	beta-Acetylphenylhydrazine
6	1-acetyl-2-phenylhydrazine	Acetic acid phenylhydrazone
6	1-acetyl-2-phenylhydrazine	N-Acetyl-N'-phenylhydrazine
6	1-acetyl-2-phenylhydrazine	2-Phenylhydrazide acetic acid
6	1-acetyl-2-phenylhydrazine	Fenylhydrazid kyseliny octove
6	1-acetyl-2-phenylhydrazine	Acetic acid, 2-phenylhydrazide
6	1-acetyl-2-phenylhydrazine	Fenylhydrazid kyseliny octove [Czech]
6	1-acetyl-2-phenylhydrazine	4-15-00-00163 (Beilstein Handbook Reference)
7	4-acetylaminophenylacetic acid	Actarit
7	4-acetylaminophenylacetic acid	Actaritum
7	4-acetylaminophenylacetic acid	18699-02-0
7	4-acetylaminophenylacetic acid	CCRIS 3777
7	4-acetylaminophenylacetic acid	NSC 170317
7	4-acetylaminophenylacetic acid	BRN 1640927
7	4-acetylaminophenylacetic acid	UNII-HW5B6351RZ
7	4-acetylaminophenylacetic acid	EINECS 242-511-3
7	4-acetylaminophenylacetic acid	Actarit [INN:JAN]
7	4-acetylaminophenylacetic acid	Actaritum [INN-Latin]
7	4-acetylaminophenylacetic acid	4-Acetamidophenylacetic acid
7	4-acetylaminophenylacetic acid	4-Acetylaminophenylacetic acid
7	4-acetylaminophenylacetic acid	(p-Acetamidophenyl)acetic acid
7	4-acetylaminophenylacetic acid	4-N-Acetylaminophenylacetic acid
7	4-acetylaminophenylacetic acid	4-(Acetylamino)benzeneacetic acid
7	4-acetylaminophenylacetic acid	Benzeneacetic acid, 4-(acetylamino)-
7	4-acetylaminophenylacetic acid	Acetic acid, (p-acetamidophenyl)- (6CI,8CI)
7	4-acetylaminophenylacetic acid	2-14-00-00281 (Beilstein Handbook Reference)
8	n-acetyl-l-cysteine	Inspir
8	n-acetyl-l-cysteine	NAC-TB
8	n-acetyl-l-cysteine	Brunac
8	n-acetyl-l-cysteine	Fabrol
8	n-acetyl-l-cysteine	Exomuc
8	n-acetyl-l-cysteine	Flumil
8	n-acetyl-l-cysteine	Acetein
8	n-acetyl-l-cysteine	Airbron
8	n-acetyl-l-cysteine	Mucosil
8	n-acetyl-l-cysteine	616-91-1
8	n-acetyl-l-cysteine	Mucomyst
8	n-acetyl-l-cysteine	Parvolex
8	n-acetyl-l-cysteine	Respaire
8	n-acetyl-l-cysteine	HSDB 3003
8	n-acetyl-l-cysteine	Fluimucil
8	n-acetyl-l-cysteine	Mucofilin
8	n-acetyl-l-cysteine	Lysomucil
8	n-acetyl-l-cysteine	Fluprowit
8	n-acetyl-l-cysteine	Acetadote
8	n-acetyl-l-cysteine	CCRIS 3764
8	n-acetyl-l-cysteine	NSC 111180
8	n-acetyl-l-cysteine	Mucosil-10
8	n-acetyl-l-cysteine	Mucosil-20
8	n-acetyl-l-cysteine	Flumucetin
8	n-acetyl-l-cysteine	Mucosolvin
8	n-acetyl-l-cysteine	Syntemucol
8	n-acetyl-l-cysteine	Fluimucetin
8	n-acetyl-l-cysteine	Broncholysin
8	n-acetyl-l-cysteine	Neo-Fluimucil
8	n-acetyl-l-cysteine	Acetylcysteine
8	n-acetyl-l-cysteine	Acetilcisteina
8	n-acetyl-l-cysteine	UNII-WYQ7N0BPYC
8	n-acetyl-l-cysteine	Acetylcysteinum
8	n-acetyl-l-cysteine	EINECS 210-498-3
8	n-acetyl-l-cysteine	L-Acetylcysteine
8	n-acetyl-l-cysteine	N-Acetylcysteine
8	n-acetyl-l-cysteine	Mercapturic acid
8	n-acetyl-l-cysteine	N-Acetyl cysteine
8	n-acetyl-l-cysteine	Mucolyticum Lappe
8	n-acetyl-l-cysteine	Mucolyticum-Lappe
8	n-acetyl-l-cysteine	Mucolytikum Lappe
8	n-acetyl-l-cysteine	component of Naxid
8	n-acetyl-l-cysteine	Fluimicil Infantil
8	n-acetyl-l-cysteine	N-Acetyl-L-cysteine
8	n-acetyl-l-cysteine	L-Cysteine, N-acetyl-
8	n-acetyl-l-cysteine	Mercapturic acid, (R)-
8	n-acetyl-l-cysteine	Cysteine, N-acetyl-, L-
8	n-acetyl-l-cysteine	N-Acetyl-3-mercaptoalanine
8	n-acetyl-l-cysteine	Acetylcysteinum [INN-Latin]
8	n-acetyl-l-cysteine	Acetilcisteina [INN-Spanish]
8	n-acetyl-l-cysteine	Acetylcysteine [USAN:USP:INN:BAN:JAN]
8	n-acetyl-l-cysteine	L-alpha-Acetamido-beta-mercaptopropionic acid
9	acifluorfen	50594-66-6
9	acifluorfen	CCRIS 3491
9	acifluorfen	BRN 2953865
9	acifluorfen	Acifluorfen
9	acifluorfen	Acifluorfene
9	acifluorfen	UNII-OI60IB203A
9	acifluorfen	EINECS 256-634-5
9	acifluorfen	Acifluorfen [BSI:ISO]
9	acifluorfen	Acifluorfene [ISO-French]
9	acifluorfen	5-(2-Chloro-4-(trifluoromethyl)phenoxy)-2-nitrobenzoic acid
9	acifluorfen	2-Nitro-5-(2-chloro-4-(trifluoromethyl)phenoxy)benzoic acid
9	acifluorfen	Benzoic acid, 5-(2-chloro-4-(trifluoromethyl)phenoxy)-2-nitro-
9	acifluorfen	5-(2-Chloro-alapha,alpha,alpha-trifluoro-p-tolyloxy)-2-nitrobenzoic acid
9	acifluorfen	5-(2-Chloro-alpha,alpha,alpha-trifluoro-p-tolyloxy)-2-nitrobenzoic acid (IUPAC)
10	acrolein	Papite
10	acrolein	UN 1092
10	acrolein	Aqualin
10	acrolein	Crolean
10	acrolein	107-02-8
10	acrolein	HSDB 177
10	acrolein	NSC 8819
10	acrolein	Acrolein
10	acrolein	Aqualine
10	acrolein	Propenal
10	acrolein	Akrolein
10	acrolein	AI3-24160
10	acrolein	Acquinite
10	acrolein	Magnacide
10	acrolein	Slimicide
10	acrolein	Acroleina
10	acrolein	Acroleine
10	acrolein	Akroleina
10	acrolein	2-Propenal
10	acrolein	CCRIS 3278
10	acrolein	Acraldehyde
10	acrolein	Magnacide H
10	acrolein	Acrylaldehyd
10	acrolein	Acrylaldehyde
10	acrolein	Prop-2-en-1-al
10	acrolein	Allyl aldehyde
10	acrolein	Caswell No. 009
10	acrolein	UNII-7864XYD3JJ
10	acrolein	EINECS 203-453-4
10	acrolein	Acrylic aldehyde
10	acrolein	Akrolein [Czech]
10	acrolein	Propenal [Czech]
10	acrolein	Aldeide acrilica
10	acrolein	Ethylene aldehyde
10	acrolein	Akroleina [Polish]
10	acrolein	Propylene aldehyde
10	acrolein	Aldehyde acrylique
10	acrolein	Acroleina [Italian]
10	acrolein	Acraldehydeacroleina
10	acrolein	Acrylaldehyd [German]
10	acrolein	RCRA waste number P003
10	acrolein	Acroleine [Dutch, French]
10	acrolein	Aldeide acrilica [Italian]
10	acrolein	Aldehyde acrylique [French]
10	acrolein	Acraldehydeacroleina [Italian]
10	acrolein	EPA Pesticide Chemical Code 000701
11	acrolein diethylacetal	3054-95-3
11	acrolein diethylacetal	NSC 60135
11	acrolein diethylacetal	CCRIS 3496
11	acrolein diethylacetal	BRN 1701567
11	acrolein diethylacetal	Acrolein acetal
11	acrolein diethylacetal	EINECS 221-276-0
11	acrolein diethylacetal	3,3-Diethoxypropene
11	acrolein diethylacetal	1,1-Diethoxy-2-propene
11	acrolein diethylacetal	3,3-Diethoxy-1-propene
11	acrolein diethylacetal	Acrolein diethylacetal
11	acrolein diethylacetal	Acrolein, diethylacetal
11	acrolein diethylacetal	Acrolein diethyl acetal
11	acrolein diethylacetal	Propenal diethyl acetal
11	acrolein diethylacetal	1-Propene, 3,3-diethoxy-
11	acrolein diethylacetal	2-Propenal diethyl acetal
11	acrolein diethylacetal	Acrylaldehyde diethyl acetal
11	acrolein diethylacetal	Acrolein, diethyl acetal (8CI)
11	acrolein diethylacetal	1-Propene, 3,3-diethoxy- (9CI)
11	acrolein diethylacetal	4-01-00-03437 (Beilstein Handbook Reference)
12	acrylamide	79-06-1
12	acrylamide	CCRIS 7
12	acrylamide	HSDB 191
12	acrylamide	NSC 7785
12	acrylamide	AI3-04119
12	acrylamide	Acrylagel
12	acrylamide	Akrylamid
12	acrylamide	Acrylamide
12	acrylamide	BRN 0605349
12	acrylamide	Propenamide
12	acrylamide	Vinyl amide
12	acrylamide	Propeneamide
12	acrylamide	2-Propenamide
12	acrylamide	Acrylic amide
12	acrylamide	UNII-20R035KLCI
12	acrylamide	Amresco Acryl-40
12	acrylamide	EINECS 201-173-7
12	acrylamide	Akrylamid [Czech]
12	acrylamide	Acrylic acid amide
12	acrylamide	Ethylenecarboxamide
12	acrylamide	Propenoic acid amide
12	acrylamide	RCRA waste number U007
12	acrylamide	Amid kyseliny akrylove
12	acrylamide	Amid kyseliny akrylove [Czech]
12	acrylamide	4-02-00-01471 (Beilstein Handbook Reference)
13	acrylonitrile	Ventox
13	acrylonitrile	CCRIS 8
13	acrylonitrile	UN 1093
13	acrylonitrile	Acritet
13	acrylonitrile	Acrylon
13	acrylonitrile	107-13-1
13	acrylonitrile	HSDB 176
13	acrylonitrile	NSC 6362
13	acrylonitrile	AI3-00054
13	acrylonitrile	Carbacryl
13	acrylonitrile	Fumigrain
13	acrylonitrile	NCI-C50215
13	acrylonitrile	BRN 0605310
13	acrylonitrile	Acrylnitril
13	acrylonitrile	Vinylkyanid
13	acrylonitrile	Akrylonitril
13	acrylonitrile	Akrylonitryl
13	acrylonitrile	Acrylonitrile
13	acrylonitrile	Cyanoethylene
13	acrylonitrile	Vinyl cyanide
13	acrylonitrile	Propenenitrile
13	acrylonitrile	Caswell No. 010
13	acrylonitrile	UNII-MP1U0D42PE
13	acrylonitrile	2-Propenenitrile
13	acrylonitrile	EINECS 203-466-5
13	acrylonitrile	Nitrile acrilico
13	acrylonitrile	Cianuro di vinile
13	acrylonitrile	Cyanure de vinyle
13	acrylonitrile	Nitrile acrylique
13	acrylonitrile	Miller's fumigrain
13	acrylonitrile	Vinylkyanid [Czech]
13	acrylonitrile	Akrylonitril [Czech]
13	acrylonitrile	Acrylonitrile monomer
13	acrylonitrile	Akrylonitryl [Polish]
13	acrylonitrile	RCRA waste number U009
13	acrylonitrile	Cyanure de vinyle [French]
13	acrylonitrile	Nitrile acrilico [Italian]
13	acrylonitrile	Nitrile acrylique [French]
13	acrylonitrile	Acrylnitril [German, Dutch]
13	acrylonitrile	Cianuro di vinile [Italian]
13	acrylonitrile	EPA Pesticide Chemical Code 000601
13	acrylonitrile	4-02-00-01473 (Beilstein Handbook Reference)
14	actinomycin d	ACT D
14	actinomycin d	Acto-D
14	actinomycin d	50-76-0
14	actinomycin d	CCRIS 9
14	actinomycin d	HBF 386
14	actinomycin d	NSC 3053
14	actinomycin d	AD (VAN)
14	actinomycin d	Cosmegen
14	actinomycin d	AI3-26374
14	actinomycin d	HSDB 3220
14	actinomycin d	NCI-C04682
14	actinomycin d	Dactinomycin
14	actinomycin d	Oncostatin K
14	actinomycin d	Actinomycin 7
14	actinomycin d	Actinomycin D
14	actinomycin d	Actinomycin I
14	actinomycin d	Dactinomicina
14	actinomycin d	Dactinomycine
14	actinomycin d	Actinomycin C1
14	actinomycin d	Actinomycin I1
14	actinomycin d	Actinomycin IV
14	actinomycin d	Dactinomycin D
14	actinomycin d	Meractinomycin
14	actinomycin d	Dactinomycinum
14	actinomycin d	Actinomycin X 1
14	actinomycin d	UNII-1CC1JFE158
14	actinomycin d	Actinomycin Aiv
14	actinomycin d	Lyovac cosmegen
14	actinomycin d	Cosmegen Lyovac
14	actinomycin d	Lyovac-Cosmegen
14	actinomycin d	EINECS 200-063-6
14	actinomycin d	ACT [antibiotic]
14	actinomycin d	Actinomycin A IV
14	actinomycin d	Chounghwamycin B
14	actinomycin d	Actinomycin C(sub1)
14	actinomycin d	Actinomycin I(sub 1)
14	actinomycin d	Actinomycin 11 cosmegen
14	actinomycin d	Dactinomycine [INN-French]
14	actinomycin d	Dactinomycinum [INN-Latin]
14	actinomycin d	Dactinomicina [INN-Spanish]
14	actinomycin d	Dilactone actinomycin D acid
14	actinomycin d	Dactinomycin [USAN:USP:INN:BAN]
14	actinomycin d	Dilactone actinomycindioic D acid
14	actinomycin d	Actinomycindioic D acid, dilactone
14	actinomycin d	Actinomycin-(threo-val-pro-sar-meval)
14	actinomycin d	Antibiotic from Streptomyces parvullus
14	actinomycin d	3H-Phenoxazine-1,9-dicarboxamide, 2-amino-N,N'-bis(hexadecahydro-2,5,9-trimethyl-6,13-bis(1-methylethyl)-1,4,7,11,14-pentaoxo-1H-pyrrolo(2,1-i)(1,4,7,10,13)oxatetra-azacyclohexadecin-10-yl)-4,6-dimethyl-3-oxo-
14	actinomycin d	Stereoisomer of N,N'-((2-amino-4,6-dimethyl-3-oxo-3H-phenoxazine-1,9-diyl)bis(carbonylimino(2-(1-hydroxyethyl)-1-oxo-2,1-ethanediyl)imino(2-(1-methylethyl)-1-oxo-2,1-ethanediyl)-1,2-pyrrolidinediylcarbonyl(methylimino) (1-oxo-2,1-ethanediyl)))bis(N-methyl-L-valine)di-xi-lactone
15	adipamide	628-94-4
15	adipamide	NSC 7623
15	adipamide	AI3-15470
15	adipamide	HSDB 5510
15	adipamide	Adipamide
15	adipamide	CCRIS 5883
15	adipamide	NCI-C02095
15	adipamide	BRN 1762331
15	adipamide	Hexanediamide
15	adipamide	Adipic diamide
15	adipamide	UNII-40DRU033OW
15	adipamide	EINECS 211-062-5
15	adipamide	Adipic acid amide
15	adipamide	Adipic acid diamide
15	adipamide	1,4-Butanedicarboxamide
15	adipamide	4-02-00-01972 (Beilstein Handbook Reference)
16	alclofenac	Argun
16	alclofenac	Mervan
16	alclofenac	Neosten
16	alclofenac	Neoston
16	alclofenac	Zumaril
16	alclofenac	Reufenac
16	alclofenac	Allopydin
16	alclofenac	Medifenac
16	alclofenac	Prinalgin
16	alclofenac	Desinflam
16	alclofenac	22131-79-9
16	alclofenac	Alclofenac
16	alclofenac	BRN 2116510
16	alclofenac	Alclophenac
16	alclofenac	Alclofenaco
16	alclofenac	Marvan Forte
16	alclofenac	Alclofenacum
16	alclofenac	UNII-M9CP5H21N8
16	alclofenac	EINECS 244-795-4
16	alclofenac	Alclofenacum [INN-Latin]
16	alclofenac	Alclofenaco [INN-Spanish]
16	alclofenac	Alclofenac [USAN:INN:BAN:JAN]
16	alclofenac	3-chlor-4-allyloxy-phenylacetic acid
16	alclofenac	(4-Allyloxy-3-chlorphenyl)essigsaeure
16	alclofenac	Kyselina 4-allyloxy-3-chlorfenyloctova
16	alclofenac	Acetic acid, 4-allyloxy-3-chlorophenyl-
16	alclofenac	(4-(Allyloxy)-3-chlorophenyl)acetic acid
16	alclofenac	3-Chloro-4-(2-propenyloxy)benzeneacetic acid
16	alclofenac	Kyselina 4-allyloxy-3-chlorfenyloctova [Czech]
16	alclofenac	Benzeneacetic acid, 3-chloro-4-(2-propenyloxy)-
17	aldrin	Altox
17	aldrin	Aldrin
17	aldrin	Aldrex
17	aldrin	Aldron
17	aldrin	Algran
17	aldrin	Tipula
17	aldrin	SD 2794
17	aldrin	Aldocit
17	aldrin	Aldrite
17	aldrin	Seedrin
17	aldrin	Aldrine
17	aldrin	309-00-2
17	aldrin	CCRIS 18
17	aldrin	HSDB 199
17	aldrin	NSC 8937
17	aldrin	Aldrosol
17	aldrin	Kortofin
17	aldrin	Octalene
17	aldrin	Soilgrin
17	aldrin	AI3-15949
17	aldrin	Aldrex 30
17	aldrin	Aldrex 40
17	aldrin	Latka 118
17	aldrin	Tatuzinho
17	aldrin	ENT 15,949
17	aldrin	NCI-C00044
17	aldrin	Compound 118
17	aldrin	Aldrin [ISO]
17	aldrin	Aldrex 30 E.C.
17	aldrin	HHDN [BSI:ISO]
17	aldrin	Caswell No. 012
17	aldrin	UNII-OZE3CLY605
17	aldrin	EINECS 206-215-8
17	aldrin	Aldrine [French]
17	aldrin	Latka 118 [Czech]
17	aldrin	RCRA waste number P004
17	aldrin	EPA Pesticide Chemical Code 045101
17	aldrin	Hexachlorohexahydro-endo-exo-dimethanonaphthalene
17	aldrin	1,4:5,8-Dimethanonaphthalene, 1,2,3,4,10,10-hexachloro-1,4,4a,5,8,8a-hexahydro-, endo,exo-
17	aldrin	(1R,4S,4aS,5S,8R,8aR)-1,2,3,4,10,10-Hexachloro-1,4,4a,5,8,8a-hexahydro-1,4:5,8-dimethanonaphthalene
17	aldrin	(1alpha,4alpha,4abeta,5alpha,8alpha,8abeta)-1,2,3,4,10,10-hexachloro-1,4,4a,5,8,8a-hexahydro-1,4:5,8-dimethanonaphthalene
17	aldrin	1,4:5,8-Dimethanonaphthalene, 1,2,3,4,10,10-hexachloro-1,4,4a,5,8,8a-hexahydro-, (1alpha,4alpha,4abeta,5alpha,8alpha,8abeta)-
18	allantoin	97-59-6
18	allantoin	Alantan
18	allantoin	Sebical
18	allantoin	NSC 7606
18	allantoin	Allantol
18	allantoin	AI3-15281
18	allantoin	HSDB 7490
18	allantoin	Allantoin
18	allantoin	Uniderm A
18	allantoin	CCRIS 1958
18	allantoin	Cordianine
18	allantoin	Herpecin L
18	allantoin	BRN 0102364
18	allantoin	Glyoxyldiureid
18	allantoin	Caswell No. 024
18	allantoin	UNII-344S277G0Z
18	allantoin	Glyoxyldiureide
18	allantoin	EINECS 202-592-8
18	allantoin	5-Ureidohydantoin
18	allantoin	Cutemol emollient
18	allantoin	AVC/Dienestrolcream
18	allantoin	Hydantoin, 5-ureido-
18	allantoin	Allantoin [USAN:USP:BAN:JAN]
18	allantoin	5-Ureido-2,4-imidazolidindion
18	allantoin	(2,5-Dioxo-4-imidazolidinyl)urea
18	allantoin	EPA Pesticide Chemical Code 085701
18	allantoin	Urea, (2,5-dioxo-4-imidazolidinyl)-
18	allantoin	Urea, N-(2,5-dioxo-4-imidazolidinyl)-
18	allantoin	5-25-15-00338 (Beilstein Handbook Reference)
19	allyl alcohol	107-18-6
19	allyl alcohol	HSDB 192
19	allyl alcohol	NSC 6526
19	allyl alcohol	AI3-14312
19	allyl alcohol	CCRIS 747
19	allyl alcohol	2-Propenol
19	allyl alcohol	Weed drench
19	allyl alcohol	Allylalkohol
19	allyl alcohol	2-Propen-1-ol
19	allyl alcohol	Propen-1-ol-3
19	allyl alcohol	1-Propen-3-ol
19	allyl alcohol	Allyl alcohol
19	allyl alcohol	Vinylcarbinol
19	allyl alcohol	Vinyl carbinol
19	allyl alcohol	Alcool allilco
19	allyl alcohol	Caswell No. 026
19	allyl alcohol	UNII-3W678R12M0
19	allyl alcohol	Allylic alcohol
19	allyl alcohol	EINECS 203-470-7
19	allyl alcohol	3-Hydroxypropene
19	allyl alcohol	Propenyl alcohol
19	allyl alcohol	Alcool allylique
19	allyl alcohol	Allilowy alkohol
19	allyl alcohol	2-Propenyl alcohol
19	allyl alcohol	Shell unkrautted A
19	allyl alcohol	Allylalkohol [German]
19	allyl alcohol	RCRA waste number P005
19	allyl alcohol	Alcool allilco [Italian]
19	allyl alcohol	Alcool allylique [French]
19	allyl alcohol	Allilowy alkohol [Polish]
19	allyl alcohol	EPA Pesticide Chemical Code 068401
20	allyl isothiocyanate	57-06-7
20	allyl isothiocyanate	Senfoel
20	allyl isothiocyanate	CCRIS 20
20	allyl isothiocyanate	HSDB 617
20	allyl isothiocyanate	NSC 5572
20	allyl isothiocyanate	Allyspol
20	allyl isothiocyanate	Senf oel
20	allyl isothiocyanate	AI3-15283
20	allyl isothiocyanate	Carbospol
20	allyl isothiocyanate	NCI-C50464
20	allyl isothiocyanate	BRN 0773748
20	allyl isothiocyanate	Mustard oil
20	allyl isothiocyanate	Allylsenevol
20	allyl isothiocyanate	Allylsenfoel
20	allyl isothiocyanate	FEMA No. 2034
20	allyl isothiocyanate	Allyspol 75EC
20	allyl isothiocyanate	Oleum sinapis
20	allyl isothiocyanate	Allylsevenolum
20	allyl isothiocyanate	Oil of mustard
20	allyl isothiocyanate	Caswell No. 027
20	allyl isothiocyanate	UNII-BN34FX42G3
20	allyl isothiocyanate	Allyl sevenolum
20	allyl isothiocyanate	EINECS 200-309-2
20	allyl isothiocyanate	FEMA Number 2034
20	allyl isothiocyanate	Allyl mustard oil
20	allyl isothiocyanate	Mustard oil (VAN)
20	allyl isothiocyanate	Senf oel [German]
20	allyl isothiocyanate	Allylisothiokyanat
20	allyl isothiocyanate	Allyl isothiocyanate
20	allyl isothiocyanate	Allyl thioisocyanate
20	allyl isothiocyanate	Volatile mustard oil
20	allyl isothiocyanate	Allyl isosulfocyanate
20	allyl isothiocyanate	Allylsenfoel [German]
20	allyl isothiocyanate	Mustard oil, volatile
20	allyl isothiocyanate	Synthetic mustard oil
20	allyl isothiocyanate	Allyl isosulphocyanate
20	allyl isothiocyanate	Artificial mustard oil
20	allyl isothiocyanate	Oleum sinapis volatile
20	allyl isothiocyanate	Oil of mustard BPC 1949
20	allyl isothiocyanate	Volatile oil of mustard
20	allyl isothiocyanate	Isothiocyanate d'allyle
20	allyl isothiocyanate	2-Propenyl isothiocyanate
20	allyl isothiocyanate	Artificial oil of mustard
20	allyl isothiocyanate	3-Isothiocyanato-1-propene
20	allyl isothiocyanate	Allylisothiokyanat [Czech]
20	allyl isothiocyanate	Oil of mustard, artificial
20	allyl isothiocyanate	Isothiocyansaeureallylester
20	allyl isothiocyanate	1-Propene, 3-isothiocyanato-
20	allyl isothiocyanate	Allyl isothiocyanate (natural)
20	allyl isothiocyanate	Allyl isothiocyanate [USAN:USP]
20	allyl isothiocyanate	Isothiocyanic acid, allyl ester
20	allyl isothiocyanate	Isothiocyanate d'allyle [French]
20	allyl isothiocyanate	Mustard oil, volatile, synthetic
20	allyl isothiocyanate	EPA Pesticide Chemical Code 004901
20	allyl isothiocyanate	Allyl isothiocyanate, non-perfume grade
20	allyl isothiocyanate	4-04-00-01081 (Beilstein Handbook Reference)
21	3-amino-4-ethoxyacetanilide	CCRIS 29
21	3-amino-4-ethoxyacetanilide	HSDB 5070
21	3-amino-4-ethoxyacetanilide	17026-81-2
21	3-amino-4-ethoxyacetanilide	NCI-C01887
21	3-amino-4-ethoxyacetanilide	BRN 3545784
21	3-amino-4-ethoxyacetanilide	EINECS 241-100-6
21	3-amino-4-ethoxyacetanilide	2-Amino-4-acetaminifenetol
21	3-amino-4-ethoxyacetanilide	3-Amino-4-ethoxyacetanilide
21	3-amino-4-ethoxyacetanilide	p-Acetophenetidide, 3'-amino-
21	3-amino-4-ethoxyacetanilide	Acetanilide, 3-amino-4-ethoxy-
21	3-amino-4-ethoxyacetanilide	5-(Acetylamino)-2-ethoxyaniline
21	3-amino-4-ethoxyacetanilide	Acetanilide, 3'-amino-4'-ethoxy-
21	3-amino-4-ethoxyacetanilide	2-Amino-4-acetaminifenetol [Czech]
21	3-amino-4-ethoxyacetanilide	N-(3-Amino-4-ethoxyphenyl)acetamide
21	3-amino-4-ethoxyacetanilide	Acetamide, N-(3-amino-4-ethoxyphenyl)-
21	3-amino-4-ethoxyacetanilide	3-Amino-4-ethoxyanilid kyseliny octove
21	3-amino-4-ethoxyacetanilide	3-Amino-4-ethoxyanilid kyseliny octove [Czech]
22	3-amino-9-ethylcarbazole hydrochloride	132-32-1
22	3-amino-9-ethylcarbazole hydrochloride	NSC 7426
22	3-amino-9-ethylcarbazole hydrochloride	AI3-50580
22	3-amino-9-ethylcarbazole hydrochloride	HSDB 4108
22	3-amino-9-ethylcarbazole hydrochloride	NSC 67709
22	3-amino-9-ethylcarbazole hydrochloride	6109-97-3
22	3-amino-9-ethylcarbazole hydrochloride	CCRIS 5885
22	3-amino-9-ethylcarbazole hydrochloride	NCI-C03043
22	3-amino-9-ethylcarbazole hydrochloride	57360-17-5
22	3-amino-9-ethylcarbazole hydrochloride	BRN 0174969
22	3-amino-9-ethylcarbazole hydrochloride	UNII-8Q2BG27JBU
22	3-amino-9-ethylcarbazole hydrochloride	EINECS 205-057-7
22	3-amino-9-ethylcarbazole hydrochloride	EINECS 228-072-0
22	3-amino-9-ethylcarbazole hydrochloride	3-Amino-9-ethylcarbazole
22	3-amino-9-ethylcarbazole hydrochloride	3-Amino-N-ethylcarbazole
22	3-amino-9-ethylcarbazole hydrochloride	9-Ethylcarbazol-3-ylamine
22	3-amino-9-ethylcarbazole hydrochloride	Carbazole, 3-amino-9-ethyl-
22	3-amino-9-ethylcarbazole hydrochloride	9-Ethyl-9H-carbazol-3-amine
22	3-amino-9-ethylcarbazole hydrochloride	9H-Carbazol-3-amine, 9-ethyl-
22	3-amino-9-ethylcarbazole hydrochloride	3-Amino-9-ethylcarbazole hydrochloride
22	3-amino-9-ethylcarbazole hydrochloride	3-Amino-9-ethylcarbozole hydrochloride
22	3-amino-9-ethylcarbazole hydrochloride	Carbazole, 3-amino-9-ethyl-, hydrochloride
22	3-amino-9-ethylcarbazole hydrochloride	3-Amino-9-ethylcarbazole monohydrochloride
22	3-amino-9-ethylcarbazole hydrochloride	(9-Ethyl-9H-carbazol-3-yl)ammonium chloride
22	3-amino-9-ethylcarbazole hydrochloride	4-22-00-04936 (Beilstein Handbook Reference)
22	3-amino-9-ethylcarbazole hydrochloride	9H-Carbazol-3-amine, 9-ethyl-, hydrochloride
22	3-amino-9-ethylcarbazole hydrochloride	3-Amino-9-ethylcarbazole hydrochloride (1:1)
22	3-amino-9-ethylcarbazole hydrochloride	9H-Carbazol-3-amine, 9-ethyl-, monohydrochloride (1:1)
23	1-amino-2-methylanthraquinone	82-28-0
23	1-amino-2-methylanthraquinone	CCRIS 32
23	1-amino-2-methylanthraquinone	CI 60700
23	1-amino-2-methylanthraquinone	HSDB 4101
23	1-amino-2-methylanthraquinone	NSC 39943
23	1-amino-2-methylanthraquinone	C.I. 60700
23	1-amino-2-methylanthraquinone	NCI-C01901
23	1-amino-2-methylanthraquinone	NSC 667744
23	1-amino-2-methylanthraquinone	BRN 0650595
23	1-amino-2-methylanthraquinone	Cilla Orange R
23	1-amino-2-methylanthraquinone	Disperse Orange
23	1-amino-2-methylanthraquinone	EINECS 201-408-3
23	1-amino-2-methylanthraquinone	Duranol Orange G
23	1-amino-2-methylanthraquinone	Celliton Orange R
23	1-amino-2-methylanthraquinone	Serisol Orange YL
23	1-amino-2-methylanthraquinone	Supracet Orange R
23	1-amino-2-methylanthraquinone	Artisil Orange 3RP
23	1-amino-2-methylanthraquinone	Disperse Orange 11
23	1-amino-2-methylanthraquinone	Perliton Orange 3R
23	1-amino-2-methylanthraquinone	Oranz disperzni 11
23	1-amino-2-methylanthraquinone	CI Disperse Orange 11
23	1-amino-2-methylanthraquinone	Acetate Fast Orange R
23	1-amino-2-methylanthraquinone	Disperse Orange (VAN)
23	1-amino-2-methylanthraquinone	Microsetile Orange RA
23	1-amino-2-methylanthraquinone	Nyloquinone Orange JR
23	1-amino-2-methylanthraquinone	C.I. Disperse Orange 11
23	1-amino-2-methylanthraquinone	Oranz disperzni 11 [Czech]
23	1-amino-2-methylanthraquinone	Acetoquinone Light Orange JL
23	1-amino-2-methylanthraquinone	1-Amino-2-methylanthraquinone
23	1-amino-2-methylanthraquinone	2-Methyl-1-anthraquinonylamine
23	1-amino-2-methylanthraquinone	Anthraquinone, 1-amino-2-methyl-
23	1-amino-2-methylanthraquinone	1-Amino-2-methyl-9,10-anthraquinone
23	1-amino-2-methylanthraquinone	Disperse Orange (anthraquinone dye)
23	1-amino-2-methylanthraquinone	1-Amino-2-methyl-9,10-anthracenedione
23	1-amino-2-methylanthraquinone	9,10-Anthracenedione, 1-amino-2-methyl-
23	1-amino-2-methylanthraquinone	4-14-00-00496 (Beilstein Handbook Reference)
24	2-amino-5-(5-nitro-2-furyl)-1,3,4-oxadiazole	3775-55-1
24	2-amino-5-(5-nitro-2-furyl)-1,3,4-oxadiazole	2-Amino-5-(5-nitro-2-furyl)-1,3,4-oxadiazole
24	2-amino-5-(5-nitro-2-furyl)-1,3,4-oxadiazole	1,3,4-Oxadiazole, 2-amino-5-(5-nitro-2-furyl)-
25	2-amino-4-nitrophenol	99-57-0
25	2-amino-4-nitrophenol	CI 76530
25	2-amino-4-nitrophenol	NSC 4664
25	2-amino-4-nitrophenol	Rodol 42
25	2-amino-4-nitrophenol	AI3-08864
25	2-amino-4-nitrophenol	CCRIS 890
25	2-amino-4-nitrophenol	HSDB 4165
25	2-amino-4-nitrophenol	C.I. 76530
25	2-amino-4-nitrophenol	NCI-C55958
25	2-amino-4-nitrophenol	BRN 0776533
25	2-amino-4-nitrophenol	UNII-G501UCI6T9
25	2-amino-4-nitrophenol	EINECS 202-767-9
25	2-amino-4-nitrophenol	p-Nitroaminofenol
25	2-amino-4-nitrophenol	2-Amino-4-nitrofenol
25	2-amino-4-nitrophenol	4-Nitro-2-aminofenol
25	2-amino-4-nitrophenol	2-Amino-4-nitrophenol
25	2-amino-4-nitrophenol	4-Nitro-2-aminophenol
25	2-amino-4-nitrophenol	p-Nitro-o-aminophenol
25	2-amino-4-nitrophenol	Phenol, 2-amino-4-nitro-
25	2-amino-4-nitrophenol	2-Hydroxy-5-nitroaniline
25	2-amino-4-nitrophenol	p-Nitroaminofenol [Polish]
25	2-amino-4-nitrophenol	2-Amino-4-nitrofenol [Czech]
25	2-amino-4-nitrophenol	4-Nitro-2-aminofenol [Czech]
25	2-amino-4-nitrophenol	3-Amino-4-hydroxynitrobenzene
25	2-amino-4-nitrophenol	1-Amino-2-hydroxy-5-nitrobenzene
25	2-amino-4-nitrophenol	1-Hydroxy-2-amino-4-nitrobenzene
25	2-amino-4-nitrophenol	1-Nitro-3-amino-4-hydroxybenzene
25	2-amino-4-nitrophenol	4-13-00-00896 (Beilstein Handbook Reference)
26	2-amino-5-nitrophenol	121-88-0
26	2-amino-5-nitrophenol	CI 76535
26	2-amino-5-nitrophenol	NSC 7087
26	2-amino-5-nitrophenol	AI3-52548
26	2-amino-5-nitrophenol	CCRIS 754
26	2-amino-5-nitrophenol	HSDB 4168
26	2-amino-5-nitrophenol	Rodol YBA
26	2-amino-5-nitrophenol	C.I. 76535
26	2-amino-5-nitrophenol	NCI C55970
26	2-amino-5-nitrophenol	BRN 0972974
26	2-amino-5-nitrophenol	UNII-0149H05U82
26	2-amino-5-nitrophenol	EINECS 204-503-8
26	2-amino-5-nitrophenol	Ursol Yellow Brown A
26	2-amino-5-nitrophenol	2-Amino-5-nitrophenol
26	2-amino-5-nitrophenol	5-Nitro-2-aminophenol
26	2-amino-5-nitrophenol	3-Nitro-6-aminophenol
26	2-amino-5-nitrophenol	Phenol, 2-amino-5-nitro-
26	2-amino-5-nitrophenol	2-Hydroxy-4-nitroaniline
26	2-amino-5-nitrophenol	3-Hydroxy-4-aminonitrobenzene
26	2-amino-5-nitrophenol	4-13-00-00903 (Beilstein Handbook Reference)
26	2-amino-5-nitrophenol	N.C.I. C55970; Phenol, 2-amino-5-nitro- (8CI)(9CI)
27	4-amino-2-nitrophenol	119-34-6
27	4-amino-2-nitrophenol	CCRIS 36
27	4-amino-2-nitrophenol	CI 76555
27	4-amino-2-nitrophenol	HSDB 4089
27	4-amino-2-nitrophenol	NSC 56809
27	4-amino-2-nitrophenol	C.I. 76555
27	4-amino-2-nitrophenol	NCI-C03963
27	4-amino-2-nitrophenol	BRN 1368435
27	4-amino-2-nitrophenol	Fourrine 57
27	4-amino-2-nitrophenol	UNII-N3499RCQ6B
27	4-amino-2-nitrophenol	EINECS 204-316-1
27	4-amino-2-nitrophenol	Oxidation Base 25
27	4-amino-2-nitrophenol	Fourrine Brown PR
27	4-amino-2-nitrophenol	CI Oxidation Base 25
27	4-amino-2-nitrophenol	4-Amino-2-nitrofenol
27	4-amino-2-nitrophenol	4-Amino-2-nitrophenol
27	4-amino-2-nitrophenol	2-Nitro-4-aminophenol
27	4-amino-2-nitrophenol	p-Amino-o-nitrophenol
27	4-amino-2-nitrophenol	Fourrine Brown Propyl
27	4-amino-2-nitrophenol	o-Nitro-p-aminophenol
27	4-amino-2-nitrophenol	C.I. Oxidation Base 25
27	4-amino-2-nitrophenol	Phenol, 4-amino-2-nitro-
27	4-amino-2-nitrophenol	4-Hydroxy-3-nitroaniline
27	4-amino-2-nitrophenol	3-Nitro-4-hydroxyaniline
27	4-amino-2-nitrophenol	4-Amino-2-nitrofenol [Czech]
27	4-amino-2-nitrophenol	ortho-Nitro-para-aminophenol
27	4-amino-2-nitrophenol	1-Amino-3-nitro-4-hydroxybenzene
27	4-amino-2-nitrophenol	4-13-00-01284 (Beilstein Handbook Reference)
28	2-amino-5-nitrothiazole	121-66-4
28	2-amino-5-nitrothiazole	CCRIS 37
28	2-amino-5-nitrothiazole	Enheptin
28	2-amino-5-nitrothiazole	Entramin
28	2-amino-5-nitrothiazole	AI3-50030
28	2-amino-5-nitrothiazole	HSDB 4022
28	2-amino-5-nitrothiazole	NCI-C03065
28	2-amino-5-nitrothiazole	Enheptin-T
28	2-amino-5-nitrothiazole	BRN 0126797
28	2-amino-5-nitrothiazole	USAF EK-6561
28	2-amino-5-nitrothiazole	Nitramin IDO
28	2-amino-5-nitrothiazole	Enheptin (VAN)
28	2-amino-5-nitrothiazole	UNII-1GR77A37Z5
28	2-amino-5-nitrothiazole	Amnizol soluble
28	2-amino-5-nitrothiazole	Enheptin premix
28	2-amino-5-nitrothiazole	EINECS 204-490-9
28	2-amino-5-nitrothiazole	5-Nitro-2-thiazolamine
28	2-amino-5-nitrothiazole	2-Amino-5-nitrothiazole
28	2-amino-5-nitrothiazole	5-Nitro-2-aminothiazole
28	2-amino-5-nitrothiazole	5-Nitrothiazol-2-ylamine
28	2-amino-5-nitrothiazole	2-Thiazolamine, 5-nitro-
28	2-amino-5-nitrothiazole	5-Nitro-2-thiazolylamine
28	2-amino-5-nitrothiazole	Thiazole, 2-amino-5-nitro-
28	2-amino-5-nitrothiazole	4-27-00-04675 (Beilstein Handbook Reference)
29	2-aminoanthraquinone	117-79-3
29	2-aminoanthraquinone	CCRIS 23
29	2-aminoanthraquinone	AI3-09063
29	2-aminoanthraquinone	HSDB 4088
29	2-aminoanthraquinone	NCI-C01876
29	2-aminoanthraquinone	UNII-65Z03V2Z09
29	2-aminoanthraquinone	EINECS 204-208-4
29	2-aminoanthraquinone	Aminoanthraquinone
29	2-aminoanthraquinone	2-Aminoanthraquinone
29	2-aminoanthraquinone	Anthraquinone, 2-amino-
29	2-aminoanthraquinone	beta-Anthraquinonylamine
29	2-aminoanthraquinone	2-Amino-9,10-anthraquinone
29	2-aminoanthraquinone	2-Amino-9,10-anthracenedione
29	2-aminoanthraquinone	9,10-Anthracenedione, 2-amino-
30	2-amino-5-azotoluene	97-56-3
30	2-amino-5-azotoluene	CCRIS 25
30	2-amino-5-azotoluene	CI 11160
30	2-amino-5-azotoluene	NSC 1797
30	2-amino-5-azotoluene	AI3-52505
30	2-amino-5-azotoluene	CI 11160B
30	2-amino-5-azotoluene	HSDB 2639
30	2-amino-5-azotoluene	C.I. 11160
30	2-amino-5-azotoluene	C.I. 11160B
30	2-amino-5-azotoluene	BRN 0745567
30	2-amino-5-azotoluene	Fat Yellow B
30	2-amino-5-azotoluene	Oil Yellow C
30	2-amino-5-azotoluene	Oil Yellow I
30	2-amino-5-azotoluene	Oil Yellow 2R
30	2-amino-5-azotoluene	Oil Yellow 21
30	2-amino-5-azotoluene	Butter Yellow
30	2-amino-5-azotoluene	Oil Yellow AT
30	2-amino-5-azotoluene	Fast Yellow AT
30	2-amino-5-azotoluene	Oil Yellow 2681
30	2-amino-5-azotoluene	Fast Oil Yellow
30	2-amino-5-azotoluene	EINECS 202-591-2
30	2-amino-5-azotoluene	Solvent Yellow 3
30	2-amino-5-azotoluene	o-Aminoazotoluol
30	2-amino-5-azotoluene	Somalia Yellow R
30	2-amino-5-azotoluene	Sudan Yellow RRA
30	2-amino-5-azotoluene	Toluazotoluidine
30	2-amino-5-azotoluene	o-Amidoazotoluol
30	2-amino-5-azotoluene	Organol Yellow 2T
30	2-amino-5-azotoluene	o-Aminoazotoluene
30	2-amino-5-azotoluene	Hidaco Oil Yellow
30	2-amino-5-azotoluene	Waxakol Yellow NL
30	2-amino-5-azotoluene	o-Aminoazotolueno
30	2-amino-5-azotoluene	CI Solvent Yellow 3
30	2-amino-5-azotoluene	Orthoaminoasotoluol
30	2-amino-5-azotoluene	2-Amino-5-azotoluene
30	2-amino-5-azotoluene	Fast Garnet GBC Base
30	2-amino-5-azotoluene	Orthoaminoasotoluene
30	2-amino-5-azotoluene	C.I. Solvent Yellow 3
30	2-amino-5-azotoluene	Zlut rozpoustedlova 3
30	2-amino-5-azotoluene	Tulabase Fast Garnet GB
30	2-amino-5-azotoluene	o-Toluol-azo-o-toluidin
30	2-amino-5-azotoluene	4-o-Tolylazo-o-toluidine
30	2-amino-5-azotoluene	4'-Amino-2:3'-azotoluene
30	2-amino-5-azotoluene	Brasilazina Oil Yellow R
30	2-amino-5-azotoluene	o-Tolueneazo-o-toluidine
30	2-amino-5-azotoluene	Tulabase Fast Garnet GBC
30	2-amino-5-azotoluene	o-Amidoazotoluol [German]
30	2-amino-5-azotoluene	4-(o-Tolylazo)-o-toluidine
30	2-amino-5-azotoluene	C.I. Solvent Yellow 3 (8CI)
30	2-amino-5-azotoluene	Aminoazotoluene (indicator)
30	2-amino-5-azotoluene	o-Aminoazotolueno [Spanish]
30	2-amino-5-azotoluene	o-Toluidine, 4-(o-tolylazo)-
30	2-amino-5-azotoluene	5-(o-Tolylazo)-2-aminotoluene
30	2-amino-5-azotoluene	Zlut rozpoustedlova 3 [Czech]
30	2-amino-5-azotoluene	4-Amino-2',3-dimethylazobenzene
30	2-amino-5-azotoluene	2',3-Dimethyl-4-aminoazobenzene
30	2-amino-5-azotoluene	ortho-Toluol-azo-ortho-toluidin
30	2-amino-5-azotoluene	2-Methyl-4-((o-tolyl)azo)aniline
30	2-amino-5-azotoluene	ortho-Tolueneazo-ortho-toluidine
30	2-amino-5-azotoluene	o-Toluol-azo-o-toluidin [German]
30	2-amino-5-azotoluene	ortho-Toluol-azo-ortho-toluidin [German]
30	2-amino-5-azotoluene	2-Methyl-4-((2-methylphenyl)azo)benzenamine
30	2-amino-5-azotoluene	4-16-00-00528 (Beilstein Handbook Reference)
30	2-amino-5-azotoluene	Benzenamine, 2-methyl-4-((2-methylphenyl)azo)-
30	2-amino-5-azotoluene	Benzenamine, 2-methyl-4-(2-(2-methylphenyl)diazenyl)-
31	6-aminocaproic acid	Hepin
31	6-aminocaproic acid	Amicar
31	6-aminocaproic acid	Amikar
31	6-aminocaproic acid	60-32-2
31	6-aminocaproic acid	Afibrin
31	6-aminocaproic acid	Atsemin
31	6-aminocaproic acid	Epsamon
31	6-aminocaproic acid	Hemopar
31	6-aminocaproic acid	Ipsilon
31	6-aminocaproic acid	177 J.D.
31	6-aminocaproic acid	CL 10304
31	6-aminocaproic acid	Caplamin
31	6-aminocaproic acid	Capramol
31	6-aminocaproic acid	Caprocid
31	6-aminocaproic acid	Capracid
31	6-aminocaproic acid	AI3-14512
31	6-aminocaproic acid	HSDB 3005
31	6-aminocaproic acid	NSC-26154
31	6-aminocaproic acid	NSC 26154
31	6-aminocaproic acid	epsilon S
31	6-aminocaproic acid	Acepramin
31	6-aminocaproic acid	Eaca kabi
31	6-aminocaproic acid	Respramin
31	6-aminocaproic acid	CCRIS 7706
31	6-aminocaproic acid	NSC 400230
31	6-aminocaproic acid	Acepramine
31	6-aminocaproic acid	Capralense
31	6-aminocaproic acid	Caprolisin
31	6-aminocaproic acid	Epsicapron
31	6-aminocaproic acid	Epsikapron
31	6-aminocaproic acid	Hemocaprol
31	6-aminocaproic acid	BRN 0906872
31	6-aminocaproic acid	Aminokapron
31	6-aminocaproic acid	Aminocaproic
31	6-aminocaproic acid	Epsilcapramin
31	6-aminocaproic acid	UNII-U6F3787206
31	6-aminocaproic acid	epsilon-Leucine
31	6-aminocaproic acid	EINECS 200-469-3
31	6-aminocaproic acid	Aminocaproic acid
31	6-aminocaproic acid	epsilon-Norleucine
31	6-aminocaproic acid	6-Aminocaproic acid
31	6-aminocaproic acid	Acido aminocaproico
31	6-aminocaproic acid	6-Aminohexanoic acid
31	6-aminocaproic acid	Acide aminocaproique
31	6-aminocaproic acid	Acidum aminocaproicum
31	6-aminocaproic acid	Hexanoic acid, 6-amino-
31	6-aminocaproic acid	6-Amino-n-hexanoic acid
31	6-aminocaproic acid	omega-Aminocaproic acid
31	6-aminocaproic acid	Epsilon-aminocapronzuur
31	6-aminocaproic acid	omega-Aminohexanoic acid
31	6-aminocaproic acid	epsilon-Aminocaproic acid
31	6-aminocaproic acid	Epsilon-Aminocapronsaeure
31	6-aminocaproic acid	Epsilon Aminocaproic Acid
31	6-aminocaproic acid	epsilon-Aminohexanoic acid
31	6-aminocaproic acid	Acide aminocaproique [French]
31	6-aminocaproic acid	Acidum aminocaproicum [Latin]
31	6-aminocaproic acid	epsilon-Amino-n-hexanoic acid
31	6-aminocaproic acid	Kyselina omega-aminokapronova
31	6-aminocaproic acid	Acido aminocaproico [DCIT,Spanish]
31	6-aminocaproic acid	Aminocaproic acid [USAN:USP:INN:BAN]
31	6-aminocaproic acid	Kyselina omega-aminokapronova [Czech]
31	6-aminocaproic acid	Aminocaproic acid in plastic container
31	6-aminocaproic acid	4-04-00-02695 (Beilstein Handbook Reference)
32	4-biphenylamine	92-67-1
32	4-biphenylamine	CCRIS 26
32	4-biphenylamine	NSC 7660
32	4-biphenylamine	AI3-00124
32	4-biphenylamine	HSDB 1325
32	4-biphenylamine	Xenylamin
32	4-biphenylamine	Xenylamine
32	4-biphenylamine	BRN 0386533
32	4-biphenylamine	p-Xenylamine
32	4-biphenylamine	4-Bifenylamin
32	4-biphenylamine	Biphenylamine
32	4-biphenylamine	4-Aminobifenyl
32	4-biphenylamine	4-Aminodifenil
32	4-biphenylamine	4-Biphenylamine
32	4-biphenylamine	4-Aminobiphenyl
32	4-biphenylamine	4-Aminodiphenyl
32	4-biphenylamine	4-Phenylaniline
32	4-biphenylamine	UNII-16054949HJ
32	4-biphenylamine	p-Aminobiphenyl
32	4-biphenylamine	p-Aminodiphenyl
32	4-biphenylamine	p-Biphenylamine
32	4-biphenylamine	p-Phenylaniline
32	4-biphenylamine	EINECS 202-177-1
32	4-biphenylamine	4-Biphenylylamine
32	4-biphenylamine	Paraaminodiphenyl
32	4-biphenylamine	Xenylamin [Czech]
32	4-biphenylamine	Biphenyl-4-ylamine
32	4-biphenylamine	Aniline, p-phenyl-
32	4-biphenylamine	4-Amino-1,1'-biphenyl
32	4-biphenylamine	4-Bifenylamin [Czech]
32	4-biphenylamine	4-Aminobifenyl [Czech]
32	4-biphenylamine	(1,1'-Biphenyl)-4-amine
32	4-biphenylamine	4-Aminodifenil [Spanish]
32	4-biphenylamine	4-12-00-03241 (Beilstein Handbook Reference)
33	4-biphenylamine hydrochloride	4-biphenylamine hydrochloride
34	gabapentin	Vultin
34	gabapentin	Serada
34	gabapentin	Go 3450
34	gabapentin	DM-5689
34	gabapentin	DM-1796
34	gabapentin	Gralise
34	gabapentin	Sefelsa
34	gabapentin	GOE 2450
34	gabapentin	Aclonium
34	gabapentin	Fanatrex
34	gabapentin	Neuontin
34	gabapentin	HSDB 7364
34	gabapentin	Neurontin
34	gabapentin	Gabapetin
34	gabapentin	60142-96-3
34	gabapentin	CCRIS 7210
34	gabapentin	Gabapentin
34	gabapentin	BRN 2359739
34	gabapentin	Gabapentine
34	gabapentin	Gabapentino
34	gabapentin	Gabapentinum
34	gabapentin	Therapentin-90
34	gabapentin	UNII-6CW7F3G59X
34	gabapentin	EINECS 262-076-3
34	gabapentin	Gabapentino [Spanish]
34	gabapentin	Gabapentine [INN-French]
34	gabapentin	Gabapentinum [INN-Latin]
34	gabapentin	Gabapentino [INN-Spanish]
34	gabapentin	Gabapentin [USAN:USP:INN:BAN]
34	gabapentin	1-(Aminomethyl)cyclohexaneacetic acid
34	gabapentin	Cyclohexaneacetic acid, 1-(aminomethyl)-
35	amitrole	Vorox
35	amitrole	Amerol
35	amitrole	Amizol
35	amitrole	Azolan
35	amitrole	Cytrol
35	amitrole	Diurol
35	amitrole	Emisol
35	amitrole	61-82-5
35	amitrole	Amitril
35	amitrole	Amitrol
35	amitrole	Cytrole
35	amitrole	Elmasil
35	amitrole	Fenavar
35	amitrole	Ramizol
35	amitrole	Simazol
35	amitrole	CCRIS 40
35	amitrole	Orga-414
35	amitrole	Amitrole
35	amitrole	Amizol D
35	amitrole	Amizol F
35	amitrole	Azaplant
35	amitrole	Emisol F
35	amitrole	Vorox AA
35	amitrole	Vorox AS
35	amitrole	Weedazin
35	amitrole	Weedazol
35	amitrole	Emisol 50
35	amitrole	ENT 25445
35	amitrole	HSDB 2953
35	amitrole	NSC 34809
35	amitrole	Amitrol-T
35	amitrole	Herbizole
35	amitrole	Kleer-lot
35	amitrole	Weedar AT
35	amitrole	Weedoclor
35	amitrole	Amitrol 90
35	amitrole	USAF XR-22
35	amitrole	Weedar ADS
35	amitrole	Weedazol T
35	amitrole	Diurol 5030
35	amitrole	Radoxone TL
35	amitrole	Weedazol GP2
35	amitrole	X-All liquid
35	amitrole	Amitril T.L.
35	amitrole	Triazolamine
35	amitrole	Aminotriazole
35	amitrole	Amitolamitril
35	amitrole	Amizol dp nau
35	amitrole	Azaplant kombi
35	amitrole	Herbidal total
35	amitrole	Weedazol super
35	amitrole	2-Aminotriazole
35	amitrole	Caswell No. 040
35	amitrole	UNII-ZF80H5GXUF
35	amitrole	Weedex granulat
35	amitrole	Campaprim A 1544
35	amitrole	EINECS 200-521-5
35	amitrole	Weedazin arginit
35	amitrole	3-Amino-s-triazole
35	amitrole	s-Triazole, 3-amino-
35	amitrole	2-Amino-1,3,4-triazole
35	amitrole	3-Amino-1,2,4-triazole
35	amitrole	RCRA waste number U011
35	amitrole	Amitrole [ANSI:BSI:ISO]
35	amitrole	1H-1,2,4-Triazol-3-amine
35	amitrole	1H-1,2,4-Triazol-5-amine
35	amitrole	Solution concentree T271
35	amitrole	3-Amino-1H-1,2,4-triazole
35	amitrole	5-Amino-1H-1,2,4-triazole
35	amitrole	Aminotriazol-spritzpulver
35	amitrole	1H-1,2,4-Triazol-3-ylamine
35	amitrole	Amino triazole weedkiller 90
35	amitrole	Aminotriazole (plant regulator)
35	amitrole	EPA Pesticide Chemical Code 004401
35	amitrole	delta2-1,2,4-Triazoline, 5-imino- (8CI)
36	ammonium citrate	7632-50-0
36	ammonium citrate	UNII-3B4TDL7WDP
36	ammonium citrate	EINECS 231-560-6
36	ammonium citrate	Ammonium citrate
36	ammonium citrate	Citric acid, ammonium salt
36	ammonium citrate	1,2,3-Propanetricarboxylic acid, 2-hydroxy-, ammonium salt
36	ammonium citrate	1,2,3-Propanetricarboxylic acid, 2-hydroxy-, ammonium salt (1:?)
37	amobarbital	Amital
37	amobarbital	Amybal
37	amobarbital	Amytal
37	amobarbital	Isomyl
37	amobarbital	Robarb
37	amobarbital	Somnal
37	amobarbital	Talamo
37	amobarbital	57-43-2
37	amobarbital	Amasust
37	amobarbital	Amospan
37	amobarbital	Sumital
37	amobarbital	Barbamil
37	amobarbital	Barbamyl
37	amobarbital	Binoctal
37	amobarbital	Dorlotyn
37	amobarbital	Dormytal
37	amobarbital	Eunoctal
37	amobarbital	Isomytal
37	amobarbital	Mylodorm
37	amobarbital	Pentymal
37	amobarbital	Sednotic
37	amobarbital	HSDB 3286
37	amobarbital	NSC 10815
37	amobarbital	Schiwanox
37	amobarbital	Stadadorm
37	amobarbital	CCRIS 5454
37	amobarbital	Pentymalum
37	amobarbital	Amobarbital
37	amobarbital	Amobarbitone
37	amobarbital	Amobarbitale
37	amobarbital	Amylbarbitone
37	amobarbital	Amylobarbital
37	amobarbital	Barbamyl acid
37	amobarbital	Amobarbitalum
37	amobarbital	Amylobarbitone
37	amobarbital	UNII-GWH6IJ239E
37	amobarbital	EINECS 200-330-7
37	amobarbital	Amobarbitale [DCIT]
37	amobarbital	Amobarbitalum [INN-Latin]
37	amobarbital	Isoamylethylbarbituric acid
37	amobarbital	5-Ethyl-5-isoamylmalonyl urea
37	amobarbital	Amobarbital [USP:INN:BAN:JAN]
37	amobarbital	Ethylisopentylbarbituric acid
37	amobarbital	5-Ethyl-5-isoamylbarbituric acid
37	amobarbital	5-Isoamyl-5-ethylbarbituric acid
37	amobarbital	5-Ethyl-5-isopentylbarbitursaeure
37	amobarbital	5-Ethyl-5-isopentylbarbituric acid
37	amobarbital	Barbituric acid, 5-ethyl-5-isopentyl-
37	amobarbital	5-Ethyl-5-(3-methylbutyl)barbituric acid
37	amobarbital	5-Ethyl-5-(3-methylbutyl)-2,4,6(1H,3H,5H)-pyrimidinetrione
37	amobarbital	2,4,6(1H,3H,5H)-Pyrimidinetrione, 5-ethyl-5-(3-methylbutyl)-
38	ampicillin trihydrate	Amcap
38	ampicillin trihydrate	Cymbi
38	ampicillin trihydrate	Amperil
38	ampicillin trihydrate	Ampinova
38	ampicillin trihydrate	7177-48-2
38	ampicillin trihydrate	CCRIS 267
38	ampicillin trihydrate	NCI-C56086
38	ampicillin trihydrate	Polycillin
38	ampicillin trihydrate	Trafarbiot
38	ampicillin trihydrate	UNII-HXQ6A1N7R6
38	ampicillin trihydrate	Ampicillin 3-wasser
38	ampicillin trihydrate	Ampicillin trihydrate
38	ampicillin trihydrate	Aminobenzylpenicillin trihydrate
38	ampicillin trihydrate	alpha-Aminobenzylpenicillin trihydrate
38	ampicillin trihydrate	(D-(-)-alpha-Aminobenzyl)penicillin trihydrate
38	ampicillin trihydrate	4-Thia-1-azabicyclo(3.2.0)heptane-2-carboxylic acid, 6-(2-amino-2-phenylacetamido)-3,3-dimethyl-7-oxo-, trihydrate, D- (-)-
38	ampicillin trihydrate	4-Thia-1-azabicyclo(3.2.0)heptane-2-carboxylic acid, 6-(((2R)-aminophenylacetyl)amino)-3,3-dimethyl-7-oxo-, trihydrate, (2S,5R,6R)-
38	ampicillin trihydrate	4-Thia-1-azabicyclo(3.2.0)heptane-2-carboxylic acid, 6-((aminophenylacetyl)amino)-3,3-dimethyl-7-oxo-, trihydrate, (2S-(2alpha,5alpha,6beta(S*)))-
39	anethole	Anethol
39	anethole	104-46-1
39	anethole	NSC 4018
39	anethole	Anethole
39	anethole	AI3-00380
39	anethole	HSDB 1427
39	anethole	4180-23-8
39	anethole	Monasirup
39	anethole	CCRIS 6211
39	anethole	CCRIS 2481
39	anethole	NSC 209529
39	anethole	Acintene O
39	anethole	p-Anethole
39	anethole	BRN 0774229
39	anethole	BRN 0636190
39	anethole	Aniskampfer
39	anethole	(E)-Anethol
39	anethole	Isoestragole
39	anethole	(E)-Anethole
39	anethole	FEMA No. 2086
39	anethole	Anise camphor
39	anethole	Nauli \gum\""
39	anethole	Anethole [NF]
39	anethole	trans-Anethol
39	anethole	Oil of aniseed
39	anethole	trans-Anethole
39	anethole	UNII-A79C64YD3Q
39	anethole	UNII-21C2F5E8RE
39	anethole	UNII-Q3JEK5DO4K
39	anethole	Anethole, trans
39	anethole	Caswell No. 051B
39	anethole	EINECS 203-205-5
39	anethole	FEMA Number 2086
39	anethole	EINECS 224-052-0
39	anethole	trans-p-Anethole
39	anethole	4-Propenylanisole
39	anethole	p-Propenylanisole
39	anethole	p-1-Propenylanisole
39	anethole	Anisole, p-propenyl-
39	anethole	(E)-p-Propenylanisole
39	anethole	trans-1-p-Anisylpropene
39	anethole	trans-p-Propenylanisole
39	anethole	4-Methoxypropenylbenzene
39	anethole	p-Propenylmethoxybenzene
39	anethole	trans-Anethole (natural)
39	anethole	Propenylanisole, p-, (E)-
39	anethole	Anisole, p-propenyl-, (E)-
39	anethole	1-Methoxy-4-propenylbenzene
39	anethole	4-Methoxy-1-propenylbenzene
39	anethole	trans-4-(1-Propenyl)anisole
39	anethole	(E)-1-p-Methoxyphenylpropene
39	anethole	p-Methoxy-beta-methylstyrene
39	anethole	Anisole, p-propenyl-, trans-
39	anethole	Propene, 1-(p-methoxyphenyl)-
39	anethole	p-Propenylphenyl methyl ether
39	anethole	(E)-1-(4-Methoxyphenyl)propene
39	anethole	1-Methoxy-4-(1-propenyl)benzene
39	anethole	1-Propene, 1-(4-methoxyphenyl)-
39	anethole	Anisole, p-propenyl-, (E)- (8CI)
39	anethole	1-p-Methoxyphenylpropene, trans-
39	anethole	Benzene, 1-methoxy-4-(1-propenyl)-
39	anethole	EPA Pesticide Chemical Code 015604
39	anethole	trans-p-Methoxy-beta-methylstyrene
39	anethole	(E)-1-Methoxy-4-(1-propenyl)benzene
39	anethole	trans-1-(4-Methoxyphenyl)-1-propene
39	anethole	trans-1-(p-Methoxyphenyl)-1-propene
39	anethole	1-Methoxy-4-((1E)-1-propenyl)benzene
39	anethole	Methoxy-beta-methylstyrene, trans-p-
39	anethole	Benzene, 1-methoxy-4-(1-propen-1-yl)-
39	anethole	Benzene, 1-methoxy-4-(1E)-1-propenyl-
39	anethole	1-Methoxy-4-(1-propenyl)benzene, (E)-
39	anethole	Benzene, 1-methoxy-4-(1-propenyl)-, (E)-
39	anethole	Benzene, 1-methoxy-4-(1E)-1-propen-1-yl-
39	anethole	2-06-00-00523 (Beilstein Handbook Reference)
39	anethole	4-06-00-03796 (Beilstein Handbook Reference)
40	(e)-anethole	Anethole
40	(e)-anethole	4180-23-8
40	(e)-anethole	CCRIS 2481
40	(e)-anethole	NSC 209529
40	(e)-anethole	BRN 0636190
40	(e)-anethole	(E)-Anethol
40	(e)-anethole	(E)-Anethole
40	(e)-anethole	FEMA No. 2086
40	(e)-anethole	Anethole [NF]
40	(e)-anethole	trans-Anethol
40	(e)-anethole	trans-Anethole
40	(e)-anethole	UNII-Q3JEK5DO4K
40	(e)-anethole	Anethole, trans
40	(e)-anethole	EINECS 224-052-0
40	(e)-anethole	trans-p-Anethole
40	(e)-anethole	(E)-p-Propenylanisole
40	(e)-anethole	trans-1-p-Anisylpropene
40	(e)-anethole	trans-p-Propenylanisole
40	(e)-anethole	trans-Anethole (natural)
40	(e)-anethole	Propenylanisole, p-, (E)-
40	(e)-anethole	Anisole, p-propenyl-, (E)-
40	(e)-anethole	trans-4-(1-Propenyl)anisole
40	(e)-anethole	(E)-1-p-Methoxyphenylpropene
40	(e)-anethole	Anisole, p-propenyl-, trans-
40	(e)-anethole	(E)-1-(4-Methoxyphenyl)propene
40	(e)-anethole	Anisole, p-propenyl-, (E)- (8CI)
40	(e)-anethole	1-p-Methoxyphenylpropene, trans-
40	(e)-anethole	trans-p-Methoxy-beta-methylstyrene
40	(e)-anethole	(E)-1-Methoxy-4-(1-propenyl)benzene
40	(e)-anethole	trans-1-(4-Methoxyphenyl)-1-propene
40	(e)-anethole	trans-1-(p-Methoxyphenyl)-1-propene
40	(e)-anethole	1-Methoxy-4-((1E)-1-propenyl)benzene
40	(e)-anethole	Methoxy-beta-methylstyrene, trans-p-
40	(e)-anethole	Benzene, 1-methoxy-4-(1E)-1-propenyl-
40	(e)-anethole	1-Methoxy-4-(1-propenyl)benzene, (E)-
40	(e)-anethole	Benzene, 1-methoxy-4-(1-propenyl)-, (E)-
40	(e)-anethole	Benzene, 1-methoxy-4-(1E)-1-propen-1-yl-
40	(e)-anethole	4-06-00-03796 (Beilstein Handbook Reference)
41	chloralose	Somio
41	chloralose	Alfamat
41	chloralose	Aphosal
41	chloralose	Dorcalm
41	chloralose	Alphakil
41	chloralose	Dulcidor
41	chloralose	Krakalos
41	chloralose	Cloralosa
41	chloralose	15879-93-3
41	chloralose	Chloralose
41	chloralose	BRN 0085418
41	chloralose	Perglucorat
41	chloralose	Chloralosum
41	chloralose	Chloralosane
41	chloralose	Glucochloral
41	chloralose	Chloroalosane
41	chloralose	UNII-238BZ29MUE
41	chloralose	Alphachloralose
41	chloralose	Glucochloralose
41	chloralose	EINECS 240-016-7
41	chloralose	Caswell No. 876AA
41	chloralose	Anhydroglucochloral
41	chloralose	Kalmettumsomniferum
41	chloralose	Chloralose [INN:DCF]
41	chloralose	Chloralose [BSI:ISO]
41	chloralose	Chloralosum [INN-Latin]
41	chloralose	Cloralosa [INN-Spanish]
41	chloralose	alpha-D-Glucochloralose
41	chloralose	Glucochloralose [BSI:ISO]
41	chloralose	Glucochloral [ISO-French]
41	chloralose	EPA Pesticide Chemical Code 476200
41	chloralose	Monotrichlor-aethyliden-alpha-glucose
41	chloralose	4-19-00-04906 (Beilstein Handbook Reference)
41	chloralose	Monotrichlor-aethyliden-alpha-glucose [German]
41	chloralose	1,2-O-(2,2,2-Trichloroethylidene)-alpha-D-glucofuranose
41	chloralose	(R)-1,2-O-(2,2,2-Trichloroethylidene)-alpha-D-glucofuranose
41	chloralose	alpha-D-Glucofuranose, 1,2-O-((1R)-2,2,2-trichloroethylidene)-
41	chloralose	alpha-D-Glucofuranose, 1,2-O-(2,2,2-trichloroethylidene)-, (theta)-
41	chloralose	alpha-D-Glucofuranose, 1,2-O-(2,2,2-trichloroethylidene)-, (R)- (9CI)
42	anilazine	Direz
42	anilazine	Dyrene
42	anilazine	Kemate
42	anilazine	Triasym
42	anilazine	Triasyn
42	anilazine	Triazin
42	anilazine	101-05-3
42	anilazine	CCRIS 43
42	anilazine	NSC 3851
42	anilazine	Anilazin
42	anilazine	Triazine
42	anilazine	AI3-26058
42	anilazine	HSDB 1567
42	anilazine	Anilazine
42	anilazine	Bortrysan
42	anilazine	Zinochlor
42	anilazine	Dyrene 50W
42	anilazine	ENT 26,058
42	anilazine	NCI-C08684
42	anilazine	BRN 0223133
42	anilazine	Triazine (VAN)
42	anilazine	Dyrene Flussig
42	anilazine	Caswell No. 302
42	anilazine	UNII-C6E8Y03ZJN
42	anilazine	EINECS 202-910-5
42	anilazine	Anilazine [BSI:ISO]
42	anilazine	Triazine (pesticide)
42	anilazine	(o-Chloroanilino)dichlorotriazine
42	anilazine	EPA Pesticide Chemical Code 080811
42	anilazine	2,4-Dichloro-6-o-chloranilino-s-triazine
42	anilazine	2,4-Dichloro-6-(o-chloroanilino)-s-triazine
42	anilazine	2-(2-Chloranilin)-4,6-dichlor-1,3,5-triazin
42	anilazine	5-26-08-00019 (Beilstein Handbook Reference)
42	anilazine	s-Triazine, 2,4-dichloro-6-(o-chloroanilino)-
42	anilazine	2,4-Dichloro-6-(2-chloroanilino)-1,3,5-triazine
42	anilazine	2-Chloro-N-(4,6-dichloro-1,3,5-triazin-2-yl)aniline
42	anilazine	2-(2-Chloranilin)-4,6-dichlor-1,3,5-triazin [German]
42	anilazine	4,6-Dichloro-N-(2-chlorophenyl)-1,3,5-triazin-2-amine
42	anilazine	1,3,5-Triazin-2-amine, 4,6-dichloro-N-(2-chlorophenyl)-
42	anilazine	1,3,5-Triazin-2-amine, 4,6-dichloro-N-(2-chlorophenyl)- (9CI)
43	aniline	Anyvim
43	aniline	Cyanol
43	aniline	Kyanol
43	aniline	62-53-3
43	aniline	HSDB 43
43	aniline	UN 1547
43	aniline	Aniline
43	aniline	Anilina
43	aniline	CCRIS 44
43	aniline	CI 76000
43	aniline	Benzidam
43	aniline	Blue Oil
43	aniline	AI3-03053
43	aniline	Aminophen
43	aniline	Arylamine
43	aniline	C.I. 76000
43	aniline	NCI-C03736
43	aniline	Krystallin
43	aniline	Benzenamine
43	aniline	Aniline oil
43	aniline	Phenylamine
43	aniline	Aminobenzene
43	aniline	Anilin [Czech]
43	aniline	Benzene, amino
43	aniline	UNII-SIR7XX2F1K
43	aniline	Huile d'aniline
43	aniline	Caswell No. 051C
43	aniline	EINECS 200-539-3
43	aniline	CI Oxidation Base 1
43	aniline	C.I. Oxidation Base 1
43	aniline	RCRA waste number U012
43	aniline	Huile d'aniline [French]
43	aniline	Anilina [Italian, Polish]
43	aniline	EPA Pesticide Chemical Code 251400
44	aniline hydrochloride	142-04-1
44	aniline hydrochloride	CCRIS 45
44	aniline hydrochloride	NSC 7910
44	aniline hydrochloride	C.I. 76001
44	aniline hydrochloride	USAF EK-442
44	aniline hydrochloride	Sul anilinova
44	aniline hydrochloride	UNII-576R1193YL
44	aniline hydrochloride	Chlorid anilinu
44	aniline hydrochloride	EINECS 205-519-8
44	aniline hydrochloride	Aniline chloride
44	aniline hydrochloride	''aniline Salt''
44	aniline hydrochloride	Anilinium chloride
44	aniline hydrochloride	Aniline hydrochloride
44	aniline hydrochloride	Sul anilinova [Czech]
44	aniline hydrochloride	Chlorhydrate d'aniline
44	aniline hydrochloride	Chlorid anilinu [Czech]
44	aniline hydrochloride	Phenylammonium chloride
44	aniline hydrochloride	NCI-C03736 hydrochloride
44	aniline hydrochloride	Phenylamine hydrochloride
44	aniline hydrochloride	Benzenamine, hydrochloride
44	aniline hydrochloride	Aniline hydrochloride (6CI,8CI)
44	aniline hydrochloride	Chlorhydrate d'aniline [French]
44	aniline hydrochloride	Benzenamine, hydrochloride (1:1)
45	2-methoxyaniline hydrochloride	134-29-2
45	2-methoxyaniline hydrochloride	CCRIS 46
45	2-methoxyaniline hydrochloride	C.I. 37115
45	2-methoxyaniline hydrochloride	NCI-C03747
45	2-methoxyaniline hydrochloride	Fast Red BB Base
45	2-methoxyaniline hydrochloride	2-Anisidine hydrochloride
45	2-methoxyaniline hydrochloride	o-Anisidine hydrochloride
45	2-methoxyaniline hydrochloride	o-Anisidine, hydrochloride
45	2-methoxyaniline hydrochloride	o-Anisylamine hydrochloride
45	2-methoxyaniline hydrochloride	2-Aminoanisole hydrochloride
45	2-methoxyaniline hydrochloride	o-Aminoanisole hydrochloride
45	2-methoxyaniline hydrochloride	2-Methoxyaniline hydrochloride
45	2-methoxyaniline hydrochloride	o-Methoxyaniline hydrochloride
45	2-methoxyaniline hydrochloride	2-Methoxybenzenamine hydrochloride
45	2-methoxyaniline hydrochloride	o-Methoxyphenylamine hydrochloride
45	2-methoxyaniline hydrochloride	2-Methoxybenzeneamine hydrochloride
45	2-methoxyaniline hydrochloride	Benzenamine, 2-methoxy-, hydrochloride
45	2-methoxyaniline hydrochloride	2-Methoxy-1-aminobenzene hydrochloride
46	4-methoxyaniline hydrochloride	CCRIS 47
46	4-methoxyaniline hydrochloride	20265-97-8
46	4-methoxyaniline hydrochloride	NCI-C03758
46	4-methoxyaniline hydrochloride	UNII-7C4R75N8VG
46	4-methoxyaniline hydrochloride	p-Anisidine HCl
46	4-methoxyaniline hydrochloride	EINECS 243-657-0
46	4-methoxyaniline hydrochloride	p-Anisidinium chloride
46	4-methoxyaniline hydrochloride	4-Anisidine hydrochloride
46	4-methoxyaniline hydrochloride	p-Anisidine hydrochloride
46	4-methoxyaniline hydrochloride	p-Anisidine, hydrochloride
46	4-methoxyaniline hydrochloride	p-Anisylamine hydrochloride
46	4-methoxyaniline hydrochloride	4-Aminoanisole hydrochloride
46	4-methoxyaniline hydrochloride	p-Aminoanisole hydrochloride
46	4-methoxyaniline hydrochloride	p-Anisidine monohydrochloride
46	4-methoxyaniline hydrochloride	4-Methoxyaniline hydrochloride
46	4-methoxyaniline hydrochloride	p-Methoxyaniline hydrochloride
46	4-methoxyaniline hydrochloride	4-Methoxybenzenamine hydrochloride
46	4-methoxyaniline hydrochloride	p-Methoxyphenylamine hydrochloride
46	4-methoxyaniline hydrochloride	4-Methoxybenzeneamine hydrochloride
46	4-methoxyaniline hydrochloride	Benzenamine, 4-methoxy-, hydrochloride
46	4-methoxyaniline hydrochloride	1-Amino-4-methoxybenzene hydrochloride
46	4-methoxyaniline hydrochloride	4-Methoxy-1-aminobenzene hydrochloride
46	4-methoxyaniline hydrochloride	Benzenamine, 4-methoxy-, hydrochloride (1:1)
47	anthranilic acid	NSC 144
47	anthranilic acid	118-92-3
47	anthranilic acid	CCRIS 49
47	anthranilic acid	NSC 3937
47	anthranilic acid	AI3-02408
47	anthranilic acid	HSDB 1321
47	anthranilic acid	NCI-C01730
47	anthranilic acid	Vitamin L1
47	anthranilic acid	BRN 0471803
47	anthranilic acid	UNII-0YS975XI6W
47	anthranilic acid	2-Carboxyaniline
47	anthranilic acid	Caswell No. 033G
47	anthranilic acid	EINECS 204-287-5
47	anthranilic acid	Anthranilic acid
47	anthranilic acid	o-Carboxyaniline
47	anthranilic acid	o-Anthranilic acid
47	anthranilic acid	2-Aminobenzoic acid
47	anthranilic acid	o-Aminobenzoic acid
47	anthranilic acid	Kyselina anthranilova
47	anthranilic acid	Benzoic acid, 2-amino-
47	anthranilic acid	Benzoic acid, o-amino-
47	anthranilic acid	ortho-Aminobenzoic acid
47	anthranilic acid	1-Amino-2-carboxybenzene
47	anthranilic acid	Kyselina o-aminobenzoova
47	anthranilic acid	Kyselina anthranilova [Czech]
47	anthranilic acid	Kyselina o-aminobenzoova [Czech]
47	anthranilic acid	4-27-00-07875 (Beilstein Handbook Reference)
48	anthraquinone	Corbit
48	anthraquinone	Morkit
48	anthraquinone	84-65-1
48	anthraquinone	Hoelite
48	anthraquinone	NSC 7957
48	anthraquinone	AI3-09073
48	anthraquinone	CCRIS 649
48	anthraquinone	HSDB 2074
48	anthraquinone	Anthrapel
48	anthraquinone	Anthradione
48	anthraquinone	Anthraquinone
48	anthraquinone	UNII-030MS0JBDO
48	anthraquinone	Caswell No. 052A
48	anthraquinone	EINECS 201-549-0
48	anthraquinone	9,10-Anthrachinon
48	anthraquinone	9,10-Anthraquinone
48	anthraquinone	9,10-Anthracenedione
48	anthraquinone	9,10-Dioxoanthracene
48	anthraquinone	Anthraquinone [BSI:ISO]
48	anthraquinone	9,10-Anthrachinon [Czech]
48	anthraquinone	Bis-alkylamino anthraquinone
48	anthraquinone	EPA Pesticide Chemical Code 122701
48	anthraquinone	Anthracene, 9,10-dihydro-9,10-dioxo-
49	aramite	Aramit
49	aramite	Aramite
49	aramite	Aracide
49	aramite	Aratron
49	aramite	140-57-8
49	aramite	CCRIS 51
49	aramite	AI3-16519
49	aramite	HSDB 1529
49	aramite	Acaracide
49	aramite	ENT 16,519
49	aramite	NSC 404155
49	aramite	Ortho-mite
49	aramite	Aramite-15W
49	aramite	BRN 2509312
49	aramite	Niagaramite
49	aramite	Compound 88R
49	aramite	Caswell No. 131
49	aramite	UNII-55619R6X8S
49	aramite	Aramiteararamite-15W
49	aramite	EPA Pesticide Chemical Code 062501
49	aramite	Butylphenoxyisopropyl chloroethyl sulfite
49	aramite	4-06-00-03301 (Beilstein Handbook Reference)
49	aramite	2-(p-Butylphenoxy)isopropyl 2-chloroethyl sulfite
49	aramite	2-(4-t-Butylphenoxy)isopropyl-2-chloroethyl sulfite
49	aramite	2-p-tert-Butylphenoxyisopropyl 2-chloroethyl sulfite
49	aramite	2-(p-t-butylphenoxy)isopropyl 2'-chloroethyl sulfite
49	aramite	2-(4-t-butylphenoxy)isopropyl-2-chloroethyl sulphite
49	aramite	2-(p-t-Butylphenoxy)isopropyl 2'-chloroethyl sulphite
49	aramite	2-(p-t-Butylphenoxy)isopropyl-2'-chloroethyl sulphite
49	aramite	2-(4-tert-Butylphenoxy)isopropyl 2-chloroethyl sulfite
49	aramite	2-(p-Butylphenoxy)-1-methylethyl 2-chloroethyl sulfite
49	aramite	2-(p-tert-Buytlphenoxy)isopropyl 2-chloroethyl sulfite
49	aramite	2-(p-t-Butylphenoxy)-1-methylethyl-2-chloroethyl sulfite
49	aramite	2-Chloroethyl sulfite of 1-(p-t-butylphenoxy)-2-propanol
49	aramite	2-Propanol, 1-(p-t-butylphenoxy)-, 2-chloroethyl sulfite
49	aramite	2-Chloroethyl 1-methyl-2-(p-t-butylphenoxy)ethyl sulphate
49	aramite	2-Chloroethyl sulphite of 1-(p-t-butylphenoxy)-2-propanol
49	aramite	2-(p-t-Butylphenoxy)-1-methylethyl 2'-chloroethyl sulphite
49	aramite	2-(p-tert-Butylphenoxy)-1-methylethyl 2-chloroethylsulfite
49	aramite	2-(p-tert-Butylphenoxy)-1-methylethyl-2-choroethyl sulfite
49	aramite	2-(4-tert-Butylphenoxy)-1-methylethyl 2-chloroethyl sulfite
49	aramite	2-Chloroethyl 1-methyl-2-(p-tert-butylphenoxy)ethyl sulfite
49	aramite	2-Propanol, 1-(p-tert-butylphenoxy)-, 2-chloroethyl sulfite
49	aramite	2-Chloroethyl sulphite of 1-(p-tert-butylphenoxy)-2-propanol
49	aramite	2-(p-t-Butylphenoxy)-1-methylethyl sulphite of 2-chloroethanol
49	aramite	Ethanol, 2-chloro-, 2-(p-t-butylphenoxy)-1-methylethyl sulfite
49	aramite	2-(p-tert-Butylphenoxy)-1-methylethyl sulfite of 2-chloroethanol
49	aramite	beta-Chloroethyl-beta-(p-t-butylphenoxy)-alpha-methylethyl sulphite
49	aramite	2-(p-terc.Butylfenoxy)isopropyl-2'-chlorethylester kyseliny siricite
49	aramite	beta-Chloroethyl-beta'-(p-t-butylphenoxy)-alpha'-methylethyl sulfite
49	aramite	Ester of 2-chloroethanol with 2-(p-tert-butylphenoxy)-methyl sulphite
49	aramite	Sulfurous acid, 2-(p-t-butylphenoxy)-1-methylethyl-2-chloroethyl ester
49	aramite	beta-Chloroethyl-beta-(p-tert-butylphenoxy)-alpha-methylethyl sulphite
49	aramite	Sulfurous acid, 2-(p-tert-butylphenoxy)-1-methylethyl 2-chloroethyl ester
49	aramite	2-(p-t-Butylphenoxy)-1-methylethyl 2-chloroethyl ester of sulphurous acid
49	aramite	Sulfurous acid, 2-(p-tert-butylphenoxy)-1-methylethyl-2-chloroethyl ester
49	aramite	Ethanol, 2-chloro-, ester with 2-(p-tert-butylphenoxy)-1-methylethyl sulfite
49	aramite	2-(p-terc.Butylfenoxy)isopropyl-2'-chlorethylester kyseliny siricite [Czech]
49	aramite	Sulfurous acid, 2-(p-tert-butylphenoxy)-1-methylethyl 2-chloroethyl ester (8CI)
49	aramite	Sulfurous acid, 2-chloroethyl 2-(4-(1,1-dimethylethyl)phenoxy)-1-methylethyl ester
50	aristolochic acid, sodium salt (77% aa i, 21% aa ii)	aristolochic acid, sodium salt (77% aa i, 21% aa ii)
51	aroclor 1260	PCB 1260
51	aroclor 1260	PCB-1260
51	aroclor 1260	CCRIS 901
51	aroclor 1260	HSDB 1822
51	aroclor 1260	11096-82-5
51	aroclor 1260	Aroclor 1260
51	aroclor 1260	Arochlor 1260
51	aroclor 1260	Phenoclor DP6
51	aroclor 1260	Chlorodiphenyl (60% Cl)
51	aroclor 1260	Polychlorinated biphenyl (aroclor 1260)
52	arsenic trioxide	UN 1561
52	arsenic trioxide	Arsenox
52	arsenic trioxide	HSDB 419
52	arsenic trioxide	Arsenite
52	arsenic trioxide	Arsodent
52	arsenic trioxide	Trisenox
52	arsenic trioxide	Trixonex
52	arsenic trioxide	Trixenox
52	arsenic trioxide	1327-53-3
52	arsenic trioxide	AI3-01163
52	arsenic trioxide	CCRIS 5455
52	arsenic trioxide	Arsenolite
52	arsenic trioxide	Claudelite
52	arsenic trioxide	Claudetite
52	arsenic trioxide	Arsenic oxide
52	arsenic trioxide	Arsenous acid
52	arsenic trioxide	Arsentrioxide
52	arsenic trioxide	Crude arsenic
52	arsenic trioxide	White arsenic
52	arsenic trioxide	Arsenic blanc
52	arsenic trioxide	Arsenious acid
52	arsenic trioxide	Arsenous oxide
52	arsenic trioxide	Caswell No. 059
52	arsenic trioxide	UNII-S7V92P67HO
52	arsenic trioxide	Arsenicum album
52	arsenic trioxide	Arsenious oxide
52	arsenic trioxide	Acide arsenieux
52	arsenic trioxide	Arsenigen saure
52	arsenic trioxide	Oxyde Arsenieux
52	arsenic trioxide	EINECS 215-481-4
52	arsenic trioxide	Arsenic trioxide
52	arsenic trioxide	Arseni trioxydum
[truncated: 154,296 more rows]
