# Supplementary material for: SWIFT-Review: a text-mining workbench for systematic review
Source: Syst Rev. 2016 May 23;5:87. doi: 10.1186/s13643-016-0263-z (PMC4877757; doi:10.1186/s13643-016-0263-z)
Supplement: Additional file 6: — UNEP EDCs. (XLSX 1432 kb) [file 13643_2016_263_MOESM6_ESM.xlsx]

## Sheet: UNEP EDCs
UNEP	Chemical Name	Alternative Name(s)	CAS #	Automated Search Strategy	Number of Pubmed Hits (Last 10 years)(2015/09/09)	Household Product Ingredient	Personal care product/Cosmetic ingredient	Food additive	Flame retardant	Plastic/Rubber	Pesticide ingredient	Antimicrobial	Biogenic compound	Industrial additive	Solvent	Metal/Metallurgy	Byproduct/Intermediate/Reactant	Natural hormone	Medical/Veterinary/Research	Metabolite/Degradate	HPV/Inert	Safe Water Drinking Act
UNEP	chlorodibromomethane		124-48-1	("chlorodibromomethane"[tiab] OR "124-48-1"[rn] OR "dibromochloromethane"[tiab] OR "chlorodibromomethane"[supplementary concept])	102												X
UNEP	resorcinol		108-46-3	("resorcinol"[tiab] OR "108-46-3"[rn] OR "1,3-benzenediol"[tiab] OR "m-benzenediol"[tiab] OR "m-dihydroxybenzene"[tiab] OR "1,3-dihydroxybenzene"[tiab] OR "dihydroxybenzol"[tiab] OR "m-hydroquinone"[tiab] OR "m-hydroxyphenol"[tiab] OR "3-hydroxyphenol"[tiab] OR "resorcin"[tiab] OR "resorcine"[tiab] OR "resorcinol"[supplementary concept])	1058												X
UNEP	formaldehyde		50-00-0	("formaldehyde"[tiab] OR "50-00-0"[rn] OR "methanal"[tiab] OR "formaldehyde solution"[tiab] OR "formic aldehyde"[tiab] OR "formol"[tiab] OR "karsan"[tiab] OR "lysoform"[tiab] OR "methaldehyde"[tiab] OR "methyl aldehyde"[tiab] OR "oxymethylene"[tiab] OR "paraform"[tiab] OR "formaldehyd"[tiab] OR "formalina"[tiab] OR "formaline"[tiab] OR "formaldehyde"[mh:noexp] OR "paraform"[supplementary concept])	9272										X
UNEP	furan		110-00-9	("furan"[tiab] OR "110-00-9"[rn] OR "axole"[tiab] OR "1,4-epoxy-1,3-butadiene"[tiab] OR "furfuran"[tiab] OR "oxacyclopentadiene"[tiab] OR "oxole"[tiab] OR "tetrole"[tiab] OR "furan"[supplementary concept])	3348										X
UNEP	hexachlorobutadiene		87-68-3	("hexachlorobutadiene"[tiab] OR "87-68-3"[rn] OR "hexachloro-1,3-butadiene"[tiab] OR "hexachlorobuta-1,3-diene"[tiab] OR "dolen-pur"[tiab] OR "1,1,2,3,4,4-hexachloro-1,3-butadiene"[tiab] OR "1,3-hexachlorobutadiene"[tiab] OR "perchlorobutadiene"[tiab] OR "hexachlorobutadiene"[supplementary concept])	42										X
UNEP	acetochlor		34256-82-1	("acetochlor"[tiab] OR "34256-82-1"[rn] OR "2-chloro-n-(ethoxymethyl)-n-(2-ethyl-6-methylphenyl)acetamide"[tiab] OR "acetochlor"[supplementary concept])	186						X											X
UNEP	alachlor		15972-60-8	("alachlor"[tiab] OR "15972-60-8"[rn] OR "alachlore"[tiab] OR "2-chloro-2',6'-diethyl-n-(methoxymethyl)acetanilide"[tiab] OR "lasagrin"[tiab] OR "metachlor"[tiab] OR "alachlor"[supplementary concept])	295						X											X
UNEP	benzene		71-43-2	("benzene"[tiab] OR "71-43-2"[rn] OR "(6)annulene"[tiab] OR "benzole"[tiab] OR "cyclohexatriene"[tiab] OR "phene"[tiab] OR "pyrobenzol"[tiab] OR "benzen"[tiab] OR "benzene"[mh:noexp])	20692	X				X					X		X					X
UNEP	benzo[a]pyrene	benz[a]pyrene; benzo(d,e,f)chrysene	50-32-8	("benzo[a]pyrene"[tiab] OR "benz[a]pyrene"[tiab] OR "benzo(d,e,f)chrysene"[tiab] OR "50-32-8"[rn] OR "benzo(a)pyrene"[tiab] OR "b(a)p"[tiab] OR "benzo(d, e, f)chrysene"[tiab] OR "3,4-benzopyrene"[tiab] OR "3,4-benzo(a)pyrene"[tiab] OR "6,7-benzopyrene"[tiab] OR "benz(a)pyrene"[tiab] OR "1,2-benzpyrene"[tiab] OR "3,4-benzpyrene"[tiab] OR "3,4-benz(a)pyrene"[tiab] OR "benzo(a)pyrene"[mh:noexp])	3891												X		X			X
UNEP	butylated hydroxyanisole	bha; t-butylhydroxyanisole; 2(3)-tert-butyl-4-hydroxyanisole	25013-16-5	("butylated hydroxyanisole"[tiab] OR "bha"[tiab] OR "t-butylhydroxyanisole"[tiab] OR "2(3)-tert-butyl-4-hydroxyanisole"[tiab] OR "25013-16-5"[rn] OR "(1,1-dimethylethyl)-4-methoxyphenol"[tiab] OR "tert-butyl-4-methoxyphenol"[tiab] OR "butyl hydroxyanisole"[tiab] OR "t-butyl hydroxyanisole"[tiab] OR "butylhydroxyanisole"[tiab] OR "3-tert-butyl-4-hydroxyanisole"[tiab] OR "tert-butyl-4-hydroxyanisol…	464		X	X		X	X			X								X
UNEP	clofentezine	(chlofentezine; chlorfentezine; clorfentezine: misspellings)	74115-24-5	("clofentezine"[tiab] OR "(chlofentezine"[tiab] OR "chlorfentezine"[tiab] OR "clorfentezine: misspellings)"[tiab] OR "74115-24-5"[rn] OR "3,6-bis(2-chlorophenyl)-1,2,4,5-tetrazine"[tiab] OR "clofentezine"[supplementary concept])	20						X
UNEP	coumaphos		56-72-4	("coumaphos"[tiab] OR "56-72-4"[rn] OR "asuntol"[tiab] OR "bayer 21/199"[tiab] OR "baymix"[tiab] OR "co-ral"[tiab] OR "coumafos"[tiab] OR "meldane"[tiab] OR "coumaphos"[mh:noexp])	118						X								X
UNEP	di(2-ethylhexyl)adipate	deha; di-(2-ethylhexyl) adipate; bis(2-ethylhexyl)adipate; bis(2-ethylhexyl)hexanedioate	103-23-1	("di(2-ethylhexyl)adipate"[tiab] OR "deha"[tiab] OR "di-(2-ethylhexyl) adipate"[tiab] OR "bis(2-ethylhexyl)adipate"[tiab] OR "bis(2-ethylhexyl)hexanedioate"[tiab] OR "103-23-1"[rn] OR "dioctyl adipate"[tiab] OR "bis(2-ethylhexyl) adipate"[tiab] OR "di-2-ethylhexyl adipate"[tiab] OR "di(2-ethylhexyl) adipate"[tiab] OR "dioctyl adipate"[supplementary concept])	64	X	X	X		X	X			X	X							X
UNEP	ethylene thiourea	etu; 2-imidazolidinethione	96-45-7	("ethylene thiourea"[tiab] OR "etu"[tiab] OR "2-imidazolidinethione"[tiab] OR "96-45-7"[rn] OR "ethylenethiourea"[tiab] OR "n, n'-ethylenethiourea"[tiab] OR "1,3-ethylenethiourea"[tiab] OR "imidazolidinethione"[tiab] OR "imidazoline-2-thiol"[tiab] OR "mercaptoimidazoline"[tiab] OR "2-mercaptoimidazoline"[tiab] OR "ethylenethiourea"[mh:noexp])	118					X				X			X			X		X
UNEP	gamma-hexachlorocyclohexane	lindane; gamma-hch; gamma-benzene hexachloride; gamma-bhc	58-89-9	("gamma-hexachlorocyclohexane"[tiab] OR "lindane"[tiab] OR "gamma-hch"[tiab] OR "gamma-benzene hexachloride"[tiab] OR "gamma-bhc"[tiab] OR "58-89-9"[rn] OR "h.c.h."[tiab] OR "gamma benzene hexachloride"[tiab] OR "agrocide"[tiab] OR "benhexol"[tiab] OR "gamma-benzenehexachloride"[tiab] OR "bexol"[tiab] OR "entomoxan"[tiab] OR "gamacarbatox"[tiab] OR "gamacid"[tiab] OR "gammalin"[tiab] OR "gammalin…	2012		X				X								X			X
UNEP	hexachlorobenzene	hcb; perchlorobenzene	118-74-1	("hexachlorobenzene"[tiab] OR "hcb"[tiab] OR "perchlorobenzene"[tiab] OR "118-74-1"[rn] OR "anticarie"[tiab] OR "hexa cb"[tiab] OR "hexachlorbenzol"[tiab] OR "hexachlorobenzene"[mh:noexp])	1113					X	X			X			X					X
UNEP	dexamethasone		50-02-2	("dexamethasone"[tiab] OR "50-02-2"[rn] OR "azium"[tiab] OR "decadron"[tiab] OR "dectancyl"[tiab] OR "deltafluorene"[tiab] OR "desametasone"[tiab] OR "desamethasone"[tiab] OR "dexacort"[tiab] OR "dexameth"[tiab] OR "dexamethasone alcohol"[tiab] OR "dexamethazone"[tiab] OR "dexa-scheroson"[tiab] OR "dexason"[tiab] OR "dexone"[tiab] OR "fluorocort"[tiab] OR "9alpha-fluoro-16alpha-methylprednisolone…	19242														X
UNEP	ethinylestradiol		57-63-6	("ethinylestradiol"[tiab] OR "57-63-6"[rn] OR "ethinyl estradiol"[tiab] OR "amenoron"[tiab] OR "estinyl"[tiab] OR "ethidol"[tiab] OR "17-ethinylestradiol"[tiab] OR "17alpha-ethinylestradiol"[tiab] OR "17alpha-ethinylestradiol-17beta"[tiab] OR "ethinyloestradiol"[tiab] OR "ethynylestradiol"[tiab] OR "17-alpha-ethynylestradiol"[tiab] OR "17-alpha-ethynylestradiol-17-beta"[tiab] OR "ethynyloestradio…	2988														X
UNEP	diethylstilbestrol		56-53-1	("diethylstilbestrol"[tiab] OR "56-53-1"[rn] OR "agostilben"[tiab] OR "bio-des"[tiab] OR "bufon"[tiab] OR "climaterine"[tiab] OR "cyren"[tiab] OR "cyren a"[tiab] OR "desma"[tiab] OR "diethylstilbesterol"[tiab] OR "e-diethylstilbestrol"[tiab] OR "diethylstilboesterol"[tiab] OR "distilbene"[tiab] OR "iscovesco"[tiab] OR "microest"[tiab] OR "nsc-3070"[tiab] OR "oestrogenine"[tiab] OR "oestromon"[tia…	1199														X
UNEP	levonorgestrel		797-63-7	("levonorgestrel"[tiab] OR "797-63-7"[rn] OR "norplant"[tiab] OR "18-methylnorethisterone"[tiab] OR "microval"[tiab] OR "d-norgestrel"[tiab] OR "norplant ii"[tiab] OR "norplant 2"[tiab] OR "(-)-norgestrel"[tiab] OR "13beta-ethyl-17alpha-ethynyl-17beta-hydroxygon-4-en-3-one"[tiab] OR "d-(-)-norgestrel"[tiab] OR "jadelle"[tiab] OR "levonova"[tiab] OR "levora-28"[tiab] OR "logynon ed"[tiab] OR "micr…	2246														X
UNEP	trenbolone		10161-33-8	("trenbolone"[tiab] OR "10161-33-8"[rn] OR "trenbolone acetate"[tiab] OR "17beta-trenbolone"[tiab] OR "17-beta-hydroxyestra-4,9,11-trien-3-one"[tiab] OR "17-beta-trenbolone"[tiab] OR "trienbolone"[tiab] OR "parabolan"[tiab] OR "(+)-trenbolone"[tiab] OR "beta-trenbolone"[tiab] OR "trenbolone acetate"[mh:noexp])	312														X
UNEP	carbamazepine		298-46-4	("carbamazepine"[tiab] OR "298-46-4"[rn] OR "5h-dibenz(b, f)azepine-5-carboxamide"[tiab] OR "g-32883"[tiab] OR "g 32883"[tiab] OR "amizepin"[tiab] OR "biston"[tiab] OR "carbamezepine"[tiab] OR "5-carbamoyl-5h-dibenz(b, f)azepine"[tiab] OR "5-carbamyl-5h-dibenzo(b, f)azepine"[tiab] OR "carbazepine"[tiab] OR "epitol"[tiab] OR "finlepsin"[tiab] OR "karbamazepin"[tiab] OR "lexin"[tiab] OR "neurotol"[…	5775														X
UNEP	citalopram		59729-33-8	("citalopram"[tiab] OR "59729-33-8"[rn] OR "1-(3-(dimethylamino)propyl)-1-(p-fluorophenyl)-5-phthalancarbonitrile"[tiab] OR "cipram"[tiab] OR "lu 10-171"[tiab] OR "citalopram"[mh:noexp])	3465														X
UNEP	3-diltiazem		42399-41-7	("3-diltiazem"[tiab] OR "42399-41-7"[rn] OR "diltiazem"[tiab] OR "d-cis-diltiazem"[tiab] OR "adizem"[tiab] OR "cardil"[tiab] OR "cardizem"[tiab] OR "crd-401"[tiab] OR "dilacor xr"[tiab] OR "dilren"[tiab] OR "diltiazem"[mh:noexp])	1440														X
UNEP	diphenhydramine		58-73-1	("diphenhydramine"[tiab] OR "58-73-1"[rn] OR "allergical"[tiab] OR "amidryl"[tiab] OR "benodine"[tiab] OR "benzhydramine"[tiab] OR "benzhydril"[tiab] OR "2-(benzhydryloxy)-n, n-dimethylethylamine"[tiab] OR "dabylen"[tiab] OR "2-(diphenylmethoxy)-n, n-dimethylethylamine"[tiab] OR "etanautine"[tiab] OR "hyadrine"[tiab] OR "rigidyl"[tiab] OR "diphenhydramine"[mh:noexp])	1010														X
UNEP	fadrozole		102676-31-3	("fadrozole"[tiab] OR "102676-31-3"[rn] OR "fadrozole hydrochloride"[tiab] OR "cgs 16949"[tiab] OR "afema"[tiab] OR "fadrozole hcl"[tiab])	106														X
UNEP	finasteride		98319-26-7	("finasteride"[tiab] OR "98319-26-7"[rn] OR "l-652,931"[tiab] OR "mk-0906"[tiab] OR "proscar"[tiab] OR "propecia"[tiab] OR "finastid"[tiab] OR "mk 0906"[tiab] OR "finasterida"[tiab] OR "finasteride"[mh:noexp])	1274														X
UNEP	fluoxetine		54910-89-3	("fluoxetine"[tiab] OR "54910-89-3"[rn] OR "(+-)-n-methyl-gamma-(4-(trifluoromethyl)phenoxy)benzenepropanamine"[tiab] OR "n-methyl-3-(p-trifluoromethylphenoxy)-3-phenylpropylamine"[tiab] OR "pulvules"[tiab] OR "dl-3-(p-trifluoromethylphenoxy)-n-methyl-3-phenylpropylamine"[tiab] OR "prozac"[tiab] OR "eufor"[tiab] OR "fluoxetina"[tiab] OR "fluoxeren"[tiab] OR "fontex"[tiab] OR "fluctine"[tiab] OR "…	5237														X
UNEP	flutamide		13311-84-7	("flutamide"[tiab] OR "13311-84-7"[rn] OR "eulexin"[tiab] OR "ham's f-12 medium"[tiab] OR "niftholide"[tiab] OR "niftolide"[tiab] OR "4'-nitro-3'-trifluoromethylisobutyranilide"[tiab] OR "sch 13521"[tiab] OR "alpha, alpha, alpha-trifluoro-2-methyl-4'-nitro-m-propionotoluidide"[tiab] OR "flutamide"[mh:noexp])	1182														X
UNEP	norfluoxetine		126924-38-7	("norfluoxetine"[tiab] OR "126924-38-7"[rn])	0														X
UNEP	propylthiouracil		51-52-5	("propylthiouracil"[tiab] OR "51-52-5"[rn] OR "propyl thiouracil"[tiab] OR "propilthiouracil"[tiab] OR "propycil"[tiab] OR "4-propyl-2-thiouracil"[tiab] OR "6-propylthiouracil"[tiab] OR "6-n-propylthiouracil"[tiab] OR "6-n-propyl-2-thiouracil"[tiab] OR "6-propyl-2-thiouracil"[tiab] OR "propythiouracil"[tiab] OR "propylthiouracile"[tiab] OR "propylthiouracilum"[tiab] OR "propylthiouracil"[mh:noexp…	1200														X
UNEP	sertraline		79617-96-2	("sertraline"[tiab] OR "79617-96-2"[rn] OR "sertralina"[tiab] OR "sertralinum"[tiab] OR "sertraline"[mh:noexp])	2141														X
UNEP	tamoxifen		10540-29-1	("tamoxifen"[tiab] OR "10540-29-1"[rn] OR "nolvadex"[tiab] OR "trans-tamoxifen"[tiab] OR "nsc 180973"[tiab] OR "tamoxen"[tiab] OR "tamoxifene"[tiab] OR "tamoxifeno"[tiab] OR "tamoxifen"[mh:noexp])	9987														X
UNEP	venlafaxine		93413-69-5	("venlafaxine"[tiab] OR "93413-69-5"[rn] OR "venlafaxina"[tiab] OR "venlafaxine"[supplementary concept])	2241														X
UNEP	benzylidene camphor		36275-29-3	("benzylidene camphor"[tiab] OR "36275-29-3"[rn])	0		X												X
UNEP	2-ethylhexyl-4-methoxycinnamate	octinoxate; octylmethoxycinnamate (omc); octyl p-methoxycinnamate	5466-77-3	("2-ethylhexyl-4-methoxycinnamate"[tiab] OR "octinoxate"[tiab] OR "octylmethoxycinnamate (omc)"[tiab] OR "octyl p-methoxycinnamate"[tiab] OR "5466-77-3"[rn] OR "octyl methoxycinnamate"[tiab] OR "2-ethylhexyl p-methoxycinnamate"[tiab] OR "2-ethylhexyl 4-methoxycinnamate"[tiab] OR "ethylhexyl p-methoxycinnamate"[tiab] OR "ethylhexyl methoxycinnamate"[tiab] OR "eusolex 2292"[tiab] OR "ethylhexyl met…	167		X				X
UNEP	2,2',3,4,4',5,5'-heptachlorobiphenyl	pcb-180	35065-29-3	("2,2',3,4,4',5,5'-heptachlorobiphenyl"[tiab] OR "pcb-180"[tiab] OR "35065-29-3"[rn] OR "pcb 180"[tiab] OR "pcb 180"[supplementary concept])	140									X
UNEP	2,2',3,4,4',5'-hexachlorobiphenyl	pcb-138	35065-28-2	("2,2',3,4,4',5'-hexachlorobiphenyl"[tiab] OR "pcb-138"[tiab] OR "35065-28-2"[rn] OR "2,2',3',4,4',5-hexachlorobiphenyl"[tiab] OR "2,2',3',4,4',5-hexachlorobiphenyl"[supplementary concept])	25									X
UNEP	2,2',4,4'-tetrabromodiphenyl ether	pbde-47	5436-43-1	("2,2',4,4'-tetrabromodiphenyl ether"[tiab] OR "pbde-47"[tiab] OR "5436-43-1"[rn] OR "2,2,4,4-tetrabromodiphenyl ether"[tiab] OR "pbde 47"[tiab] OR "2,2',4,4'-tetrabromodiphenyl ether"[supplementary concept])	389				X	X				X
UNEP	2,2',4,4',5-pentabromodiphenyl ether	pbde-99	60348-60-9	("2,2',4,4',5-pentabromodiphenyl ether"[tiab] OR "pbde-99"[tiab] OR "60348-60-9"[rn])	37				X	X				X
UNEP	2,2',4,4',5,5'-hexabromobiphenyl	pbb-153	59080-40-9	("2,2',4,4',5,5'-hexabromobiphenyl"[tiab] OR "pbb-153"[tiab] OR "59080-40-9"[rn] OR "2,4,5,2',4',5'-hexabromobiphenyl"[tiab] OR "hexabromobiphenyl"[tiab] OR "pbb 153"[tiab] OR "2,4,5,2',4',5'-hexabromobiphenyl"[supplementary concept] OR "pbb 153"[supplementary concept])	37	X			X	X				X
UNEP	2,2',4,4',5,5'-hexachlorobiphenyl	pcb-153	35065-27-1	("2,2',4,4',5,5'-hexachlorobiphenyl"[tiab] OR "pcb-153"[tiab] OR "35065-27-1"[rn] OR "2,4,5,2',4',5'-hexachlorobiphenyl"[tiab] OR "2,2',4,4'5,5'-hexachlorobiphenyl"[tiab] OR "pcb 153"[tiab] OR "2,4,5,2',4',5'-hexachlorobiphenyl"[supplementary concept])	536									X
UNEP	2,3,7,8-tetrachlorodibenzo-p-dioxin	2,3,7,8-tcdd	1746-01-6	("2,3,7,8-tetrachlorodibenzo-p-dioxin"[tiab] OR "2,3,7,8-tcdd"[tiab] OR "1746-01-6"[rn] OR "tetrachlorodibenzodioxin"[tiab] OR "2,3,7,8-tetrachlorodibenzo(b, e)(1,4)dioxin"[tiab] OR "dioxine"[tiab] OR "tetrachlorodibenzo-p-dioxin"[tiab] OR "2,3,7,8-tetrachlorodibenzodioxin"[tiab] OR "2,3,7,8-tetrachlorodibenzo-1,4-dioxin"[tiab] OR "tetrachlorodibenzodioxin"[mh:noexp])	3631												X		X
UNEP	2,3,7,8-tetrachlorodibenzofuran	2,3,7,8-tcdf	51207-31-9	("2,3,7,8-tetrachlorodibenzofuran"[tiab] OR "2,3,7,8-tcdf"[tiab] OR "51207-31-9"[rn] OR "tcdbf"[tiab] OR "2,3,7,8-tetrachlorodibenzofuran"[supplementary concept])	62												X
UNEP	Heptachlorodibenzodioxin	hpcdd	35822-46-9	("heptachlorodibenzodioxin"[tiab] OR "hpcdd"[tiab] OR "35822-46-9"[rn] OR "heptachlorodibenzo-p-dioxin"[tiab] OR "1,2,3,4,6,7,8-heptachlorodibenzodioxin"[tiab] OR "1,2,3,4,6,7,8-heptachlorodibenzo-p-dioxin"[tiab] OR "1,2,3,4,6,7,8-heptachlorodibenzodioxin"[supplementary concept])	28												X
UNEP	octachlorodibenzo-p-dioxin		3268-87-9	("octachlorodibenzo-p-dioxin"[tiab] OR "3268-87-9"[rn] OR "octachlorodibenzodioxin"[tiab] OR "1,2,3,4,6,7,8,9-octachlorodibenzo-p-dioxin"[tiab] OR "octachlorodibenzo-4-dioxin"[supplementary concept])	72												X
UNEP	2,3',4,4',5-pentachlorobiphenyl	pcb-118	31508-00-6	("2,3',4,4',5-pentachlorobiphenyl"[tiab] OR "pcb-118"[tiab] OR "31508-00-6"[rn] OR "pcb 118"[tiab] OR "3,4,2',4',5'-pentachlorobiphenyl"[tiab] OR "2,3',4,4',5-pentachlorobiphenyl"[supplementary concept])	169									X
UNEP	2,4-dichlorophenol		120-83-2	("2,4-dichlorophenol"[tiab] OR "120-83-2"[rn] OR "2,4-dcp"[tiab] OR "2,4-dichlorohydroxybenzene"[tiab] OR "4,6-dichlorophenol"[tiab] OR "2,4-dichlorophenol"[supplementary concept])	621						X	X		X			X
UNEP	2,4-dichlorophenoxyacetic acid	2,4-d	94-75-7	("2,4-dichlorophenoxyacetic acid"[tiab] OR "2,4-d"[tiab] OR "94-75-7"[rn] OR "acetic acid, (2,4-dichlorophenoxy)-"[tiab] OR turf[all fields] AND ("herbicides"[pharmacological action] OR "herbicides"[mesh terms] OR "herbicides"[all fields] OR "herbicide"[all fields])) AND d[tiab] OR "deherban"[tiab] OR "dichlorophenoxyacetic acid"[tiab] OR "estone"[tiab] OR green[all fields] AND cross[all fields])…	993						X
UNEP	2,4,5-trichlorophenol		95-95-4	("2,4,5-trichlorophenol"[tiab] OR "95-95-4"[rn] OR "nurelle"[tiab] OR "2,4,5-tcp"[tiab] OR "2,4,5-trichlorophenol"[supplementary concept])	89						X	X		X					X
UNEP	2,4,5-trichlorophenoxyacetic acid	2,4,5-t	93-76-5	("2,4,5-trichlorophenoxyacetic acid"[tiab] OR "2,4,5-t"[tiab] OR "93-76-5"[rn] OR "brushtox"[tiab] OR "fortex"[tiab] OR "t-nox"[tiab] OR "reddon"[tiab] OR "2,4,5-trichlorophenoxyacetic acid"[mh:noexp])	183						X
UNEP	2,4,6-tribromophenol		118-79-6	("2,4,6-tribromophenol"[tiab] OR "118-79-6"[rn] OR "bromol"[tiab] OR "tribromophenol"[tiab] OR "xeroform"[tiab] OR "2,4,6-tribromophenol"[supplementary concept])	132						X	X		X			X
UNEP	3-(4-methylbenzylidene)camphor	4-methyl-benzylidene camphor (4-mbc)	36861-47-9	("3-(4-methylbenzylidene)camphor"[tiab] OR "4-methyl-benzylidene camphor (4-mbc)"[tiab] OR "36861-47-9"[rn] OR "eusolex 6300"[tiab] OR "enzacamene"[tiab] OR "3-(4'-methylbenzylidene)camphor"[tiab] OR "4-methylbenzylidenecamphor"[tiab] OR "enzacamene"[supplementary concept])	61		X
UNEP	PCB-15	cb-15	2050-68-2	("pcb-15"[tiab] OR "cb-15"[tiab] OR "2050-68-2"[rn] OR "4,4'-dichlorobiphenyl"[tiab] OR "p, p-dcbp"[tiab] OR "polychlorobiphenyl"[tiab] OR "4,4'-dichlorobiphenyl"[supplementary concept])	61									X			X
UNEP	3,3',4,4'-tetrachlorobiphenyl	pcb-77	32598-13-3	("3,3',4,4'-tetrachlorobiphenyl"[tiab] OR "pcb-77"[tiab] OR "32598-13-3"[rn] OR "3,4,3',4'-tetrachlorobiphenyl"[tiab] OR "3,4,3',4'-tetrachlorobiphenyl"[supplementary concept])	117									X			X
UNEP	3,3',4,4',5-pentachlorobiphenyl	pcb-126	57465-28-8	("3,3',4,4',5-pentachlorobiphenyl"[tiab] OR "pcb-126"[tiab] OR "57465-28-8"[rn] OR "3,4,5,3',4'-pentachlorobiphenyl"[tiab] OR "pcb 126"[tiab] OR "3,4,3',4',5'-pentachlorobiphenyl"[tiab] OR "3,4,5,3',4'-pentachlorobiphenyl"[supplementary concept])	351									X
UNEP	2,2’,3,3’,4,6’-hexachlorobiphenyl	pcb-132	57465-28-8	("2,2,3,3,4,6-hexachlorobiphenyl"[tiab] OR "pcb-132"[tiab] OR "57465-28-8"[rn] OR "3,4,5,3',4'-pentachlorobiphenyl"[tiab] OR "pcb 126"[tiab] OR "3,3',4,4',5-pentachlorobiphenyl"[tiab] OR "3,4,3',4',5'-pentachlorobiphenyl"[tiab] OR "3,4,5,3',4'-pentachlorobiphenyl"[supplementary concept])	351									X
UNEP	3,3',4,4',5,5'-hexachlorobiphenyl	pcb-169	32774-16-6	("3,3',4,4',5,5'-hexachlorobiphenyl"[tiab] OR "pcb-169"[tiab] OR "32774-16-6"[rn] OR "3,4,5,3',4',5'-hexachlorobiphenyl"[tiab] OR "pcb 169"[tiab] OR "3,4,5,3',4',5'-hexachlorobiphenyl"[supplementary concept])	53									X
UNEP	4-methylsulfonyl-2,2',3,4',5',6-hexachlorobiphenyl	4-meso2-pcb-149	116806-76-9	("4-methylsulfonyl-2,2',3,4',5',6-hexachlorobiphenyl"[tiab] OR "4-meso2-pcb-149"[tiab] OR "116806-76-9"[rn])	0															X
UNEP	4-n-octylphenol	p-octylphenol; 4-octylphenol	1806-26-4	("4-n-octylphenol"[tiab] OR "p-octylphenol"[tiab] OR "4-octylphenol"[tiab] OR "1806-26-4"[rn] OR "4-octylphenol"[supplementary concept])	75					X				X			X
UNEP	4-nonylphenol	p-nonylphenol	104-40-5	("4-nonylphenol"[tiab] OR "p-nonylphenol"[tiab] OR "104-40-5"[rn] OR "p-n-nonylphenol"[tiab] OR "para-nonylphenol"[tiab] OR "4-nonylphenol"[supplementary concept])	541					X				X			X			X
UNEP	Methylcholanthrene		56-49-5	("methylcholanthrene"[tiab] OR "56-49-5"[rn] OR "3-methylcholanthrene"[tiab] OR "3-methylchloanthrene"[tiab] OR "20-methylcholanthrene"[tiab] OR "nsc 21970"[tiab] OR "3-methylcholanthren"[tiab] OR "methylcholanthrene"[mh:noexp])	532												X
UNEP	7,12-dimethylbenz[a]anthracene	dmba	57-97-6	("7,12-dimethylbenz[a]anthracene"[tiab] OR "dmba"[tiab] OR "57-97-6"[rn] OR "7,12-dimethylbenz(a)anthracene"[tiab] OR "9,10-dimethyl-1,2-benzanthracene"[tiab] OR "7,12-dimethylbenzanthracene"[tiab] OR "7,12-dimethyl-1,2-benzanthracene"[tiab] OR "9,10-dimethylbenz(a)anthracene"[tiab] OR "7,12-dimethylbenzanthrancene"[tiab] OR "7,12-dimethylbenzo(a)anthracene"[tiab] OR "7,12-dmba"[tiab] OR "nsc 408…	1394														X
UNEP	8-prenylnaringenin		53846-50-7	("8-prenylnaringenin"[tiab] OR "53846-50-7"[rn] OR "8-prenylnaringenin"[supplementary concept])	116								X						X
UNEP	atrazine		1912-24-9	("atrazine"[tiab] OR "1912-24-9"[rn] OR "g 30027"[tiab] OR "aatrex"[tiab] OR "atranex"[tiab] OR "atrasine"[tiab] OR "atrataf"[tiab] OR "atrazin"[tiab] OR "atrex"[tiab] OR "azoprim"[tiab] OR "1-chloro-3-ethylamino-5-isopropylamino-2,4,6-triazine"[tiab] OR "2-chloro-4-ethylamino-6-isopropylamino-s-triazine"[tiab] OR "2-chloro-4-ethylamino-6-isopropylamino-1,3,5-triazine"[tiab] OR "6-chloro-n2-ethyl…	2173						X
UNEP	butyl benzyl phthalate	benzyl butyl phthalate (bbp)	85-68-7	("butyl benzyl phthalate"[tiab] OR "benzyl butyl phthalate (bbp)"[tiab] OR "85-68-7"[rn] OR "butylbenzyl phthalate"[tiab] OR "benzyl butyl phthalate"[tiab] OR "benzyl n-butyl phthalate"[tiab] OR "n-butyl benzyl phthalate"[tiab] OR "nci-c54375"[tiab] OR "santicizer 160"[tiab] OR "sicol"[tiab] OR "butylbenzyl phthalate"[supplementary concept])	282	X				X				X			X				X
UNEP	carbaryl	carbaril; sevin	63-25-2	("carbaryl"[tiab] OR "carbaril"[tiab] OR "sevin"[tiab] OR "63-25-2"[rn] OR "1-naphthyl methylcarbamate"[tiab] OR "carbamine"[tiab] OR "carbatox"[tiab] OR "carbomate"[tiab] OR "gamonil"[tiab] OR "germain's"[tiab] OR "karbatox"[tiab] OR "karbatox 75"[tiab] OR "n-methyl-1-naphthyl carbamate"[tiab] OR "monsur"[tiab] OR "1-naphthol n-methylcarbamate"[tiab] OR "1-naphthyl n-methylcarbamate"[tiab] OR "p…	655	X					X
UNEP	chlorpyrifos		2921-88-2	("chlorpyrifos"[tiab] OR "2921-88-2"[rn] OR "o, o-diethyl o-3,5,6-trichloro-2-pyridyl phosphorothioate"[tiab] OR "brodan"[tiab] OR "chlorpyrifos ethyl"[tiab] OR "chlorpyrifos-ethyl"[tiab] OR "chlorpyriphos"[tiab] OR "chlorpyriphos-ethyl"[tiab] OR "o, o-diethyl o-(3,5,6-trichloro-2-pyridinyl)phosphorothioate"[tiab] OR "dursban"[tiab] OR "dursban 4e"[tiab] OR "dursban 44"[tiab] OR "lorsban"[tiab] O…	2475	X					X
UNEP	di(2-ethylhexyl)phthalate	dehp; bis(2-ethylhexyl)phthalate; phthalic acid di-(2-ethyl-hexyl) ester; di-sec-octyl phthalate	117-81-7	("di(2-ethylhexyl)phthalate"[tiab] OR "dehp"[tiab] OR "bis(2-ethylhexyl)phthalate"[tiab] OR "phthalic acid di-(2-ethyl-hexyl) ester"[tiab] OR "di-sec-octyl phthalate"[tiab] OR "117-81-7"[rn] OR "bis(2-ethylhexyl) phthalate"[tiab] OR "diethylhexyl phthalate"[tiab] OR "di(2-ethylhexyl) phthalate"[tiab] OR "dioctyl phthalate"[tiab] OR "ethylhexyl phthalate"[tiab] OR "etalon"[tiab] OR "diethylhexyl p…	1925	X	X			X	X			X					X		X
UNEP	dibutyl phthalate	dbp; di-n-butyl phthalate	84-74-2	("dibutyl phthalate"[tiab] OR "dbp"[tiab] OR "di-n-butyl phthalate"[tiab] OR "84-74-2"[rn] OR "butyl phthalate"[tiab] OR "n-butyl phthalate"[tiab] OR "n-butylphthalate"[tiab] OR "dibutyl-o-phthalate"[tiab] OR "elaol"[tiab] OR "dibutyl phthalate"[mh:noexp])	1167	X	X			X				X	X						X
UNEP	dicofol	kelthane; 1,1,1-trichloro-2,2-bis(chlorophenyl)ethanol	115-32-2	("dicofol"[tiab] OR "kelthane"[tiab] OR "1,1,1-trichloro-2,2-bis(chlorophenyl)ethanol"[tiab] OR "115-32-2"[rn] OR "acarin"[tiab] OR "1,1-bis(p-chlorophenyl)-2,2,2-trichloroethanol"[tiab] OR "1,1-bis(4-chlorophenyl)-2,2,2-trichloroethanol"[tiab] OR "4,4'-dichloro-alpha-(trichloromethyl)benzhydrol"[tiab] OR "2,2,2-trichloro-1,1-bis(4-chlorophenyl)ethanol"[tiab] OR "2,2,2-trichloro-1,1-bis(4-chlorop…	205						X
UNEP	amitrole	aminotriazole; aminotriazol; amitrol; 3-amino-1,2,4-triazole	61-82-5	("amitrole"[tiab] OR "aminotriazole"[tiab] OR "aminotriazol"[tiab] OR "amitrol"[tiab] OR "3-amino-1,2,4-triazole"[tiab] OR "61-82-5"[rn] OR "2-amino-1,3,4-triazole"[tiab] OR "1h-1,2,4-triazol-3-amine"[tiab] OR "1h-1,2,4-triazol-5-amine"[tiab] OR "amerol"[tiab] OR "2-aminotriazole"[tiab] OR "3-amino-s-triazole"[tiab] OR "3-amino-1h-1,2,4-triazole"[tiab] OR "5-amino-1h-1,2,4-triazole"[tiab] OR "ami…	361						X								X
UNEP	anthracene		120-12-7	("anthracene"[tiab] OR "120-12-7"[rn] OR "anthracin"[tiab] OR "green oil"[tiab] OR "paranaphthalene"[tiab] OR "anthracen"[tiab] OR "anthracene"[supplementary concept])	4016	X				X							X
UNEP	Aroclor 1254	11097-69-1	11097-69-1	("aroclor 1254"[tiab] OR "11097-69-1"[tiab] OR "11097-69-1"[rn] OR "polychlorinated biphenyl (aroclor 1254)"[tiab] OR "chlorodiphenyl (54% chlorine)"[mh:noexp])	322	X				X				X
UNEP	arsenic		7440-38-2	("arsenic"[tiab] OR "7440-38-2"[rn] OR "arsenic compounds"[tiab] OR "arsenic-75"[tiab] OR "arsenicals"[tiab] OR "colloidal arsenic"[tiab] OR "metallic arsenic"[tiab] OR "arsen"[tiab] OR "arsenicum album"[tiab] OR "arsenic"[mh:noexp] OR "arsenicals"[mh:noexp])	14093						X			X		X	X
UNEP	atrazine-desethyl	desethyl-atrazine; 4-deethyl atrazine	6190-65-4	("atrazine-desethyl"[tiab] OR "desethyl-atrazine"[tiab] OR "4-deethyl atrazine"[tiab] OR "6190-65-4"[rn] OR "desethyl atrazine"[tiab] OR "deethylatrazine"[tiab] OR "2-chloro-4-amino-6-(isopropylamino)-s-triazine"[tiab] OR "g 30033"[tiab] OR "2-chloro-4-isopropylamino-6-amino-s-triazine"[tiab] OR "4-deethylatrazine"[supplementary concept] OR "deethylatrazine"[supplementary concept])	90															X
UNEP	benz[a]anthracene	1,2-benzanthracene; benzo[a]anthracene; benzo[b]phenanthrene	56-55-3	("benz[a]anthracene"[tiab] OR "1,2-benzanthracene"[tiab] OR "benzo[a]anthracene"[tiab] OR "benzo[b]phenanthrene"[tiab] OR "56-55-3"[rn] OR "benz(a)anthracene"[tiab] OR "benzanthracene"[tiab] OR "1,2-benz(a)anthracene"[tiab] OR "benzanthrene"[tiab] OR "benzoanthracene"[tiab] OR "benzo(a)anthracene"[tiab] OR "1,2-benzoanthracene"[tiab] OR "naphthanthracene"[tiab] OR "tetraphene"[tiab] OR "benz(a)an…	560												X		X
UNEP	endosulfan		115-29-7	("endosulfan"[tiab] OR "115-29-7"[rn] OR "endocel"[tiab] OR "endosulfan 35 ec"[tiab] OR "endosulphan"[tiab] OR "thiodan"[tiab] OR "thiodan 35"[tiab] OR "thionate"[tiab] OR "thionex"[tiab] OR "thiotox"[tiab] OR "sialan"[tiab] OR "endosulfan"[mh:noexp])	1233						X
UNEP	bisphenol A	bpa; 2,2-bis(4-hydroxyphenyl)propane; 4,4'-isopropylidenediphenol; polycarbonate monomer	80-05-7	("bisphenol a"[tiab] OR "bpa"[tiab] OR "2,2-bis(4-hydroxyphenyl)propane"[tiab] OR "4,4'-isopropylidenediphenol"[tiab] OR "polycarbonate monomer"[tiab] OR "80-05-7"[rn] OR "biphenol a"[tiab] OR "bis(4-hydroxyphenyl)propane"[tiab] OR "bisphenol"[tiab] OR "diano"[tiab] OR "4,4'-dihydroxydiphenyldimethylmethane"[tiab] OR "p, p'-dihydroxydiphenylpropane"[tiab] OR "2,2-(4,4'-dihydroxydiphenyl)propane"[…	4646					X							X
UNEP	bisphenol F		87139-40-0	("bisphenol f"[tiab] OR "87139-40-0"[rn])	117					X
UNEP	bisphenol A diglycidyl ether	badge; 2,2'-bis(4-(2,3-epoxypropoxy)phenyl)propane; 2,2'-[(1-methylethylidene)bis(4,1-phenyleneoxymethylene)]bisoxirane	1675-54-3	("bisphenol a diglycidyl ether"[tiab] OR "badge"[tiab] OR "2,2'-bis(4-(2,3-epoxypropoxy)phenyl)propane"[tiab] OR "2,2'-[(1-methylethylidene)bis(4,1-phenyleneoxymethylene)]bisoxirane"[tiab] OR "1675-54-3"[rn] OR "2,2-bis(p-glycidyloxyphenyl)propane"[tiab] OR "diglycidyl ether of bisphenol a"[tiab] OR "dgebpa"[tiab] OR "araldite gy 250"[tiab] OR "2,2-bis(4-glycidyloxyphenyl)propane"[supplementary c…	149	X				X	X			X
UNEP	bisphenol S	bps; 4,4'-sulfonylbisphenol ; 4,4'-sulfonyldiphenol	80-09-1	("bisphenol s"[tiab] OR "bps"[tiab] OR "4,4'-sulfonylbisphenol "[tiab] OR "4,4'-sulfonyldiphenol"[tiab] OR "80-09-1"[rn] OR "bis(4-hydroxyphenyl)sulfone"[tiab] OR "bis(4-hydroxyphenyl) sulfone"[tiab] OR "4,4'-dihydroxydiphenyl sulfone"[tiab] OR "4-hydroxyphenyl sulfone"[tiab] OR "bis(4-hydroxyphenyl)sulfone"[supplementary concept])	80					X				X
UNEP	bromacil		314-40-9	("bromacil"[tiab] OR "314-40-9"[rn] OR "5-bromo-3-sec-butyl-6-methyluracil"[tiab] OR "borea"[tiab] OR "hibor"[tiab] OR "uragan"[tiab] OR "uragon"[tiab] OR "bromacil"[supplementary concept])	39						X
UNEP	butylate		2008-41-5	("butylate"[tiab] OR "2008-41-5"[rn] OR "sutan"[tiab] OR "anelda"[tiab] OR "genate"[tiab] OR "butylate"[supplementary concept])	25						X
UNEP	cadmium chloride		10108-64-2	("cadmium chloride"[tiab] OR "10108-64-2"[rn] OR "cadmium chloride (cdcl2)"[tiab] OR "cadmium dichloride"[tiab] OR "dichlorocadmium"[tiab] OR "cadmium chloride"[mh:noexp])	1178	X					X			X			X
UNEP	chlordane, trans-	trans-chlordane; beta-chlordane; 'gamma-chlordane'	5103-74-2	("chlordane, trans-"[tiab] OR "trans-chlordane"[tiab] OR "beta-chlordane"[tiab] OR " 'gamma-chlordane'"[tiab] OR "5103-74-2"[rn] OR "trans-chlordane"[tiab])	84						X
UNEP	oxychlordane		27304-13-8	("oxychlordane"[tiab] OR "27304-13-8"[rn] OR "octachlor epoxide"[tiab] OR "oxychlordan"[tiab] OR "oxychlordane"[supplementary concept])	147															X
UNEP	chlordecone	kepone	143-50-0	("chlordecone"[tiab] OR "kepone"[tiab] OR "143-50-0"[rn] OR "decachloroketone"[tiab] OR "decachlorooctahydro-1,3,4-metheno-2h-cyclobuta(cd)pentalen-2-one"[tiab] OR "chlordecone"[mh:noexp])	97						X			X			X
UNEP	pentachlorophenol	pcp	87-86-5	("pentachlorophenol"[tiab] OR "pcp"[tiab] OR "87-86-5"[rn] OR "chem-penta"[tiab] OR "chem-tol"[tiab] OR "chlorophen"[tiab] OR "dowicide 7"[tiab] OR "dowicide ec-7"[tiab] OR "durotox"[tiab] OR "fungifen"[tiab] OR "glazd penta"[tiab] OR "lauxtol"[tiab] OR "liroprem"[tiab] OR "penchlorol"[tiab] OR "penta"[tiab] OR "pentachlorofenol"[tiab] OR "pentachlorophenate"[tiab] OR "2,3,4,5,6-pentachlorophenol…	4181						X			X								X
UNEP	coumestrol		479-13-0	("coumestrol"[tiab] OR "479-13-0"[rn] OR "cumoestrol"[tiab] OR "coumestrol"[mh:noexp])	202								X						X
UNEP	daidzein		486-66-8	("daidzein"[tiab] OR "486-66-8"[rn] OR "7,4'-dihydroxyisoflavone"[tiab] OR "daidzeol"[tiab] OR "4',7-dihydroxyisoflavone"[tiab] OR "7-hydroxy-3-(4-hydroxyphenyl)-4h-1-benzopyran-4-one"[tiab] OR "daidzein"[supplementary concept])	1813								X						X
UNEP	decabromodiphenyl ether	pbde-209	1163-19-5	("decabromodiphenyl ether"[tiab] OR "pbde-209"[tiab] OR "1163-19-5"[rn] OR "decabromobiphenyl ether"[tiab] OR "bis(pentabromophenyl) ether"[tiab] OR "bis(pentabromophenyl)ether"[tiab] OR "decabromodiphenyl oxide"[tiab] OR "pentabromophenyl ether"[tiab] OR "saytex 102e"[tiab] OR "bde 209"[tiab] OR "bde-209"[tiab] OR "pbde 209"[tiab] OR "2,2',3,3',4,4',5,5',6,6'-decabrominated diphenyl ether"[tiab]…	885	X			X	X
UNEP	decamethylcyclopentasiloxane	d5	541-02-6	("decamethylcyclopentasiloxane"[tiab] OR "d5"[tiab] OR "541-02-6"[rn] OR "polydimethylsiloxane"[tiab] OR "decamethylcyclopentasiloxane"[supplementary concept])	3060		X							X	X		X
UNEP	polyvinyl chloride		9002-86-2	("polyvinyl chloride"[tiab] OR "9002-86-2"[rn] OR "polyvinylchloride"[tiab] OR "bakelite"[tiab] OR "flocor"[tiab] OR "poly(vinyl chloride)"[tiab] OR "polyvinyl chloride"[mh:noexp] OR "bakelite"[supplementary concept])	2089									X
UNEP	di-isononyl phthalate	dinp	28553-12-0; 68515-48-0; 68515-48-0	("di-isononyl phthalate"[tiab] OR "dinp"[tiab] OR "28553-12-0"[rn] OR "68515-48-0"[rn] OR "diisononyl phthalate"[tiab] OR "diisononyl phthalate"[supplementary concept])	82	X	X			X	X			X
UNEP	perchlorate	14797-73-0		("perchlorate"[tiab] OR "14797-73-0"[tiab] OR "perchlorate"[supplementary concept])	2677									X								X
UNEP	short chain chlorinated paraffins		63449-39-8; 85535-84-8	("short chain chlorinated paraffins"[tiab] OR "63449-39-8"[rn] OR "85535-84-8"[rn] OR "chlorinated paraffins"[tiab] OR "chlorowax 500c"[tiab] OR "cereclor"[tiab] OR "cereclor s52"[tiab] OR "cereclor 42"[tiab] OR "cereclor 50lv"[tiab] OR "cereclor 56l"[tiab] OR "chlorcosane"[tiab] OR "chlorinated paraffin"[tiab] OR "chlorowax"[tiab] OR "chlorowax 500c"[supplementary concept] OR "cereclor"[suppleme…	103					X
UNEP	dibromochloropropane	dbcp; 1,2-dibromo-3-chloropropane	96-12-8; 67708-83-2	("dibromochloropropane"[tiab] OR "dbcp"[tiab] OR "1,2-dibromo-3-chloropropane"[tiab] OR "96-12-8"[rn] OR "67708-83-2"[rn] OR "1,2-dibromochloropropane"[tiab] OR "2,3-dibromo-1-chloropropane"[tiab] OR "fumazone"[tiab] OR "nemagon"[tiab] OR "1,2-dibromo-3-chloropropane"[supplementary concept])	21						X			X
UNEP	chlorinated paraffins			("chlorinated paraffins"[tiab])	99						X
UNEP	dibutyltin dichloride	dbt dichloride; di-n-butyltin dichloride	683-18-1	("dibutyltin dichloride"[tiab] OR "dbt dichloride"[tiab] OR "di-n-butyltin dichloride"[tiab] OR "683-18-1"[rn] OR "dibutyltin chloride"[tiab] OR "dibutyldichlorotin"[supplementary concept])	56					X	X			X			X		X
UNEP	linuron		330-55-2	("linuron"[tiab] OR "330-55-2"[rn] OR "afalon"[tiab] OR "cephalon"[tiab] OR "n'-(3,4-dichlorophenyl)-n-methoxy-n-methylurea"[tiab] OR "3-(3,4-dichlorophenyl)-1-methoxy-1-methylurea"[tiab] OR "linex"[tiab] OR "lorox"[tiab] OR "1-methoxy-1-methyl-3-(3,4-dichlorophenyl)urea"[tiab] OR "linuron"[mh:noexp])	292						X
UNEP	dieldrin		60-57-1	("dieldrin"[tiab] OR "60-57-1"[rn] OR "alvit"[tiab] OR "alvit 55"[tiab] OR "dieldren"[tiab] OR "dieldrex"[tiab] OR "exo-dieldrin"[tiab] OR "dieldrine"[tiab] OR "dieldrin"[mh:noexp])	696						X									X
UNEP	malathion		121-75-5	("malathion"[tiab] OR "121-75-5"[rn] OR "carbetox"[tiab] OR "carbofos"[tiab] OR "carbophos"[tiab] OR "cythion"[tiab] OR "diethyl(dimethoxythiophosphorylthio)succinate"[tiab] OR "o, o-dimethyl s-(1,2-dicarbethoxyethyl) dithiophosphate"[tiab] OR "o, o-dimethyl s-(1,2-dicarbethoxyethyl)phosphorodithioate"[tiab] OR "etiol"[tiab] OR "fosfothion"[tiab] OR "fosfotion"[tiab] OR "fyfanon"[tiab] OR "ifo 13…	1158	X					X								X
UNEP	perfluorooctane sulfonic acid, potassium salt	pfos, potassium salt	2795-39-3	("perfluorooctane sulfonic acid, potassium salt"[tiab] OR "pfos, potassium salt"[tiab] OR "2795-39-3"[rn] OR "potassium perfluorooctanesulfonate"[tiab] OR "potassium pfos"[tiab])	10	X	X		X					X								X
UNEP	endrin	nendrine (south africa)	72-20-8	("endrin"[tiab] OR "nendrine (south africa)"[tiab] OR "72-20-8"[rn] OR "hexadrin"[tiab] OR "endrine"[tiab] OR "endrin"[mh:noexp])	232						X
UNEP	perfluorooctanoic acid	pfoa	335-67-1	("perfluorooctanoic acid"[tiab] OR "pfoa"[tiab] OR "335-67-1"[rn] OR "pentadecafluorooctanoic acid"[tiab] OR "perfluoroctanoic acid"[tiab] OR "perfluorooctanoic acid"[supplementary concept])	1267	X	X							X			X			X		X
UNEP	ethyl paraben	ethyl-p-hydroxybenzoate; ethyl-4-hydroxybenzoate	120-47-8	("ethyl paraben"[tiab] OR "ethyl-p-hydroxybenzoate"[tiab] OR "ethyl-4-hydroxybenzoate"[tiab] OR "120-47-8"[rn] OR "ethyl 4-hydroxybenzoate"[tiab] OR "ethyl p-hydroxybenzoate"[tiab] OR "ethylparaben"[tiab] OR "p-hydroxybenzoic acid ethyl ester"[tiab] OR "nipagin a"[tiab] OR "ethyl-p-hydroxybenzoate"[supplementary concept])	151	X	X	X			X	X							X
UNEP	monosodium glutamate		142-47-2	("monosodium glutamate"[tiab] OR "142-47-2"[rn] OR "sodium glutamate"[tiab] OR "l(+) sodium glutamate"[tiab] OR "ajinomoto"[tiab] OR "monosodium l-glutamate"[tiab] OR "sodium l-glutamate"[tiab] OR "vetsin"[tiab] OR "ancoma"[tiab] OR "glutamate sodium"[tiab] OR "sodium glutamate"[mh:noexp])	860			X
UNEP	picloram		1918-02-1	("picloram"[tiab] OR "1918-02-1"[rn] OR "k-pin"[tiab] OR "tordon"[tiab] OR "tordon 22k"[tiab] OR "picloram"[mh:noexp])	85						X											X
UNEP	fenbuconazole		114369-43-6	("fenbuconazole"[tiab] OR "114369-43-6"[rn] OR "fenbuconazole"[supplementary concept])	24						X
UNEP	fenitrothion	sumithion	122-14-5	("fenitrothion"[tiab] OR "sumithion"[tiab] OR "122-14-5"[rn] OR "agria 1050"[tiab] OR "cytel"[tiab] OR "o, o-dimethyl o-(3-methyl-4-nitrophenyl) phosphorothioate"[tiab] OR "o, o-dimethyl o-(3-methyl-4-nitrophenyl) thiophosphate"[tiab] OR "folithion"[tiab] OR "macbar"[tiab] OR "metathion"[tiab] OR "metathione"[tiab] OR "metation"[tiab] OR "methylnitrophos"[tiab] OR "nitrophos"[tiab] OR "nuvanol"[t…	433						X
UNEP	fenoxycarb		72490-01-8; 79127-80-3	("fenoxycarb"[tiab] OR "72490-01-8"[rn] OR "79127-80-3"[rn] OR "ethyl (2-(4-phenoxyphenoxy)ethyl)carbamate"[tiab] OR "insegar"[tiab] OR "pictyl"[tiab] OR "ro 13-5223"[tiab] OR "fenoxycarb"[supplementary concept])	74						X
UNEP	fipronil		120068-37-3	("fipronil"[tiab] OR "120068-37-3"[rn] OR "fipronil"[supplementary concept])	660						X
UNEP	fonofos		944-22-9	("fonofos"[tiab] OR "944-22-9"[rn] OR "difonate"[tiab] OR "dyfonate"[tiab] OR "(+-)-o-ethyl s-phenyl ethylphosphonodithioate"[tiab] OR "o-ethyl-s-phenyl ethylphosphonodithioate"[tiab] OR "fonophos"[tiab] OR "(+-)-fonofos"[tiab] OR "fonofos"[mh:noexp])	25						X
UNEP	genistein		446-72-0	("genistein"[tiab] OR "446-72-0"[rn] OR "differenol a"[tiab] OR "4',5,7-trihydroxyisoflavone"[tiab] OR "5,7,4'-trihydroxyisoflavone"[tiab] OR "genistein"[mh:noexp])	4445								X
UNEP	heptachlor		76-44-8	("heptachlor"[tiab] OR "76-44-8"[rn] OR "agroceres"[tiab] OR "hepta"[tiab] OR "1,4,5,6,7,8,8-heptachloro-3a, 4,7,7a-tetrahydro-4,7-methanoindene"[tiab] OR "heptox"[tiab] OR "technical heptachlor"[tiab] OR "heptachlore"[tiab] OR "heptachlor"[mh:noexp])	1185						X
UNEP	heptachlor epoxide		1024-57-3	("heptachlor epoxide"[tiab] OR "1024-57-3"[rn] OR "heptachlor epoxide"[mh:noexp] OR "hce"[supplementary concept])	185												X			X
UNEP	hexabromocyclododecane	hbcd; 1,2,5,6,9,10-hexabromocyclododecane	3194-55-6; 25637-99-4	("hexabromocyclododecane"[tiab] OR "hbcd"[tiab] OR "1,2,5,6,9,10-hexabromocyclododecane"[tiab] OR "3194-55-6"[rn] OR "25637-99-4"[rn] OR "hexabromocyclododecane"[supplementary concept])	506	X			X	X
UNEP	HHCB	galaxolide; 1,2,4,6,7,8-hexahydro-4,6,6,7,8-hexamethylcyclopenta-gamma-2-benzopyran; cyclopenta{g}-2-benzopyran,1,3,4,6,7,8-hexahydro-4,6,6,7,8,8-hexamethyl-	1222-05-5	("hhcb"[tiab] OR "galaxolide"[tiab] OR "1,2,4,6,7,8-hexahydro-4,6,6,7,8-hexamethylcyclopenta-gamma-2-benzopyran"[tiab] OR "cyclopenta{g}-2-benzopyran,1,3,4,6,7,8-hexahydro-4,6,6,7,8,8-hexamethyl-"[tiab] OR "1222-05-5"[rn] OR "galoxolide"[tiab] OR "1,3,4,6,7,8-hexahydro-4,6,6,7,8,8-hexamethyl-cyclopenta-gamma-2-benzopyran"[tiab] OR "hexahydro-4,6,6,7,8,8-hexamethylcyclopenta-gamma-2-benzopyran"[ti…	219	X	X				X
UNEP	HPTE	dihydroxymethoxychlor; bis-hydroxymethoxychlor; 1,1,1-trichloro-2,2-bis(4-hydroxyphenyl)ethane	2971-36-0	("hpte"[tiab] OR "dihydroxymethoxychlor"[tiab] OR "bis-hydroxymethoxychlor"[tiab] OR "1,1,1-trichloro-2,2-bis(4-hydroxyphenyl)ethane"[tiab] OR "2971-36-0"[rn] OR "p, p'-hydroxy-ddt"[tiab] OR "2,2-bis(4-hydroxyphenyl)-1,1,1-trichloroethane"[tiab] OR "2,2-bis(p-hydroxyphenyl)-1,1,1-trichloroethane"[tiab] OR "1,1,1-trichloro-2,2-bis(p-hydroxyphenyl)ethane"[tiab] OR "2,2-bis(4-hydroxyphenyl)-1,1,1-tr…	26															X
UNEP	lead		7439-92-1	("lead"[tiab] OR "7439-92-1"[rn] OR "lead metal"[tiab] OR "plumbum"[tiab] OR "lead element"[tiab] OR "plumbum metallicum"[tiab] OR "lead"[mh:noexp])	9386	X								X		X
UNEP	mancozeb		8018-01-7	("mancozeb"[tiab] OR "8018-01-7"[rn] OR "vondozeb"[tiab] OR "dithane m 45"[tiab] OR "kascade"[tiab] OR "manzeb"[tiab] OR "manzin"[tiab] OR "marzin"[tiab] OR "novozir mn 80"[tiab] OR "penncozeb"[tiab] OR "mancozebe"[tiab] OR "mancozeb"[supplementary concept])	220						X
UNEP	methoxychlor		72-43-5	("methoxychlor"[tiab] OR "72-43-5"[rn] OR "1,1-bis(p-methoxyphenyl)-2,2,2-trichloroethane"[tiab] OR "2,2-bis(p-methoxyphenyl)-1,1,1-trichloroethane"[tiab] OR "marlate"[tiab] OR "p, p'-methoxychlor"[tiab] OR "methoxy-ddt"[tiab] OR "metox"[tiab] OR "1,1,1-trichloro-2,2-bis(p-methoxyphenyl)ethane"[tiab] OR "1,1,1-trichloro-2,2-bis(4-methoxyphenyl)ethane"[tiab] OR "2,2,2-trichloro-1,1-bis(4-methoxyph…	294						X
UNEP	methyl bromide	bromomethane	74-83-9	("methyl bromide"[tiab] OR "bromomethane"[tiab] OR "74-83-9"[rn] OR "bercema"[tiab] OR "terabol"[tiab] OR "methyl bromide"[supplementary concept])	362						X				X		X
UNEP	mirex	dechlorane	2385-85-5	("mirex"[tiab] OR "dechlorane"[tiab] OR "2385-85-5"[rn] OR "dodecachloropentacyclodecane"[tiab] OR "ferriamicide"[tiab] OR "fire ant bait"[tiab] OR "paramex"[tiab] OR "perchloropentacyclodecane"[tiab] OR "dodecaclor"[tiab] OR "mirex"[mh:noexp])	367				X	X	X			X
UNEP	mono-2-(ethylhexyl)phthalate	mehp; mono(2-ethylhexyl)phthalate	4376-20-9	("mono-2-(ethylhexyl)phthalate"[tiab] OR "mehp"[tiab] OR "mono(2-ethylhexyl)phthalate"[tiab] OR "4376-20-9"[rn] OR "mono-(2-ethylhexyl)phthalate"[tiab] OR "mono(2-ethylhexyl) phthalate"[tiab] OR "monoethylhexyl phthalate"[tiab] OR "mono-2-ethylhexyl phthalate"[tiab] OR "mono-(2-ethylhexyl)phthalate"[supplementary concept])	338															X
UNEP	monobutyl phthalate	mbp; mono-n-butyl phthalate	131-70-4	("monobutyl phthalate"[tiab] OR "mbp"[tiab] OR "mono-n-butyl phthalate"[tiab] OR "131-70-4"[rn] OR "monobutyl phthalate"[supplementary concept])	202															X
UNEP	n-butylbenzene		104-51-8	("n-butylbenzene"[tiab] OR "104-51-8"[rn] OR "butylbenzene"[tiab] OR "1-phenylbutane"[tiab] OR "n-butylbenzene"[supplementary concept])	114					X				X	X		X
UNEP	permethrin	(3-phenoxyphenyl)methyl 3-(2,2-dichloroethenyl)-2,2-dimethylcyclopropanecarboxylate	52645-53-1	("permethrin"[tiab] OR "(3-phenoxyphenyl)methyl 3-(2,2-dichloroethenyl)-2,2-dimethylcyclopropanecarboxylate"[tiab] OR "52645-53-1"[rn] OR "coopex"[tiab] OR "cosair"[tiab] OR "ectiban"[tiab] OR "elimite"[tiab] OR "expar"[tiab] OR "fmc 33297"[tiab] OR "imperator"[tiab] OR "kafil"[tiab] OR "nrdc 143"[tiab] OR "perigen"[tiab] OR "permasect"[tiab] OR "permethrine"[tiab] OR "stomoxin"[tiab] OR "kavil"[…	1598	X					X								X
UNEP	nonachlor, trans-	trans-nonachlor	39765-80-5	("nonachlor, trans-"[tiab] OR "trans-nonachlor"[tiab] OR "39765-80-5"[rn] OR "t-nonachlor"[tiab])	158						X
UNEP	o,p'-DDD	mitotane; o,p'-tde; 1,1-dichloro-2,2-bis(2,4'-dichlorophenyl)ethane	53-19-0	("o,p'-ddd"[tiab] OR "mitotane"[tiab] OR "o,p'-tde"[tiab] OR "1,1-dichloro-2,2-bis(2,4'-dichlorophenyl)ethane"[tiab] OR "53-19-0"[rn] OR "2-(2-chlorophenyl)-2-(4-chlorophenyl)-1,1-dichloroethane"[tiab] OR "2,2-bis(2-chlorophenyl-4-chlorophenyl)-1,1-dichloroethane"[tiab] OR "chloditan"[tiab] OR "chlodithan"[tiab] OR "chlodithane"[tiab] OR "2-(o-chlorophenyl)-2-(p-chlorophenyl)-1,1-dichloroethane"[…	426														X	X
UNEP	o,p'-DDT	1,1,1-trichloro-2-(o-chlorophenyl)-2-(p-chlorophenyl)ethane	789-02-6	("o,p'-ddt"[tiab] OR "1,1,1-trichloro-2-(o-chlorophenyl)-2-(p-chlorophenyl)ethane"[tiab] OR "789-02-6"[rn] OR "o, p'-ddt"[tiab] OR "2,2-bis(o, p-chlorophenyl)-1,1,1-trichloroethane"[tiab] OR "(-)-1-(o-chlorophenyl)-1-(p-chlorophenyl)-2,2,2-trichloroethane"[tiab] OR "2-(2-chlorophenyl)-2-(4-chlorophenyl)-1,1,1-trichloroethane"[tiab] OR "1-chloro-2-(2,2,2-trichloro-1-(4-chlorophenyl)ethyl)benzene"[…	293						X						X
UNEP	octachlorostyrene		29082-74-4	("octachlorostyrene"[tiab] OR "29082-74-4"[rn] OR "octachlorostyrene"[supplementary concept])	39											X	X
UNEP	octamethylcyclotetrasiloxane	d4	556-67-2	("octamethylcyclotetrasiloxane"[tiab] OR "d4"[tiab] OR "556-67-2"[rn] OR "omcts"[tiab] OR "octamethylcyclotetrasiloxane"[supplementary concept])	98	X	X	X		X	X						X
UNEP	dodecamethylcyclohexasiloxane	d6		("dodecamethylcyclohexasiloxane"[tiab] OR "d6"[tiab] OR "dodecamethylcyclohexasiloxane"[supplementary concept])	33	X	X	X		X	X						X
UNEP	p,p'-DDD	p,p'-tde; 1,1-bis(4-chlorophenyl)-2,2-dichloroethane	72-54-8	("p,p'-ddd"[tiab] OR "p,p'-tde"[tiab] OR "1,1-bis(4-chlorophenyl)-2,2-dichloroethane"[tiab] OR "72-54-8"[rn] OR "dichlorodiphenyldichloroethane"[tiab] OR "p, p'-tde"[tiab] OR "1,1-bis(p-chlorophenyl)-2,2-dichloroethane"[tiab] OR "2,2-bis(p-chlorophenyl)-1,1-dichloroethane"[tiab] OR "2,2-bis(4-chlorophenyl)-1,1-dichloroethane"[tiab] OR "p, p'-ddd"[tiab] OR "4,4'-ddd"[tiab] OR "1,1-dichloro-2,2-bis…	431						X									X
UNEP	p,p'-DDE	2,2-bis(4-chlorophenyl)-1,1-dichloroethene; 2,2-bis(4-chlorophenyl)-1,1-dichloroethylene	72-55-9	("p,p'-dde"[tiab] OR "2,2-bis(4-chlorophenyl)-1,1-dichloroethene"[tiab] OR "2,2-bis(4-chlorophenyl)-1,1-dichloroethylene"[tiab] OR "72-55-9"[rn] OR "dichlorodiphenyl dichloroethylene"[tiab] OR "2,2-bis(p-chlorophenyl)-1,1-dichloroethylene"[tiab] OR "p, p'-dde"[tiab] OR "ethylene, 1,1-dichloro-2,2-bis(p-chlorophenyl)-"[tiab] OR "1,1-bis(p-chlorophenyl)-2,2-dichloroethylene"[tiab] OR "4,4'-dde"[tia…	1635															X
UNEP	p,p'-DDT	1,1,1-trichloro-2,2-bis(p-chlorophenyl)ethane; dichlorodiphenyltrichloroethane	50-29-3	("p,p'-ddt"[tiab] OR "1,1,1-trichloro-2,2-bis(p-chlorophenyl)ethane"[tiab] OR "dichlorodiphenyltrichloroethane"[tiab] OR "50-29-3"[rn] OR "p, p'-ddt"[tiab] OR "1,1-bis-(p-chlorophenyl)-2,2,2-trichloroethane"[tiab] OR "2,2-bis(p-chlorophenyl)-1,1,1-trichloroethane"[tiab] OR "chlorophenothane"[tiab] OR "4,4'-ddt"[tiab] OR "detox"[tiab] OR "p, p'-dichlorodiphenyltrichloroethane"[tiab] OR "4,4'-dichl…	2039						X
UNEP	parathion	ethyl-parathion	56-38-2	("parathion"[tiab] OR "ethyl-parathion"[tiab] OR "56-38-2"[rn] OR "e 605 forte"[tiab] OR "aralo"[tiab] OR "diethyl p-nitrophenyl phosphorothionate"[tiab] OR "diethyl 4-nitrophenyl phosphorothionate"[tiab] OR "diethyl p-nitrophenyl thiophosphate"[tiab] OR "o, o-diethyl o-4-nitrophenyl thiophosphate"[tiab] OR "ethyl parathion"[tiab] OR "ethylparathion"[tiab] OR "folidol"[tiab] OR "niran"[tiab] OR "…	916						X
UNEP	pendimethalin		40487-42-1	("pendimethalin"[tiab] OR "40487-42-1"[rn] OR "n-(1-ethylpropyl)-2,6-dinitro-3,4-xylidine"[tiab] OR "n-(1-ethylpropyl)-3,4-dimethyl-2,6-dinitrobenzenamine"[tiab] OR "pendimethaline"[tiab] OR "penoxalin"[tiab] OR "pendimethalin"[supplementary concept])	244						X
UNEP	pentachlorobenzene		608-93-5	("pentachlorobenzene"[tiab] OR "608-93-5"[rn] OR "1,2,3,4,5-pentachlorobenzene"[tiab] OR "pentachlorobenzene"[supplementary concept])	129												X
UNEP	perfluorodecane sulfonic acid	pfds	67906-42-7; 335-77-3	("perfluorodecane sulfonic acid"[tiab] OR "pfds"[tiab] OR "67906-42-7"[rn] OR "335-77-3"[rn])	0	X	X							X			X
UNEP	perfluorohexanesulfonate	pfhxs	355-46-4; 108427-53-8	("perfluorohexanesulfonate"[tiab] OR "pfhxs"[tiab] OR "355-46-4"[rn] OR "108427-53-8"[rn] OR "perfluorohexanesulfonic acid"[tiab] OR "perfluorohexane sulfonic acid"[tiab] OR "perfluorohexanesulfonic acid"[supplementary concept])	94	X	X		X					X
UNEP	perfluorononanoic acid	pfna	375-95-1	("perfluorononanoic acid"[tiab] OR "pfna"[tiab] OR "375-95-1"[rn] OR "perfluoro-n-nonanoic acid"[tiab] OR "perfluoro-n-nonanoic acid"[supplementary concept])	13	X	X		X					X
UNEP	perfluorooctanesulfonyl fluoride	pfosf	307-35-7	("perfluorooctanesulfonyl fluoride"[tiab] OR "pfosf"[tiab] OR "307-35-7"[rn])	15	X	X							X			X
UNEP	phorate		298-02-2	("phorate"[tiab] OR "298-02-2"[rn] OR "thimet"[tiab] OR "o, o-diethyl s-(ethylthio)methyl phosphorodithioate"[tiab] OR "o, o-diethyl-s-((ethylthio)methyl)phosphorodithioate"[tiab] OR "geomet"[tiab] OR "timet"[tiab] OR "thimet 10-g"[tiab] OR "phorate"[mh:noexp])	177						X
UNEP	trichloroethylene		79-01-6	("trichloroethylene"[tiab] OR "79-01-6"[rn] OR "1,1,2-trichloroethylene"[tiab] OR "algylen"[tiab] OR "anamenth"[tiab] OR "benzinol"[tiab] OR "blacosolv"[tiab] OR "blancosolv"[tiab] OR "cecolene"[tiab] OR "chlorilen"[tiab] OR "1-chloro-2,2-dichloroethylene"[tiab] OR "circosolv"[tiab] OR "crawhaspol"[tiab] OR "densinfluat"[tiab] OR "1,1-dichloro-2-chloroethylene"[tiab] OR "dow-tri"[tiab] OR "dukero…	1651										X							X
UNEP	prochloraz		67747-09-5	("prochloraz"[tiab] OR "67747-09-5"[rn] OR "mirage"[tiab] OR "n-propyl-n-(2-(2,4,6-trichlorophenoxy)ethyl)imidazole-1-carboxamide"[tiab] OR "sporgon"[tiab] OR "sportak"[tiab] OR "prochloraz"[supplementary concept] OR "mirage"[supplementary concept])	332						X
UNEP	procymidone		32809-16-8	("procymidone"[tiab] OR "32809-16-8"[rn] OR "sumilex"[tiab] OR "sumisclex"[tiab] OR "procymidone"[supplementary concept])	131						X
UNEP	pyrene		129-00-0	("pyrene"[tiab] OR "129-00-0"[rn] OR "pyren"[tiab] OR "pyrene"[supplementary concept])	7601												X		X
UNEP	pyrimethanil		53112-28-0	("pyrimethanil"[tiab] OR "53112-28-0"[rn] OR "pyrimethanil"[supplementary concept])	127						X
UNEP	pyriproxifen	pyridine, 2-(1-methyl-2-(4-phenoxyphenoxy)ethoxy)-	95737-68-1	("pyriproxifen"[tiab] OR "pyridine, 2-(1-methyl-2-(4-phenoxyphenoxy)ethoxy)-"[tiab] OR "95737-68-1"[rn] OR "pyriproxyfen"[tiab] OR "s 31183"[tiab] OR "2-(1-methyl-2-(4-phenoxyphenoxy)ethoxy)pyridine"[tiab] OR "oms 3019"[tiab] OR "s-31183"[tiab] OR "pyriproxyfen"[supplementary concept])	265	X					X								X
UNEP	quintozene	pentachloronitrobenzene (pcnb)	82-68-8	("quintozene"[tiab] OR "pentachloronitrobenzene (pcnb)"[tiab] OR "82-68-8"[rn] OR "pentachloronitrobenzene"[tiab] OR "avicol"[tiab] OR "brassicol"[tiab] OR "nitropentachlorobenzene"[tiab] OR "pkhnb"[tiab] OR "quintozen"[tiab] OR "terrachlor"[tiab] OR "terraclor"[tiab] OR "quintozene"[supplementary concept])	60						X
UNEP	tetrabromobisphenol A	tbbpa; 3,3',5,5'-tetrabromobisphenol a; 2,2',6,6'-tetrabromobisphenol a	79-94-7	("tetrabromobisphenol a"[tiab] OR "tbbpa"[tiab] OR "3,3',5,5'-tetrabromobisphenol a"[tiab] OR "2,2',6,6'-tetrabromobisphenol a"[tiab] OR "79-94-7"[rn] OR "2,2',6,6'-tetrabromo-4,4'-isopropylidenediphenol"[tiab] OR "2,2-bis(3,5-dibromo-4-hydroxyphenyl)propane"[tiab] OR "2,2-bis(4-hydroxy-3,5-dibromophenyl)propane"[tiab] OR "4,4'-isopropylidenebis(2,6-dibromophenol)"[tiab] OR "tetrabromo-4,4'-isopr…	477	X			X	X							X
UNEP	thiazopyr		117718-60-2	("thiazopyr"[tiab] OR "117718-60-2"[rn] OR "thiazopyr"[supplementary concept])	1						X
UNEP	toxaphene	camphechlor	8001-35-2	("toxaphene"[tiab] OR "camphechlor"[tiab] OR "8001-35-2"[rn] OR "anatox"[tiab] OR "chlorinated camphene"[tiab] OR "chlorocamphene"[tiab] OR "kamfochlor"[tiab] OR "melipax"[tiab] OR "polychlorcamphene"[tiab] OR "polychlorocamphene"[tiab] OR "toxaphen"[tiab] OR "toxaphene"[mh:noexp])	165						X
UNEP	tributyltin oxide	tbt oxide; tbto; bis(tributyltin) oxide; bis(tri-n-butyltin)oxide	56-35-9	("tributyltin oxide"[tiab] OR "tbt oxide"[tiab] OR "tbto"[tiab] OR "bis(tributyltin) oxide"[tiab] OR "bis(tri-n-butyltin)oxide"[tiab] OR "56-35-9"[rn] OR "biomet"[tiab] OR "bis(tributyltin)oxide"[tiab] OR "hexabutyldistannoxane"[tiab] OR "hexabutylditin"[tiab] OR "lastanox q"[tiab] OR "mykolastanox f"[tiab] OR "bis(tributyl tin)oxide"[tiab] OR "bis(tri-n-butyltin)oxide"[supplementary concept])	307	X				X	X	X		X			X
UNEP	triclocarban	tcc; 3,4,4'-trichlorocarbanilide; n-(chloro)-n'-(3,4-dichloro)-phenylurea (cdcpu)	101-20-2	("triclocarban"[tiab] OR "tcc"[tiab] OR "3,4,4'-trichlorocarbanilide"[tiab] OR "n-(chloro)-n'-(3,4-dichloro)-phenylurea (cdcpu)"[tiab] OR "101-20-2"[rn] OR "n-(4-chlorophenyl)-n'-(3,4-dichlorophenyl)urea"[tiab] OR "cusiter"[tiab] OR "solubacter"[tiab] OR "trichlocarban"[tiab] OR "3,4,4'-trichlorodiphenylurea"[tiab] OR "trilocarban"[tiab] OR "triclocarban"[supplementary concept])	209	X	X				X	X							X
UNEP	triclosan	tcs; 2'-hydroxy-2,4,4'-trichlorodiphenyl ether; 2'-oh-pcde-28; 2,4,4'-trichloro-2'-hydroxydiphenyl ether; irgasan	3380-34-5	("triclosan"[tiab] OR "tcs"[tiab] OR "2'-hydroxy-2,4,4'-trichlorodiphenyl ether"[tiab] OR "2'-oh-pcde-28"[tiab] OR "2,4,4'-trichloro-2'-hydroxydiphenyl ether"[tiab] OR "irgasan"[tiab] OR "3380-34-5"[rn] OR "5-chloro-2-(2,4-dichlorophenoxy)phenol"[tiab] OR "irgasan dp300"[tiab] OR "triclosan"[mh:noexp])	1672	X	X			X	X	X		X					X
UNEP	methyl triclosan		4640-01-1	("methyl triclosan"[tiab] OR "4640-01-1"[rn] OR "triclosan methyl"[tiab] OR "methyl triclosan"[supplementary concept])	60														X
UNEP	triphenyl phosphate	tpp; phosphoric acid, triphenyl ester	115-86-6	("triphenyl phosphate"[tiab] OR "tpp"[tiab] OR "phosphoric acid, triphenyl ester"[tiab] OR "115-86-6"[rn] OR "triphenylphosphate"[tiab] OR "triphenyl phosphate"[supplementary concept])	145				X	X	X			X
UNEP	triphenyltin acetate	tpt acetate; fentin acetate	900-95-8	("triphenyltin acetate"[tiab] OR "tpt acetate"[tiab] OR "fentin acetate"[tiab] OR "900-95-8"[rn] OR "phentin acetate"[tiab] OR "batasan"[tiab] OR "brestan"[tiab] OR "brestan 60"[tiab] OR "tinestan"[tiab] OR "phentin acetate"[supplementary concept])	10						X
UNEP	vinclozolin		50471-44-8	("vinclozolin"[tiab] OR "50471-44-8"[rn] OR "3-(3,5-dichlorophenyl)-5-methyl-5-vinyl-1,3-oxazolidine-2,4-dione"[tiab] OR "ronilan"[tiab] OR "vinclozoline"[tiab] OR "vinclozolin"[supplementary concept])	242						X											X
UNEP	zearalenone		17924-92-4	("zearalenone"[tiab] OR "17924-92-4"[rn] OR "f-2 toxin"[tiab] OR "(s)-zearalenone"[tiab] OR "(s)-(-)-zearalenone"[tiab] OR "trans-zearalenone"[tiab] OR "(-)-zearalenone"[tiab] OR "zearalenone"[mh:noexp])	1136								X
UNEP	dehydroepiandrosterone		53-43-0	("dehydroepiandrosterone"[tiab] OR "53-43-0"[rn] OR "prasterone"[tiab] OR "3beta-hydroxyandrost-5-en-17-one"[tiab] OR "androstenolone"[tiab] OR "17-chetovis"[tiab] OR "trans-dehydroandrosterone"[tiab] OR "dehydroisoandrosterone"[tiab] OR "diandrone"[tiab] OR "3-beta-hydroxy-5-androsten-17-one"[tiab] OR "prestara"[tiab] OR "gynodian"[tiab] OR "dehydro-epi-androsterone"[tiab] OR "dehydroepiandroste…	4074													X
UNEP	estradiol		50-28-2	("estradiol"[tiab] OR "50-28-2"[rn] OR "17beta-estradiol"[tiab] OR "dihydrofolliculin"[tiab] OR "dihydrotheelin"[tiab] OR "dimenformon"[tiab] OR "estrace"[tiab] OR "alpha-estradiol"[tiab] OR "d-estradiol"[tiab] OR "estradiol-17-beta"[tiab] OR "3,17-beta-estradiol"[tiab] OR "1,3,5-estratriene-3,17-beta-diol"[tiab] OR "estra-1,3,5(10)-triene-3,17-beta-diol"[tiab] OR "estrovite"[tiab] OR "gynoestryl…	30770													X
UNEP	estrone		53-16-7	("estrone"[tiab] OR "53-16-7"[rn] OR "1,3,5(10)-estratrien-3-ol-17-one"[tiab] OR "estron"[tiab] OR "estrusol"[tiab] OR "follicular hormone"[tiab] OR "folliculin"[tiab] OR "folliculine"[tiab] OR "3-hydroxyestra-1,3,5(10)-trien-17-one"[tiab] OR "kestrone"[tiab] OR "ketohydroxyoestrin"[tiab] OR "menformon"[tiab] OR "oestrin"[tiab] OR "oestrone"[tiab] OR "theelin"[tiab] OR "unden"[tiab] OR "estrogeni…	3091													X
UNEP	methyl farnesoate		10485-70-8	("methyl farnesoate"[tiab] OR "10485-70-8"[rn] OR "methyl farnesoate"[supplementary concept])	94													X
UNEP	testosterone		58-22-0	("testosterone"[tiab] OR "58-22-0"[rn] OR "androlin"[tiab] OR "androst-4-en-17beta-ol-3-one"[tiab] OR "17beta-hydroxyandrost-4-ene-3-one"[tiab] OR "17beta-hydroxyandrost-4-en-3-one"[tiab] OR "nsc 9700"[tiab] OR "perandren"[tiab] OR "primoteston"[tiab] OR "sustanon"[tiab] OR "testex"[tiab] OR "testosteron"[tiab] OR "testostosterone"[tiab] OR "testoviron"[tiab] OR "virormone"[tiab] OR "testim"[tiab…	26178													X
UNEP	tetraiodothyronine		51-48-9	("tetraiodothyronine"[tiab] OR "51-48-9"[rn] OR "thyroxine"[tiab] OR "t4 (hormone)"[tiab] OR "levothyroxine"[tiab] OR "l-3,5,3',5'-tetraiodothyronine"[tiab] OR "3,3',5,5'-tetraiodo-l-thyronine"[tiab] OR "3,5,3',5'-tetraiodothyronine"[tiab] OR "3,5,3',5'-tetraiodo-l-thyronine"[tiab] OR "thyreoideum"[tiab] OR "thyroxin"[tiab] OR "l-thyroxin"[tiab] OR "l-thyroxine"[tiab] OR "thyroxine iodine"[tiab] …	9765													X
UNEP	tri-iodothyronine		6893-02-3	("tri-iodothyronine"[tiab] OR "6893-02-3"[rn] OR "liothyronine"[tiab] OR "triiodothyronine"[tiab] OR "t3 (hormone)"[tiab] OR "liothyronin"[tiab] OR "lyothyronine"[tiab] OR "triiodo-l-thyronine"[tiab] OR "l-3,3',5-triiodothyronine"[tiab] OR "3,3',5-triiodothyronine"[tiab] OR "3,3',5-triiodo-l-thyronine"[tiab] OR "3,5,3'-triiodothyronine"[tiab] OR "3,5,3'-tri-iodo-l-thyronine"[tiab] OR "triothyrone…	5368													X
